# Supplementary material for: Barcode Server: A Visualization-Based Genome Analysis System
Source: PLoS One. 2013 Feb 15;8(2):e56726. doi: 10.1371/journal.pone.0056726 (PMC3574017; doi:10.1371/journal.pone.0056726)
Supplement: File S1 — Sample metagenomics fasta file. (FNA) [file pone.0056726.s004.fna]

>Results/Genome3_0
ATGTGTTGGCTGGGCATGCCAGTGAGCAGGATGGCCGCCCGTTGCTGGGTCAGTAAGGCGAAGATCCACTTGATTGACAGCGAAATGCGGTTCTCCCAATCAGGGATTAACACCAGGTGCACAAAGGCCCAGAGAATCCAGCCAATGCCATCGGCGAAGTGCAGTCCGCGCAGATCGGCGACAGCACTGGCGCGATCAAGCACGGCCATGCTGCCGAAATCGAAGTAACTGAATGTCGGCCTTGGCCTGTCAGCAACGATGGCGGCGATGTCTTTCCCGATGAAGGTCCCGGCCTGTTTGGCAGGGGCAGCCATGCCGGGGAGGGGTTTGCCGTTGGATGTGTGGCTGTAGCTGCTGAGATCACCGGCGACGCGGATCTCCGGATGATCAGCGATGGAAAAGTCGTGTTGAACGATCACGCGACCGCCGCGGTCGACCTCGCAACCTGTGGCTTCAGCCAGCTTCTTGCCGAGGC
>Results/Genome4_0
TATTCGAGACGCGCGCCGCTGGATTCACATACAGCAGCATCCGTTGAAGAAAATCGACGTCCATCAGCCGCGAACCGTCTGTATATTCTTCGCCAAACGGAATCAAATCTTTTTTGACAAAGCTTGGATCGCTAAAGAGCGCTTCTTTAAACTTGTCTGCGTCCAGCTCGTCGGTATAATATTGCAGACTGCTGAGCACCACTTCTTTTTCCGGCAAATACAACTGCTTCGTTTCGCTGACCGGATAAGCGAAATAACGCGGAAAATGGCTCGCTTCTTTCGCCAGCCGGCCGATCGCCGATAAGGAGGCATCGCTGGCAATCGCCTTGTAAATTTTGCGCTTGTCGGTCGCGATGAAGTAGATGGGGAACTCGTCCTTCCCGCCGAGCGGGACGAGCAGGCGGTCAAACGCCAAGCCGTCGAGCCCCCTGTCATCGATCGTGAAAATCAATCGGTATATGTCGATCGGCACCTC
>Results/Genome4_1
GTATATGATTATTAAAAACGTTCAGATTTTAAATAAATTAGAAAGGAGAATCTACATCATGTCAGTTGATTGGAAAAGTGTAGAACATAGAATTTATACGATGTGTATGATTCAAAACGAAGATAAAGTTTTATGTAAATTAGCACATTATTTCAGAATCCCTTTTTCAAATTATTTCGAACGAATTCGGAAATAATGTGCAAAATCTTTGCGAATTATTCCAGGTTTTGCAGATTATTTCCGAACGTTTGCACATTATTTCGGATGATCAACTAGAATGAGGATGGATCGGGATGAAACATAACAGGGGCCGATCAGCCCCTGCTGTGTCAGTACCCCACTTCTTCGGCTGCCATACGCACAATGTCTTCGTCAATCATATGTTTTTTTAATTGAGCGCCGTATAACAGGCAAGTGGTGGCGAGGTTGTTGATGATCCGCGGCCACCCCTGCGACTGCAGGGCGATCGCTTCTA
>Results/Genome3_1
TGCCCGGCAACCACGATGACCCGCTGCTGCTGAAGGCCGTGCTGGGTCGTCGTTTCTGCACGGCTCCCGCCGAGTTGATTGTTCAAGGCACGCGGCTGGTTCTGCTCAACAGCCACCGCAGCGGTTGTTCCGCCGGTTGGCTCGGGCCACACCAGCTGCAGTGGTTGCAGGAGCGACTCGCTGATCCTTTGCGCCGGGATCTTCCTCTGGTGGTGGCCCTGCATCACCCGCCGGTGGCCATCGGTCACCCCGTGATGGACACGATGAATCTCAGCGATCACCACCAGCTAGCAGCCATTCTTCAGCCCCACGCTGCGTTGCGAGCTGTGGTTTTCGGTCACATCCATCAGCACTGGCACGGAACCTGGCCGCAGCGTCCGGATGTCCCCCTGCTTGGCTGTCCGTCCACCCTGCGCAGTTTTCAGTGCGTGCAGCCCTGCCCGCTGGGTCGGGCGGAAGACCCGGGGGGACGTCT
>Results/Genome1_0
TCGACGCCATTATGCCTGCGCATGTGATCTACAGTGATGTTGATCCGCGTCCGGCGAGCGGTTCTCCCTACTGGCTGAAAACCGTTTTGCGTCAGGAACTGGGTTTTGACGGCGTGATTTTCTCTGACGATTTATCGATGGAAGGTGCCGCGATTATGGGCAGTTATGCCGAACGCGGGCAGGCTTCACTGGATGCGGGTTGCGATATGATCCTGGTCTGCAATAATCGTAAAGGGGCCGTCAGCGTGTTAGATAATCTGTCACCGATCAAGGCAGAACGTGTTACACGTTTGTATCATAAAGGTTCATTTTCGCGACAGGAACTGATGGACTCGGCTCGCTGGAAAGCGATCAGCACCCGTCTGAATCAGTTACATGAACGCTGGCAGGAAGAGAAAGCAGGTCACTAACCCTGGCTTATGTGAGGAAGCGATGATTATCTATTTACACGGTTTTGACTCTAACAGTCCGGGTA
>Results/Genome2_0
GCAAGGGGAGAATTACCAGCACTAGCGGCCTGATCGATTTTAACTAAGTGGTTGAGAAAATCTTTGTTGATTTGCCGTGCTGTAGCTTGGTCTTTAGGTAGCAGGTTAGGTGTGATGTAGGTCATATTTAATCTGGCTTCCGTAATGGGGCCGTGAATAAAATTACCCACTTTGATCCATTCTTTTTTCTGGATCAGGTTTTTCAGTTCGTCCGCGCGATCGCGTACAGCCTGAATATCAGGCGCGTATCCTTGAATTTTCTCAAGTTGTGCAGATGTGTAGGTTGGGGGTACAACTACGGTAGTGGGACTACCACAACTAATTAGGAAAGTTGCTAATAATACCAGAATTAATGAAATAATTGAGCGTTGACGCGCCATACACTGAAATTGGTTGGTTTCCTTTTGCCGATTCACAGTGTAATTTTAGATCGCAAAGGTAGGTTATCGTTCCTACTAGGAAATGATTTTGTCGG
>Results/Genome4_2
CCTTGTTCTTTCAATAGCAGCGCAGCGACCGACGAGTCGACCCCGCCGGACATGCCGACGACGACGCGCGTTTCGTGCGGCGCTTTGTTCATGCTGTTTCCCCCCTTTAGCGGTTTGTGAGCCGCTTTATGATCTTCACTGTTTCCTCGGCCGCCCGCTCAATTTGTTCCATCGTATTGCCGAGCCCGAAGCTGAAGCGCACAGACGAACGGATGCGCTCCGACTCTTTTCCGCACATCGCGACAAGCACGTGCGACGGGTCGATTGACCCGGCGGTGCATGCTGACCCGCTCGAGGCGGCAATGCCGGCTAAATCCAAGTTCACGAGCAGCGATTCGACATTCGTTCCCGGGAAGGCGACATTCAAAATATGCGGCAGGCCATCCGGGCGGCCGTTGACCGCATAGTCGATCCCTGAGGAGCGGAAAATCGCAAGCATCGCCTCGCGCCACGCCGCATATTGCCGACGTTTCTC
>Results/Genome4_3
AAAAAACTGCTCAAAACGAGCAACCGGGAAATGAGGTTCACCATCCATTTTTCCCGATGAAATGTAACACTTCCTTAAACACGCCATCATTTCAAATAAAGAAGAGGTGGATAGTTCTACTTTACAATAATGGTTCACTTCTTCCATTGTGTATACAGCCATTCGACATCCCATACTTTCTGTTTTTATTCATGAACAATTTGATACTTCAACTGATCAACAAAATTGTCGCATAACCGCTGGCATTCTTCAACTGTCGACGAACAAACAATCACATGACCGGAGCGCGTATAAGAGTCCACCGTTTTCTTTATATGATCCCCTACTTGATAGTAGATGGCCCAATCTCGGATATATTCTCGATTGACTTCTGTGTCAAGAGAGATTTGTCGCAACATGCCCTCTGGAAACATAAAGAACTTGACAAGGCTTGCTTTTTTATAAATCGGTTTTACATCGGGCGGCATTTGGTTCA
>Results/Genome2_1
GGTATTACTTTACAAACCCCTTTGCGTTCTAATATGTCTGACTCTCGTAGCCGATCTTCAGTGCGATTAATGCAACGCTTTCGTCGCCTAATTGAAACAGTAATTGGTCAATTAGTTGAGAGATTTCATATAGAGAAGATTCGAGCGAGAGATATGTGGCATCTTACCAGTCGGCTCAATCGCAAGATTTTAGCTCATACCGTCTGTTTCTGGCTTAATCGCCACAATTGTGACCCTCTTCAGTTCGACGATCTTGTTACAGAATATTAAGTCGCACATGGCGTTAGATAAATACTTTTCTCTCTAAAACAATAATATTTGATGGGTTTTTAGGAAAGTCAGTACTTCCTGATTGTTATATTTGGCAAAGTTTGTATAACAGTAATATCTTATTAGCTGACTTGAAAATTAAACGAACTTAACATAGGAATGCTCTAAAACTTTCAAAATCATGTTCATTTTAGAGAATGATCCA
>Results/Genome3_2
CAGATGTCCCGCTGGCTGAAGGCACCCGCGGCCTTTCGCCGCATGATCGTTGCCGCCGGGGGTGGCGCTGGTATCGCCGCCGTGTTCAGTGCACCGATCGGAGGTTTCATCTACGCGATCGAGGAGCTGCTGCACTCGGCCAGACCCGTGGTGCTGTTGCTGGTGCTGATCACCACCTTCTCCGCAGACACCTGGGCGGACGTGCTGGGTTTTCTCGGCCTCAACCCTGGATCGTCCGGCCTCAGCGGCAGCAGTGGCTTCCAACTGGAGCGCGCCTACACACCGCTGGTGAAATTCCTGCCCATCGATCTGCTGTATCTGATTGCGTTGGGAGCCGTCATCGGGGTGCTGGCAGAGCTGTACACCCGCTATGTGCTGGCCATGCAGCGCCAGGGGAACCGCTGGTTCGGAGACCGATTGATCCTGCGCATGACCCTCAGCGGGCTGGTGCTCGGCTGCGTCTATGCCGCCCTGC
>Results/Genome4_4
GAGCCCCAACACGTGCGGCGACGCAGCCAGCCGGGACAAATCGACCTTCGGTTGGATGGGCGACGAGGAAGCCAACGGGAGAAAGTCAAACAAGAACTCTCGAAACAAATACCGCACCTTGAAGGCTTGAGGATCCTGTTGAAACTGTTGGCGCTCCTTCTTCGTCATCCGGCGAAGGTTGGCCTGGTAAAACGGGCAAGCGTTGTTCTTGCACTTATAGATGTGGTATTCTTTGCGTTCCTTGATCTTTTCCAGCGTCTTTTTGCAGTGCGGGCAGCGAAAGACCGCTTGCTTGGTGAACCGATTTCGGTGGTTGAACCGGCACTGGCACACTTTGCATTGGTATTGCCCTTTTCCGCCGTTATTGGCGTACAGGTAAGAAGAGGGAGCCTGGCAGCGAGGGCAAGTCAAGGAATCTGGAACACGGTGTTTCGCCTTCGCGCGGCGCTGGATGGGCCGCAAAGGACGTCCGTGC
>Results/Genome3_3
AGCACGATGCCCGACCCGGCTGACGTACGGGCCACGAATGCCAAATTGCAGGAGCTGATGGACTTACTGGATGGAAAGGCCAAGTGGGACGAAGCTTGAACTTTGTCGTTGTCGACGAATCCAAGTACATATCACAGGTTGATATCTATTCGGATCGCTCTTCATCTAGCTTCTGATTTTAGAAATTTAAACTTTTTGAATCAGTCTTTGTAGGGATAATTGTTTGGCACAAAGAACTGCTCGTTGAATGGCGGCCGTTTGTAGTCCCCTTGCTCGGGACGCGCTGGCATCTCGATGGGAGGAGGCGTCATGTCTTCATAGGGGACTTTGCTCAGCACATGCCGCAGGCAGTTGAGGCGTGCCCGACGCTTGTCGTTGGCTTCAACCGTGAACCAGGGAGCCTCAGGGATATGGGTTTTGGAGAACATGATGTCCTTCGCTTTGGAATATTCCACCCAGCGATTTCGGGACTCGA
>Results/Genome4_5
CGGCACGATGCCAAGGTCATAGAGAAACTTATGCCAGAAGCGGGCATAAAGCAAATGCAAAACCGCGTGCTCCGCCCCGCCGATGTAAACATCGACCGGCAGCCACTTTTTCAGCTTTTCCGGATCGGCGAGCTGCTTGTCGTTGTGCGGGTCGATGTAGCGTAAATAATACCAGCAGCTTCCAGCCCATTGCGGCATCGTGTTCGTTTCGCGCCGCCCTTTTTTCCCGGTTTTCGGGTCGACAACATTGACCCATTCTTCGATGTTGGCCAGCGGCGACTCGCCCGTTCCCGACGGACGGATTTCATCCGTTTTCGGCAACACAAGCGGCAATTCCTCTTCCGGCACCGGCGTCATCGTGCCGTCTTCCCAATGGATGATCGGAATCGGCTCGCCCCAGTAGCGCTGGCGGCTGAACAGCCAGTCGCGCAGCCGGTACGACACTTTTTTCCGCCCTTTGCCGTGCTCCTCAAGC
>Results/Genome2_2
TCATGAGCCAATTACAACGAATTACGATCGCACCTTCTCAACTCCAACAAGAACAAGTTCTACTGACAACCCAACAAAAACATTACTTAAAACGGGTGTTGCGGTTGCGTGAGGGCGATCGCTTTATTGTGATGGATGGACTGGGTAAGTGGTGGTTGGCTAACCTCACGGAGGAACAAGCCCAGGTATTAGAAGAATTAGCCGTAAAAACAGAATTACCTGTAGCAATTACGCTGATGATTGCTTTGCCTAAGGGTAGTGGATTTGATGAAGTTGTGCGGAGTTGTACGGAGTTAGGAGTAGCTTGTATAGCTCCAGTGTTGAGCGATCGCACTTTACTAAATCCCAGTACCCAAAAGCTAGAACGTTGGCGACGTATAGCCAGCGAAGCCGCAGAGCAATCGGAGCGTGCTTTTGTACCGACGATTTTAGAGCCTCTAACTTTTAGTGACGCTGTTAATAATATTACAGCCGT
>Results/Genome2_3
TCCTACAAGTTCCACAAACCAGAAGATAATTAAAATTGGTGGTTCCACTTCTACCGGAACAGTGTTAAAACTATTGGCAAAAGCTTATCAATCTCAAAATAAAAACGTCAAAATAGAATTTATTTCTGATAATCAGTCAGAGGGAGCGATCGCTGCCTTAAAAAATGACATCATTGATATTGCTGGTAGCAGTCACAAAATTACAAAGGCAGAAGATAACGGTCAGATTCAATATCGTGAATTGGCAAAGGATTTGTTATTAGTTGCTACCAATAACAGCGTGAAAGGTGTTACCAATTTATCGAATCAGCAGTTAAAAGCAATTTACCAAGGTAGAATTACTAACTGGCAACAATTAGGTGGCTCTAATGCAAACATTATTGTGTTAGATAGACCTGAAGACGAGTCAGCAAAAAAATTATTACGAAAATACTATTTAGGTGGAGACAAGACTACAACTAAAGCAGTTATTTTG
>Results/Genome3_4
ATCGCCCATGGGATCGGCAAGGCCGAAGCCCAGGTGCAGCTGGTGGACCTGCGCGCCACGGACCCTCAGGAACTGACGGCGCTGATTGGAGATGCCAAAGCGGTGGTGGTGCCCACCTGGCCAGCGGAACCGGACGGAGAGCTGCAGGCCTCCATCGGCACCTTGCTGGCTGCCCTTCACCCCAAACAACTGGTGGGCGTTTTTGATGCGTTTGGCGGCAACGATGAGCCGATTGACGCCGTGGCCGATCAGCTGCGCAGCCAGGGCCAGAAGCAGGCCTTCGCTCCGCTGCGCATTCGTCAACTTCCGCAGGGGAGCGATTACCAGCGCTGCGAAGAATCCGGCACCGACCTCGGCCAGCTGCTGACCAAGGAGAAAGCCATCGCGGCCATGAAGAGCCTGGATGGGGATCTGGACAAAGCCCTGGGGCGGATCAGCGGCGGGTTGTACGTGGTGACAGCGAGCCAGGGCGAGG
>Results/Genome2_4
AATTCTTCTGGTGCATATTGCAGATGAACTTCCGCACCAGGCCAGGAAAAAGTCCCAGGAGTAACAGAACGTACCAAATAATGGAGGCTGTAGACTCCTGGTTCTAGATGGTCGGCATAGGCGATAATGCGATCGCTATAAATATTCCTAAAACCCAGTTCCCAGCTATCGGCTTTTGCTTGTAATGCGGCGGTGGTAGTTTGGAAACTCGCGTCAACGGCTTCTAAACCTGCTGGTAAGGGGTCTTTAATTACTAGATGATCTACAGGGCGATCAACGATGATTTCTAAACCAATATCAAACACTTGTCCGAGGGCTAAAGTCAAGGGTTGATCGAGGGCGTAAATTCCTGTTTTTCGTAAAATTCTCTTTGCATTTACTTGACTTATTTCTCGTGTTATGCGTAAGCCGTTGAAGCGTCCTGGTTGATTTCCTTGCAGGCGATAGTTATAAGCAACCAAGTAGTGTAGAGTTC
>Results/Genome4_6
CATGGCACTCCATCGCCACCCCCGGGCCGATCACTTCACTCAGTCCGTAAATATCACATGCCTTCATATCAAACGTCTCTTCAAGCGTGCGCCGCATTTCCTCGGACCACGGTTCCGCACCGAAGATGCCGTATTTCAGCGATGTTTGCCGCGGATCTTTGCCCAGTTCTTTCATCCGCTCGGCAATGTTCAATACATAGGACGGCGTGGCGCAAATGACGGTCGGCTGAAAGTCTTCAATGATCATCACTTGCCGGTCGGTGTTGCCTCCGGATACCGGCACCGTCACCGCCCCAAGCCGCTCGCTGCCATAATGCAGCCCGAGCCCGCCGGTAAACAGCCCGTATCCATAAGCGTTGTGAATCACATCTCCCGGTTTCCCGCCGGCGATGACAATCGCCCGCGCCACAATGTCGGCCCAATGGTCAATGTCCTGTTTCGTGTAAGCGACCACCGTCGGTTTGCCGCTTGTGCC
>Results/Genome5_0
AGCAATATCAACTAATTGACGGCTCATATTAAACTCCTTATATTTTAGTTTTTTTGTATTTAATATATTAGTATTTATTTTAAAGGTTTATAGTAAAAAATTCATTTTTTTATTCGTGGTTGTTTAATTGATTTTAAAGCAGCAATTATTAAACTCTTATCTTCAAGTTTTAATAATTTAATATCATTATTTTTGTTTTCTGTATATAAAAAAACCGGTTCATTAAAATCATAAATTTGTTTATTTGAAGTAATAGTTTCATAAAAATATTTTTTATGAATAATCTTTTGATCTTTTGATTTATCTTTACCATATTCATATTCAAAAGTTACAAAATCTTTATTTTGTAACCAATTTGTTGCTAAAGTTTTTAAAATAAAATCATGTTCATTAGCAAACGATCGCATTAAAGCTGTAAATGAATAATCATCTAAATTTTGAACAGTAGTAATATCTCAAGATTCATTATCTAATC
>Results/Genome5_1
TTCCTCTTTAACTCAATTTTCATAACGCAAAGAAATAACAATGTCATCATTATCTTTTGAAACATTGTTATTTTTAACTTTATTGCGAGGAGTTTTATTGTTATTTATTTTCTTAGACATTAATAATTTAATTATTCTTCATTTGTTTTATATAATAACTAAATATTTCTTTATCGCTTATTACTGCATTACAACTATCTAGCGGTCCAAACCCTTTGCGAGCTTTAATTCATGGGTCTTCTTGATGTGTAATACTTTCTAATTGATTAGCACTATAATGACCATATTCATCTCAAACTTGATTCAATATATCAATAGTATCTAAATTAAAATATTCTAGTTCATTAAAATCATTTATTTTAGGAATACTATTATATTTATGTTCTTTGAATTCATTATAAAGCATAGGAATAGCTGGTTCATGAACTCAAGCTTTGATTTTTTCATCAAATAATTTATTTTTTAAATCATCAAC
>Results/Genome4_7
TCCGGTTTGTTTCCGCATTGGTGAAAATGAAGAAGTTGTGCCCCAACAAATTCATTTGCAAAATCGCTTCTTCGCTGTCCATCGGCTTCAAGCTGAAATGTTTCGTGCGCACGATTTCAAACTCCTCTTCATTATTCTCCGCCGCGGAAGCGCCGCTTGGCACAGGGGCAGCCAGCTTCGCTTCTTTCTCGCGGTCGCGCAGCTTCCGATTGACTTTCGTTTTATGTTTGCGGATTTGCCGCTCCAGTTTATCCGTCACTAAATCGATCGCCGCATACATATCTTCATGGCGCTCTTCAGCGCGCAGCAACAAATGCGGCATCGGAATGGTCACTTCGATTTTCCCTTGTCCATCGTTGTATACTTTTAAATTGACGTGCACATGCACGTCTTCGGTGCCATCAAAGTAGCGTTCCAGTTTCCCGATTTTTTTCTCCACGTACTCGCGCAGCGCTGGCGTGACTTCGAGGTTTTC
>Results/Genome4_8
CTTGAGCGATCAAAACAAACGGCTCGCCTTCTTCCTCCGTCTTCAACGCATCAACCGTCAGTTTCAACAGTTCATACGAAGGGAACAACACAAGCACCCGCCGTCCGAGGCGTCGGGCGATCGCAAGCACCGAAGCGGCGACCGCTTCGGCGTAATCTTCAAGCGGCACGGCAGAAACGAGCGGCATGTCCGCCGGCACGAAGAGCGCGGCCTGCTCCTCGTAACGAAACGGCGACGGAAACGAGCGGCAAAGTGGATAAAAATCCTCAAGACCGAGACGCGCCGCCATATACGTGAACCGGCCGCGGACAGTGAGCGTCGCCGACGTCAAAACGACGCTCCGTTTTTTCATAAACAGTTGATCGGCGAAAAAGTCAGCAAGGTCAACCGGCTGCGAGTAAAGGCGGACAGCGTTCGCCGCCCCTTTTTCGTCCGCTTCGATCCACCGGACGACACCCGGCTCCTTTTCGGTCAG
>Results/Genome3_5
GCCACGACACCCGAACGGGTCGTCCAGCAAACGGGACGCCTGGAACGCAGCCTCGGCACCGGCAGACCGGCGGTGGTGGACCTGGCCACAGCCCGCCGCTGGATCCAGAGCGCTAGGCAACCAGGGAACTGACCCCTTGATCAGGCCTGGGCCTTGTGCGCTTGCTTATGAACGGTTCACAGCGATAAGCCCTATGGACATCGGTCGGATTGTCGCTTCGCTGGTTGTCTGCGGTCTCGGATGGGCCGGATCCATTGCTGCAGCAGCGGATTCAGAGCTGCTCAACAGCGTCAAGCGCAATCCACAACTGGCCAAAGACATGTGCAGCCTCTTCCAGGATCTGAACGCCAAGGGACAATCCGCCTACGCGAAAAAGGTGACGCGAGACATTGCTAACGATCAGAAGCTGTCGAAACAGGACGCCGAAGTGCTGGTGACCTATGTGGTGGGCATGCACTGCCCCGATGTCCGTTGA
>Results/Genome5_2
TTATTAAAATAAAAATCTACTCTAGTTTTATCCTAAAGTAGATTGATCTAAAGTTAGATGTTCTTAAAGTAAGAAATCTAATAAATGTTTAATGTCAATAATAAATTTTGCTTTATTCGCAACTAGTTGTTCTGGAGTTTTGTTAATACTTGTCTTTTTTAAAAGATCAAAATTAACTTTTTTATTTAAAACATCATTTGAACTAGCTCCATAAAAATAAAAATCTTTTTGATTTTTCATATTAATATAACAAACTAAAATCGTAATTTCTGCTTTGTCTAATTCATCTAATATTAAATTATCGTTATTGTTTTTATTTTCAATATATCGTTGATATGATTCAATTAATAATTTTGTTTTTTCATAATCATAATCACTATATAAATTTTTTACTTCAATATATAAATAATGATCTTTTTGATCATGTGTTTTTATTTTTAAAATAAAATCAGGGTATGAATTACTTATTTGACCA
>Results/Genome3_6
CGACGGGACTGATGGCAATGACCACAGCGATCAGAAACACCAGCAACACCATCCATTGCCACAGCCCACCGAGGGCCGTGCTCACTACGGCTTTGCCGTTGTCGGTGAACTGCTTGGCCAGAGCGAGATCGATGGCTGACACCACCAAAAAGATCAGCAGCGGTGTGGCGCCGACCCAAAGGGGTGGCTGTCGCCACCAGGACCGTTGGCTGGAGGATTGGATGGTCATGCTTCAGGCTCGGACGGCATCGCGCTGGTGGCTCCAGCAGTTGAGGTCAACGGCGGGCTGCTCGCCGCAGGCCAGCCGTGCCAGGGAATCTCCGATCAGTGGCGCGAACTTGAAGGCCTGACCGGAGCCGCCGGCGAACAGGCTGAGGGTGGGGCTGAGCCGATCCAGCACGAAGTTCACATCGCTGGCCATGGAGTAGGGGCTCATCACCGTCTCCACCCGCTCTTGCACACCGGCCACCTCGTT
>Results/Genome4_9
TCGGCAATTCCATCTTCCTTAAAAACGGTTAAATATTGTTTTTTCGTTTCTACAGCTGTCATTGTTCATTCCCCTTCCTTCAAAAATGATTTGATTGTTTCACGCAGACAACGACGGATAGACATTGTTTTGAAAAGTTCATTTCCCTTGCGCTTCAAGAGAGAGAAAGAATACCGTCTGTTCCTCACCTCCTTGTGTGCCGTTGTTATTTCAACTGAACGAAAGGTTCAGCCGCAACCGTTTTCAATTCCTGCTGCAGCCGTTCAACGAGCTTGACTCCGTTCGGCAAGTACCCTTCCTGCTGCAGCTCTTCCTTGCTTTCAACCTTTTTTAACCAAGCCGCCGTCTCGTTCGCTGCAGCGTTCAACGCTTCGCGGAAACGATGCGGAACAGCGCCGCGGTCATGAACGAGCTGTTGAGCCCAATGTTTGGCGTATACAAGATGATCTTGTTGTTCTCGGATCAACTTCTGGAT
>Results/Genome3_7
GCAACGAGAACAGCCCCTGGCCCTCAACGAAAAAGCGCACCTCGTCTTCGGCGTGGGTGTGTTCCGACAGGAATTTGTTGCGCAGAGCCTCCCTCTCCGGGTGATCCGGCGTCATTCGGATGGCATCCACCGTTTGATAACCACCATCCCTCTGGACCCTGGCCACCTCTGAGGCGTAGGTCGTCAGGATCGTGCTCTGATCGGCATCTGGGGGTAGGGCATGGGCAGCAGGCCACTGCTCAAAGCCGACACACCGGTCGGCCAGTTCAGCCTGGATCGAGGCTGGGTCGTTGCAGACCAGCTTCGGCAGTGGAAGGGCGCCATCACCGCCATCCCCGTGGTCTGGAAAGATGCTGAGACGACTCATCGCCGGGCTCCCGGAGGACCGTTCCGCTGTCCATCATCAACCCGACCGTGCCCGCCGGCCTCACGCTGGTGGGGGTTGGCCCCGGCGATCCTGAGCTGTTGACGCTGG
>Results/Genome3_8
GGCCATCGGGCCTTGTGACCTGAATGGAGCTCCGTTGCACTTCCCGATACCAACCGCCTTCTGGATGAGGCTGCAGCCGCCAACGGGCCACGAGGGAGTCCATCAAGTCCAACGCTGATCAGAACGCAGGCCGCCAACGTTGGCACAACAAAAAGCCCCCACCGATTGGTGAGGGCTTTCCGATTCAGTTGATCTGAATCGCTTGTTCTATTCCCGAGGGAACAGGTTGATTCCAGATCAACCGATGGCAGGAACCTGCAGAGCCACAGGAGTGGACTCAGCAGCAGCCAGGTCGAGGGGGAAGTTGTGAGCGTTGCGCTCGTGCATCACTTCCATGCCGAGGCCGGCACGGTTCAACACGTCGGCCCAGGTGTTCAGGACGCGGCCCTGACCATCAAGGATGGACTGGTTGAAGTTGAAGCCGTTCAGGTTGAAGGCCATGGTTGACACGCCCAGGGCGGTGAACCAGATACCG
>Results/Genome5_3
TTTATTGGTAAAATTTTTAATAATGAATGGAGTTAATTTTAATTTTCAAGCATGTGTTCATTGTAATAGCTCAAAAAATATTAAAACTTTTTCTTTGGCTGATCATGGTCTTATATGTATTAACTGTGAATCTAAAATTATTAATAAAATAGATTATGAACCAAAGGCGTTACAATTATGGCAGAAACTTTATTTTGCAACACAGATAAAAAAAGACGAGGATAAAGATAATGAAATTATATATAAGGGGTTATTAAAAATATTAAATTCTGTTCTTTATGATCAATTAGGAATTTATTTAACGATAATAAAAAATATTTAAATAAAAAAGGATTTTAAAAAATAGGCAATAATTATGAGATATAAATTTAAAACACAAGAAGACTTAGTAAATCATTTAAAATCTGTTGGTTTTGTTTTTGCAAATTCAGAAATATATAATGGATTAGCTAACGCATGAGATTATGGACCATTA
>Results/Genome2_5
TAATTCTTGGCGAATTTTCATCCTCCGTAGAAACACAGCAGTCAGAGCTTGAGCTTGCTGGAGACGTTGCTGTAAGCCTTGACGTTGCTGATCAACAGAGGTGTTACCTTTGGTTTTGAGTAAAGGTGTAATAGCTTCCAATTCCAGTATACGCTGCCGGAGGTACTGACGCTGTTGTTGCTGCGATCGCTCCTCTTGTTCCAACCTCCGCCCTTGTAGTGAGCCAACAGCTTTATCTTGCGATTCCAGTTGTGTTAGTTTCCCTCGCTGTTGTTGCAGTTGCTTACGCAGTTCAGCTTGGTCAATTGTCGCCAACACCTGCCCTTTTTTAATCACATCCCCCACTTTCACATTCAACGCCATGATTTGCCCGGCACTTTTGGATTGTAGGGGTACAACATTGCTAGGGTAAATCAATACACCCCGACCCTCAACGGTGATGGGAATGCTACCATAAATACTCCAGATAAAAGCA
>Results/Genome1_1
CCAGCGCCATTTTATCCAGTTCGCCTACGTTCCACGCTGAAACAATAATGCGGCGCGAATCCGGGTCGTTTTTCAGCTGGTTCAGTACCGTAGTGATCTGGTCAATATGACGACCATCTGGCGTTGGCCAGGCGCGCCACTGTTTACCATACACTGGCCCGAGGTCGCCGTTTTCATCGGCCCATTCGTCCCAGATGGTGACATTGTTTTCGTGTAGATAAGCAATGTTAGTGTCGCCCTGCAGAAACCACAGCAGTTCATGGATGATGGAACGCAGGTGGCAACGTTTAGTTGTCACCAGCGGGAATCCATCTTGCAGGTTAAAACGCATCTGATGACCAAAAATGGAAAGCGTTCCGGTTCCGGTACGGTCGTTTTTCTGTGTGCCTTCGTCGAGCACTTTTTGCATCAGTTCTAAATACTGTTTCATGGTTCCTCAGGAAACGTGTTGCTGTGGGCTGCGACGATATGCCCA
>Results/Genome2_6
AATACCCATGAGTTTACGAAATACATTTGTGAAGTGGCTTTGGCTTTGAAAGCCGACTTGGGTGCATATTTGCTCTATGGTTTTGTTAGTGCTACCCAGTAACTTTTTTGCGCGTTCAATTCGGCAATTCATAACATACTGATGTGGTGCAAAACCTGTTGATTGCTTAAATTGGCGCGAAAAGTAATACATACTCATTCCTACTGCTGTGGAAATATCGACCAAAGTCAAATCTTGGTCAAGGTTTTCATGAATGTAGGAAATTGCTTGCCTGAGTTTCCAGTGTGAAAGTCCTTTATGATGATGGTCGTCAAGGATTGTTCCACCTGTTACGCAATAGTGTTTGAGTAGGTGAATACACAGCGTGGTTGTTAGAGACTCAATGTAAATGCTGCTACCTTTATGCTCAGATTCTAGTTCTGTTTGAAGTGCTAGCCCAATTTGTTGAACTAAGGGATCTGGTGCAGCAAAACGA
>Results/Genome3_9
TCAGCTTGGTCTTGCCGCTTTGGGCAATGAGGTTCCAACCAAAGCCGTGGTTGTCCTTGATCTGACGCCGAAGCGTCTTTTCCCATTGCTGGGCGGGCATGGAAGCGGGGCTTGCTCTAAGCCGTTCTAGAGCAGTTTTTAGAGCAAAACAGCTCTAGCAAGCCGCGGCCAGCTGTAGCCAGACAGTAAAAAAGCGGACTTGCGACCGCTCAGAAACGAGAAGTGAACTGGGTTTTTGGAGAGTGGGCGATGCTGGGATCGAACCAGCGACAATCTCCTTGTAAGGGAGGTGCTCTACCGCTGAGCTAATCGCCCATTGCAGCGAATTCTGCCTCAACGCGGCAGCCTGACCACAGCCGTCACGTCGGTTCACCATGGCCTCCGGCCGGGCCCATGACCGCGCCACACTGATTGGTGGTGCACCCATCGGAATGGCTGCTGCCGTGTTGTGGGGAGCTGACGCCGGCTTCATCGC
>Results/Genome4_10
CAAATTCTCATGGACGCTCATCTCGAGAATGAGCCCTTTTTGCTTTCGGTCTTCGGTAATCATGGCGATGCCATGTTCGACGGCCTGGCGCGGAGAACGGATGCGCACAGGACGCCCGTCGATATAGATGTCTCCTTCATCGAATGGTCTGGCTCCGAAAATCGCTTCCATGATCTCGGTTCGCCCCGATCCCATCAGTCCCGCCACACCAAGCACTTCACCGGCTCGCACGGAAAACGATACATTCTCAAACAACCCTTTTTTCGTGAGCCGCTCTACGCGCAGCCGTTCTTCTCCAATGGTGACGCGCCGTTTTGGAAAACGTTCCCCAATTTGCCTGCCGACCATCATTTGAACAATTTCATCGAAGTTCGTTTCCTTTACTCGTTTCGTTCCGATGAACTGGCCATCGCGGAGAACCGAAATCCGGTCGCAAATGGTAAAAATCTCTTCCATCCGATGTGAAATGTAAACAA
>Results/Genome5_4
ATATTTCAAATTCACTTCCTTTGGCATTAATTGAATCATAACCAATTAATTGGTTAGTGAAATTAGATAAAATTGCATAATCACTTGTTCATGAAACATAACCTTCATCTTCTAATGTTCATTTAGAATTAATGTCTGATTGACGTTTTAGATAAAATAAATTATTTGTATTATCTGTGTGAACATCGATATATTCTATTTTGCCATTATTTTTATTTTTTATTGCAATTTTTTTAACTTTATCCTTATATTCTTTTTTAAAGAAACCATACATTAAAATAGAATCTTTTTCTTTATTTCGATAAATTTGAGCTAATGTTCGATCACCAATACCTTTTGATCTTAATATATATAGTCACATTGCTCGAGCACGATCTGTTACTTTTGTTTTATTATCTAATTCCAAAATATTTAAATGATCATCTTTAATTGGTTCACGATTGTCATCATAAATCTCTCAATCAATAATTTTTCT
>Results/Genome5_5
CTTAATTTTTGATCTTGATCTACAAAATCAATTGCTATTCGTGCATCTTGTGATTTAATAATTTGTTTAGGATTGTTAACATCAAAATTAACTATAGTAGCATGTGGAGTTGTACCAAAAATTAATGGAGTTTTAATTGGAGTTGAATAATGAATTTTATTGTTGTTTTCATCATTAAAACCCAACAATAAATATTTACTATTGCCTTTTAAATTTTGCAAATGTGCTACATAATTTTTTTTCACTAAATCATAATTTAGGTTAGCAACTAAATCTGGTTCTAATGCGTTATTATTTTCATCTAATAAACGATAAGTAATTGTTTTGGGGTGCTTATTAGTTGTACTAATATTTAAATTTAATTTAGTTGCATTAGGATCAGTATCATATTGATGATAATCCTCTAATACCAATGTATTAGTAGAAAAAATTCTAAATGTATAACCAATAACTTGATCTTTAATAATATTGATTT
>Results/Genome1_2
TTATCGTTGTACGCCCAGTCAGGTGCGGTACTGCGTGCGCGATCGTAACTGTTGCTGCTGCCATCAGTATTCCAGCGCGGTAAACCGCCCCAGGTAGGGCTATTAACATCAATGCGCTGATATTCGTAACCGGCTGAAAGCGTCGTAAGATCGCCTAAATCAGCATCGACAATGCCCGAGAAGAAGGTCTTTTCACTGTTGTAGCGGTCCAGCCATGAGTCGTTATTCTGGTAGCCGCCGACAATTCGCGCGCGGATTTTACCGTCTTCGGTGAGTGGGCTTTGTAAATCCGCCACATACCGTTCTTTGTTCCAGCTACCGTATTCCGCCGAGACATCGCCTTTAAATTCACGACTGGTCGCGTGTTTTCGAACCATATTAATTGCCGCAGATGGATTACCCGTCCCGGTCATGAGTCCTGTCGCGCCACGCACTACTTCTACGCGTTCAAAGAGTGCCATATCAGAAAGTGCGT
>Results/Genome5_6
TATTTACTAATACATTAGTAAAATCTATTTATTTTATTAGTGAAATTGATGCGAGTATTCTAATTAAAGCTTACGTAAAAATTGTTACGATTTTTTATACGACTATTTGAATAACAACTTCTCTTTGAATTTATTATAAAAAAATATTAAAAAAAGTATAAGAGTATACTATTTTTCAAATTCGTGATATATAATATAGTTGCCAAGTGTAAAAAAGTGGGGAAAAATGTATAAAAATGTTTATTGGTACTTATAATCATTCAATTGATTCAAAGAATCGTATGTTAGTTCCATCAAAAGTTAAAGCAACATTAGGTGAAGCCATTTTTGTTTATTTATCACTTGGTTTTGATGGAAATATAGATATGAGATTAGAGAGTGAATTTAATCAATTCGTTAACAATATTAATAATTTATTAATTGGTTCAAAAGAAGCGCGAAATCTTACAAGATTAATATTAAGCCAAACTTATAA
>Results/Genome2_7
ATTAGAACTTACAGCGATCGCTAATGCCCAAAAAGCTGGTTATGATAACATTCACTTATTATTGCCCTTCGTTCGCAGTGTAGGCGAATTTACCTTCTGTCGCCAAAAAGCAGAACAGTTCGGACTTACCCAAATTCCCCAGTTTCAATTATGGATGATGGCGGAAGTCCCCAGCGTCTTATTTTTACTACCTGAATACGTCAAAGCCGGGGTAGCGGGTATATCCATCGGCACAAACGACTTGACACAATTGCTATTAGGCGCAGACAGGGAACAAAGCGACATCACCAAAGTTTTAAATGAACGCCACCCGGCTGTCATGGCTGCTATTGCCCAACTAATCCAAATGTCCCAAACTGCCGGCATACCTTGTTCTATCTGCGGTCAAGCACCAGCAATATATCCAGAAATCATCGATCAATTGGTGCAATGGGGTATCACATCGATTTCCGTGGAACCAGAAGCAGTAGAAAGG
>Results/Genome3_10
TTTGGTACCGGGGCTCTTGGATTCACCCTGCACCGGGCCAGGCATGTGGTGTTGCTGGAGCGCCCCTGGACGCCGGGTGATGTGGCGCAGGCCGAAGACCGCTGCCATCGCCTGGGGATGGAAGATGAGGTGCTCACCTGTCATTGGTTGCAGCTGGGGCCGGCGGATCAGCTTGTGGATGGTTTGGTGGCCAGCAAGGCGGAACGGATCGAGATCCTGTTGGGCCCCCGTCGGTTGACGCTGGAGCGTCAGTCCTTGCCGTTGATGGTGCGGCGTTGTTTGCAGGTGGCCTGACGCACCTCGAGTTCATGGCGAAGCATCGGATCCGCACCGTCATCCATCAGAGCGATCGCCTGTTCCACATCACGGCAGGCCTGATCGTGCTGGCCGAGCAGGGTCTGCACCAGCGAACGATCCCGCCAGGGTTCCGGTTGATCTGGGAAGGTTTCCACACTGTTGTTGCAGCGTTGTAGGGC
>Results/Genome5_7
ACCTGAGTGATAAATTGAAAGTGAATTATTTTTATTTTGTTCAATAATATCTAATTTATATTTATTGTGTTTAAACAATTCCTTTGCTTTTTCATAAGTAACTTGTTCATAATCAAACGTTAAAGCTTGAGTAGTAATTTTCTTCATTTCTTTTTCAATTTTTAATAAATCTAAAGGGGTAATTGAGGTATTTGGATCATTTAGATTAAAATCATAATAAAACCCCTCATCAATCGTTGGCCCAATCGCAAGGCTTAAGTTAGGATAAAATTTTGTTAGTGCCATTGCTAAAAGATGTGCAGCACTGTGATTTAGTTTTTGATCAAACTTATACATAAATACCTCGATAAAATATTTTTGATATTATTTTTATTTACTAAGTATATTATATAACGTTATATTAATATAATAATTCTATAAAATCCATATTTTGCTAAAATATAATTTGTTTTAAACCTATATTAAAATAATTAAG
>Results/Genome4_11
TCAACCGTTATCGGCTTGAGCCGGTGTAAAGGAGAAGGCTCGTTGTGTGGTGATGAAAACAAAACGAGGCGATGCCGAAAAACGGCCGTGGTTGGCCGCATCGGGCATCGCCTGTTTTTACAAACGGGCGGTGTCTTGAATGATTGCAAGCAGCGTTTGCAGCGGATCGCTCGCGCCGGCTTTCTCCATGTTTTTTTGGTAGCGGTCTTTGTTTTCATATAGGCGGTGAATGGCGGCTTGCAGCGATTCGTTCGTTAAATCCTCTTCCATCAGCACTTCCGCATAGCCTGCTTTTTCAAACGAACGAGCGTTTGCAATTTGGTCGCCGCGGCTTGCCGCTTTCGAGAGCGGGATGAGCAGCATCGGCTTGCGCAAGGAGAGCAGTTCGAAAATGGCGTTCGCCCCGGCGCGGGAGACGACGATGTCGGCCAAGGCGAGTAAGTGGGGCAGCTCTTCATTGACGTATTCGAACTGTT
>Results/Genome5_8
ATAAATGATATAAGTAATTAGAATAATATGAATGATGATATATATCCAGTATATTTTAATGGTTTTACGCGTGTTTACAAATAAATAAAATCCAAAAAGACACAAATAAAAGTGTAAACTAAAATAAATGGGATTAGGCTTGTCCCCTATAAAAATATAAGTTATTAAACGATTTCATCTAATTGGTTCATCACCAATTAGTCCACCAATAATTGTTAACAAACCAAAACAAAAGCACAAAAAACCTAAATGATTAATAATAATCTGTTTTTTATCAAAAATGGCTACACATGAAATTAATACTGAAAAACAAGGACATCAATCTAATAAAAATGTGCGTGAAATTGTAATAGATGCTTCATATAAATCAATATCATCACTAAATTTATCCCTTAAAACATTGATTATTTCAATATGATTAATAAAAAAAACATGAATATTTGGTGCTCATCGCAAACAACAAAAATAAATTAAA
>Results/Genome1_3
CGGAAATGGTGATCGAGAAGGCCAAACGCCTGGTTGAGCACAAGAAAGACGTTATCATTCTGCTCGACTCCATCACTCGTCTGGCGCGCGCTTACAACACCGTTGTTCCGGCGTCAGGTAAAGTGTTGACCGGTGGTGTGGATGCCAACGCCCTGCATCGTCCGAAACGCTTCTTTGGTGCGGCGCGTAACGTGGAAGAGGGCGGCAGCCTGACCATTATCGCGACGGCGCTTATCGATACCGGTTCTAAAATGGACGAAGTTATCTACGAAGAGTTTAAAGGTACAGGCAACATGGAACTGCACCTCTCTCGTAAGATCGCTGAAAAACGCGTCTTCCCGGCTATCGACTACAACCGTTCTGGTACCCGTAAAGAAGAGCTGCTCACGACTCAGGAAGAACTGCAGAAAATGTGGATCCTGCGCAAAATCATTCACCCGATGGGCGAAATCGATGCAATGGAATTCCTCATTAA
>Results/Genome4_12
GTGACGCTCCGTGCCGATGACCGCAAGCCCGCCAAGCTCCTTGACCCCTTCGCCAAGCTTAATGTCCGTCCCGCGCCCGGCCATGTTCGTCGCAATCGTCACCGCACCTTTTTGCCCGGCTTGGGCGATGATTTCCGCCTCTTTCGCATGGTTTTTCGCGTTTAAGACGTTGTGCGGGATGCCGCGTTTTTTCAGCATCTCCGACAACATCTCGGACGTTTCGATCGCCACCGTGCCGACAAGCACGGGCTGCCCTTTCGCATGGCGGGCGGCGATGTCCTCAACCACGGCGCGGAATTTCCCTTCCATCGTCCGATAAATCAAATCCGGACGGTCTTCGCGGATGACCGGGCGGTTCGTCGGAATGACGACGACGCGCATGTTGTAAATGTTGCGGAACTCTTCCTCTTCCGTCTTCGCCGTCCCCGTCATCCCCGCGAGTTTTTCATACATGCGGAAGTAGTTTTGGAACGTAA
>Results/Genome4_13
TGGCCGACGAACCATTGCATTACGGAGAAGACTATCATTTTATTCACGCGACATCGGCAGCAAGCGGCCTCGGCGTCAGCGTGCTGCCCGATTTGTACTGCCATACGATCCAAATCGTGAACATTTGTCTTGTCGGCCGCCCGGACGACCACGCGTTTGTATTGGTCGACGCTGGCATGCCGGGATCAGCCGATGACATTGTTTCAGTCGTGGAAGACCGCTTTGGCAGCGGCAGCCGCCCGCAAGCCATTGTTTTAACCCACGGCCATTTTGACCACGTTGGAGCGATTGTTGAGCTTGTCAAGCATTGGAATGTCCCGGTGTATGCCCATCCGGCTGAACTGCCGTATTTGACTGGAAAGGCGAGCTATCCTGAACCTGACGCTTCCGTCGAGGGCGGCTTCATCGCCAAAATCTCGCCGTTTTTTCCGAACGAGCCGATTCAATTAGGCAACCGCGTCCAGCCGCTCCCTGCG
>Results/Genome3_11
GACACCTCTGTCATCACCCGAGACCGTGGTGGTGATCGGTGGTGGATTCGCGGGACTGTTCAGCGCTCTAGCCGTGAGCGAGCGCTTGCCGGAGCGACCGGTGCTGTTGATCGAGCCCCGTGACCGCTTTCTGTTTCAACCGCTTCTCTACGAACTGCTCAGCAGTGAACTGCAGGGCTGGGAAGTAGCGCCCACCTATCGCCAGCTGCTCAGCAGCCGCGGCATCTGCTGGCTGCAGGACCGTGTCATCAACATCGATCTGAACAACCAGGAGCTCACCACCGCCGCCTCCGGTGCTCTCCAATGGGGAGATCTGGTGCTGGCCACAGGCACCGAGCTCAATGATTTCGGAGTTCCCGGGGTCCGCGAGCATGCCTGCAGCTTCCGCGATCTCAATGATGTTGCCCATCTGCGCGCCCTTGTTCGAGAGCTGAACAAGCGCAGAGAGCCCGACGCCGCTGTCGCGATCATTGGAG
>Results/Genome3_12
AAGAGCCGCTTTCTGCGGATTGGATCAAGATCGGCGAGGAAACCGGTAAGGATGGAATCACTACGCCAATTTTTACCGTTTGCAAGCCAGCTTAATCAAATTGAGAATAGTGCTTGAAATTATATACTCAAATTTCTAAATTAGAATTATTTACCATTGATCGTTCTTCACAATCGTCATCATTCCTTAACATCAAGTGAACTAATCAAAGAATTTGAGGGCATAGCCGCAAATTTGATTGATTGTAATGATTTGCAAGCCTTTTGAACTATAGGCCCGATACTTGTATCATTTGCTTCTCAAATTTGATTGCAAACATCGGCGACAATCCTGGACTCGTAAATATTCACGGGAATCTGCCATTCTTTCCACTGACCTTCAGAACCTGTGGAATTAAAAAGCCTGTCTTGGCAATAAACACCAATAAAAATTCTCTGATCTTTATTGTTCTTAGCAGGTATAACAACAGCAAAATC
>Results/Genome2_8
TGTTCAAGAAATATCTCTAAATAACTTGCTCAATCAAGACATTAAGTAATCACAACTTTCACTATACAAAGTGAATTAAAATTATTTATTTTAGGCTGGATATAGCCACGTATGTAGATGTAATTTATTATACGGTTACTGAACTGTAGATTAAAAGAAGAACCTTAACCTAAATTTGTACGAACTTTAACTCATTCTTTGCTTATAGTATATGCCTTCATAAGAAAATTATAAGGTGTTTACCATAAAATACGGCAAATCTATCGGTGTTTAGATGTATCGATTCTATCTGCCCCAATCCAGAAGCCAAATAACAGGCTATCAACGGTTGCTGCTTCGTGTAATTAGGAGCGTAAATTCATGAAAATGCAGCTTTTACAATTACTTAAATGTTCAACAAAACAATCTGAAACTTACTCGCAGAAGCATTATTAAAGCTGTGTGTCTGCGTCAACAGCAATGATATTCACCTTCT
>Results/Genome5_9
ATCATTAGGTTCACAAAAACACTTAGTATATGCTAAAAAAATTACAATTGAAAATGTACAAAAAGCTTTTAAAAAATTGATCTATTTAGCTTTAGAATTAAACAAGATTATTATTTATTCAAGCTCGCCTTATTATTTCTTTAAAGATGATAAAAAATTTTATGATGTTTATGTTAATACGAAAGGTCTCGAAGGTAAAGCACACCGATTTGCTAATGAAGTTTATGTTCCTGATTTAGAATATATTGATCAAAAAAATGCCATTGATGAATTAGCTTATTTAGAAGATGAAAAGTTAATTAACTTGATTATTAATGAGAATCCTGTGCATATTAATAGTTGATTTGATGATAGCATACAACCTTTAAAAGAAGGATTGTATGCTCCAAAAATGGAAGGTGTTGATCAAAAAACAATCGATTATGTTTATCATACTGCTAAAAAAATATATGGAGAGAATTTACCAACAATTGTT
>Results/Genome1_4
CGCAGCGTACCGGGCAATAACTCATGAGGGCGAGCGCGCAGCATACCGTGACGTGCCATCCAGTCCATTTCGCCGTGGTATTGTTTGTCCAGCCATGCTTGCAGTTTGGGCTCGGACTCGCTGAGATCGGTATCGGTAATACCTACCTGCTGAAAGCCCAGTTCCAGCCCCCACTGTTTAATTTTTTGCGCTAACTGATTGAGATCGAGGGGCTCTGACATGACGGACCATACAATGAAGAAAAACCCCGTAAGTATACCACACACCGTCTGGTACGCCGACGATATCCGCCGCGGAGAACGCGAGGCGGCAGATGTGCTGGGGCTCACACTCTATGAGCTGATGCTTCGCGCTGGCGAGGCCGCATTCCAGGTGTGTCGTTCGGCGTATCCTGACGCCCGCCACTGGCTGGTGCTGTGCGGTCATGGTAATAACGGCGGCGATGGCTACGTGGTCGCGCGACTGGCCAAAGCGG
>Results/Genome2_9
TGTGGTTATCCAAGCCCCCCGGAACTCTCTGTTATGGCTGACTCGCACGGTGGGTAAGGTGGGTTTTGGGGGTATCACCAAGTAAACAGAGGCAATCTTTTCTGCCTGACCGAGATAAACTAAAGCTTGATAAATAATTGTGGCGACATCACCACGAGTAGCCGCCGTAGTGAAGTTAAGTGATTTGATATTGGGAAAACTGGAGATTAAACCTGCACTAGTGGCGATCGCAATTTGATTTCTGCCATAAGCTGGTATATTAGCTCCATCTTGATAAATTTCCGGTAATTTTTCTAGTAAATCCGGTTTAATCTTTGTCGCTATTTCCAGTCCATTGACTAGAGATACTAAGATATCCCCCCTAGAGATTTGATTACTAGGACGGAAAGTTTTATCAGGGAAACCACTCAAGAATCCGGTTTCGTAAGCTTTTTTAATGGCATTTGCTGCCCAATTACTTGTCGGTACGTCAGTA
>Results/Genome5_10
ATTTTCAAGAGTAGAACCGAATTTTTCAATTCCACCATGTGTTTCAATAAAACGACGATTAACTGGTAGTAAAGCTTGGTTTCCTAAAATATCAGTCAATAAAACACTAAATGAAGGTTTTGGAGCATAAGTCTCAAATTCCATTAGTAAATCAAAACGTGAAGTTGGTAATGATTTAAATTTAAATAAATCTTTTGAATTAGCTAAAGTTTGTAAATCATCACTTGCCAACTTTTGACGATGATTAAACGAAGGGTTTTCAATTAAATTAATAACAATTTTTTCAGGTGTGTTTTTATCTGGTTTTTTATGATCATATTTAGGATTAAAAATTGTTAAAGTTTTTGACTCATGAAATTTGAAATCCTTATTTTCAGGTAATTTTAAAGCTTCTTTTAATTCTTTATTTGAAATATTAGTATAGGCTTGACCTGTACTTAATCCAATTTCATAAGCTGCTTTTTTAATTGCCGCAA
>Results/Genome5_11
ATGGAAAATGATAATTGAAATCGGCGTGTTTTCGGTTATAAAAGTTGGTATGGACGTACTCCTGGAAATTTAGTTGAAGGTAATTATCCTGGTTGAAAGAAAACAAATGTAACCCAAGAATTCCATCAATATGGCGTTAGCGATGGTGATGGAATTACAGTTAATAAATTAACTCGTGAAAAAACTGAAGATGGTCGTTTAAATGAAGGATATGTTATTGATATTGATGCTGATAATCCACAAGGTTATGAAAAAACAAAAAAATTAATTCAAACTTTAAAAGAAAAAAATATCAATATCACAGGGTATAGAATTCATAATATGGGGAAATCAGATTCAAGTCAAAAATTTGTTGATATTCTAAAAACATTACCAAATCAATTGCCTTTATTAGAATTGTTTTTCTCCGCTGGTTCGCATAATACCTCTTCATTAATCGCACTGAAGGATAAAAAAATTAAAGAATTAGGTTTGTT
>Results/Genome1_5
GGATAGCCAAACGGCGACCAGAGTTTATTTTTCGCGTAGCCCCAGTACTCTTCACCCAAATTCCAGCGTTCTGCGATGGCATATGAACCATCAGCCAGGTGACTCAGCTCACCCACACGATGCGCCAGACGGTAGTAAAAATCTTTAATGAAGTTAACGTCACCCGCTTCCAGTTGATCCCAGCGAATTTCTGCATACTCTTCAGCTGGCAGAACACGCTTGAACACACCTTTGCTGTAACAATAAGTAAAGTCGCGATGCAACTGCCCGTAGTTACACCATAGGCCGTAGTCATCGAACAAATTCAGACCCACCAGGTTACCAATCACACGACCATCGTCTTTATCTTCAAAATCTTTCGGCCCGTTCGGGAAGATGGTGGTATGGACAAAGTTTGCTACACAAGTGTTACCACCTGTGCTGGGCACGCCAAACTCTTTCACCCGAGGAATATTCATTTGGGTCATACAACGGA
>Results/Genome4_14
ATCATTTATAACCCGACATCAGGGCGCGAGCTGTTTAGGCGCCATTTGCCCGATGTGCTCGTTCGGTTGGAAAAAGCGGGCTATGAAACGTCGTGCCACGCCACCGAGGGTCCGGGAGATGCGACGAAAGCGGCGCGTCAGGCCGTCGAGCGGGAATTTGATCTCGTTGTCGCCGCGGGCGGCGATGGAACGATCAATGAAGTTGTCAACGGCATCGCCGATCAGCCGTATCGGCCGAAACTGGGCGTCATTCCTGTCGGGACGACGAACGATTTCGCCCGCGCCATCGGCGTGCCGCGCTCGATCGAAGGGGCGTGCGAGGTGATCGCCACGGGCGAGCCCGTACCCATTGACATCGGCTGTGTGACGAACGAAGACAAAACACGCTATTTCATCAACATCGCCGGCGGCGGCCGCCTGACGGAGCTCACCTACGAAGTGCCAAGCAAGCTGAAAACGATGCTCGGCCAGCTGGC
>Results/Genome1_6
CGCCCATATTGACCTGTGTTTTGTCAGAAGAGGTGTCTGACTCCACGGTTAACACGCCGCCATTTGCCAGCAGGATATTGTTCGCCGCACCCTGCTCGATGCTGAACGCGACGCCATCCGCGCGTGTTCCTGTGACCCGCGTCGCCCTGGTGGTTGCAACCAAAGCGCCCTGGCTACTCTGCTGTATCCCCGTTGCGCTGCCTTTCTCCCGCACATCGAGTGTGCCGCCGTCATTAAGCACCGAGTTTTCAGCCAGGCCGCCCTCATTAACTACCTGTGAACCCCCATTAATAATGGAACCTTCCGCTGTCCCGTTTGCCATAATTTGTTGTAGGCCAGAGACGATATCGGTATTGATTGCCTTACCATAATTCTGAACGGTTTGCGTGCCACCATTGATGTGTGTTTTCTCTGTTGACCCACCATCAACAATTTGTTCACCACTTTCGATATTTGCTTCAGTGGCTAAACCATA
>Results/Genome5_12
GTTCATTAGAGTAAACTAATGTATGATGAGGACATGTCATTGGACGAAGTACTAAGATTTCATTATCAATTTGTACTGGTGAAAAAATATTATCTTTATAATGATCTCAGTGTCCACTCGTTTTATATAAATCTATACTACCTAATATAGGCGTAATAACAGTATCAAAATTAAATTGAAATTCAACTTCATTAATAAACTTTTGTACCTGATTTTTAATAATGGTTCCATTAGGTAATCAAATTGGTAATCCTTGGCCTGCTAGATTATTAAAAGTAAATAAGTTTAAATCTTTACCAATTTTACGATGATCACGTTCTTTTCGTTCTTGTAAATCTTTTAAATAAGCGTCTAATTGATCTTGATCACTAAAAGCAACCCCATAAATACGAATTAATTGATCATTATTTGCATCACCTCGTCAATATGAACCTGCAATATTTAATAATTTAATTGCCTTGATCTCTTTTGTGTTT
>Results/Genome2_10
AGCTACAGCTTTAGAAATCTGGTCAGGACAGCCGAAAAAAGTCTTGGGAGTCAGAGAAGATTGGGCGCAAAAATACCCAGAAACCTATCTTAACCTGGTCAAAGCACTAATAGAAGCCTGCAAATATTGTGACGACCTCCGCAACCGCGAAGAAATCCTCGAAATACTTTGTCGTCCCGAATATCTAGATGTGAATCCCGCCTACGTCCGCTCTGGCTTCATCGACCCCTACGATCGCGGCGACGGTACACCACCCCAACAACTCACAGCCTACAACCAGTTTTACCTCAACAAAACCAACTATCCCAACCGCACCGAAATCTTGTGGATGATAACACAAATGGCACGTTGGGGCTTAACACCATTCCCCAAAAACTGGGTAGAAATCACTGAAAGAGTTTGTCGCACAGACATATTCGGTGCAGCAGCCCGCGACCTCGGCTTACTAGATATCGGTGAAGACGACCCCATCCACT
>Results/Genome2_11
GCGATATTCACATTCAAGCCCTCAATGCTGACATCTTGAGTGGCTTTGAGGGTCAGTTTACCTGTGGCTTCTAGGGTGATGTCTTTGGGGCTATTCATGGCAATACCGCGATCGCTCATAGCGAAGGTGTTGCCGTTTTGGTCGGTGAGGGTGATACCTTTGTCTTCGTCGGAGATGGTGACTTTATTACCTCCTGGGGTTTGTAGGGTAATTATTTTCTTGTCGTCATCAAAAGTTAGCTGCATTTGAGAGCGCGTAAAAAACCCTTTGCGATGGTTTTCGGCGGTAGCGCGTAAAGGGGCTGGTTTAGCACTACTATTCAACATCCCTAAAACTACAGGATCACGGGGGTCATCGTTGAGAAAACCGAGTATTACCTCATCGCCGACTTCGGGACGAAAGAAGGAACCGCGATTATTCCCCGCGTCTAGGGTGGCAATTCGCGCCCAAATCCCCTCGGCTTGAGCATCGATAAT
>Results/Genome2_12
GTTGAATCCTTTGATCTGTGCAAGCTCACCAGGTCTGAAATAGCGGGCTTCAGCATCTGCATTGAGAATCGACTTTATAATCAGACTCATTATTATAGAATAGCCTTCAAAAAATAAGTTTACGTCTGCAAATCTGGGTTTTAACAATCCAGGTCTGCACTATCTATGTCAGAGTCATTTAAAGTCTGATCTGTCAAAACCTACTCTAGTAAAATCTGGTTTGATGAGGCTGATTTTTCCGAAGTCTGCCTACCTAAAATTTTTTCCCCGACTGCATATCGCTGTAAAACTTCGTTGGCATCCATACTGGTTGCCTCACTATGTGTAGCGTCGTCGCTGGTTTCCTCTTACCATTATAGGCTGAGATTCTTCTGCGTGCCATTAATCTAGCTAGTTGCCAACTTTGGATATTGCTTACTGAAGCTTTTACCCAGTAAACCGCAACTATGGATAGCTGGCAAAGATATTTGGCTATG
>Results/Genome1_7
GCATCAACAACATGGCGCTGTTTTCGCCAAGGTTTTGTACTGCAATCGCATTCCCCGCCCCGACGCTTTTTTTACCCCGCTCCTGTAGCAACGCATTGAGCGGAACGACAAAAAAGCCCCCCATCACGCCAATCAGCATCAACAAGGCATAGGCTGGCAGCAGCTCGTGTTGCAGGGAAAAAATCAGTACCACCACGCCAATCAAAATCCCGGCTGGCATACAGCGTGACACGGTTTCCAGCGTAACTAACTTCGCTGCCGCACCTGCGCCAACCACGATACCAATCGCTACCATCGCGTTGAGATAGGTGGGCGTAGCGTTATCGGTAATGCCCAGCGCCACCGGTACCCACAGCACCAACAGGAAACGCAGCGTGACACCCGCTCCCCAGAATAAACTGGTGCCCACCAGCGAAAAACGCGTTTCACCATTGCGCCATAGCGAGGTGCAGGCATTCAGGAAACTGCGGGTCAT
>Results/Genome2_13
TACATTTCCGAAGAACCTGCTTGATAAAATCGTACTTGAATACCTGTGCGTCGCTGGTAGTCACGGATAGCTTCTAATAACCGTAGTGTTCCCATACCTACGGCATCTACTGTATATTCTGGCGAATCAAAACTTACTCGCACATGAGATTGAGCGCCTAAGTTATAGATTTCTGTTGGTTGAACTTCTTCGAGAATTCGGCGTAGTGTTGTACCATCGGTTAAATCACCGTAGTGAAGAAATAACCGCGCTCCTTCTTGGTGGGGATCTTCATAAATGTGATCGATGCGGTCTGTATTGAATGTGGAAGTCCGGCGAATAATACCGTGAACTTCATAACCTTGTTCTATGAGAAATTCGCTTAGATATGAACCATCTTGACCAGTAATCCCAGTTATTAATGCTCGCTTGTTTTGGTTCATGCTTTGTTTATTCCTTATTCTCGGTGATGAAATTTTCGCAGGTCAATTGATACA
>Results/Genome2_14
CTGATTTGGAAACAACAGGGAGATTACGTTTTTCCTTACACGAGTGTTCAATTATATCTCCACGGGTTTGAACCGCAGCAAGTTTGGGTGGACGGCGATGAAGTTGTCAATCAGGGACGATGCTTAGATTTAGAAATATTTGAGCAAGTTCGCTGGCAAGGAATGTTCACCCATTCTGAGTATTTCAACTAACCTTAAATCAGCTTATGTCAAATTATTGCTCTTTTATTTTTATTAGTTATTGAAGTTAGGTATTAATCGATTTCAACAGATTTTTTAGGAGGTAAAAACATGGCTTTGTATAAACTCGATGAATATAACCCTAACTACATCAATGAAATTTTTGGTGGTAATGACATTAAGGATTTTGATGTTTACGCTGACAATGATAAAATTGGTAATGTTGACAACATATTAGTTGATGAAGATGACGGGCATTTTCGTTATTTCATCATTGATACAGGCTTTTGGGTGTT
>Results/Genome2_15
ATTTTAAATTGTCCCTATCAAGGTTTGACAAAACAACTTTATTTGGAAGGCAAAATATTAGAATTATTAGCTTTACGGTTGGAATATCTACAAGAAAATCCTACTAATATCAATACAGACAATACTCTTAAAAATCATCAAGTTGATGGTATTTACCATGCTAGAGATATTTTAATTAAAAATCTCAATAACCCACCTTCATTAATAGATTTGGCGAGGCTGGTGGGATTAAATGATTGCACACTAAAAAAGGGGTTTCAAGAGGTGTTTGGGACTACAGCCTTTGGATATTTACATGAATATCGTATGGAACAGGCGAAAGAATTACTCTTAGAAAAAGAAATGAATGTGACTCAAGTAGCCCAAGTGGTTGGTTATGAAGCGCGTACTTCTTTTATCAGGGCTTTCCGTAAAAAGTTCGGTGTGAGTCCTACTGCTTATATCCAAAGAAATTCCGCTTAGGTAACAATAAATTC
>Results/Genome4_15
ATTTTAAGGGGGGTTTTTTAGTGAAGAAGCGATTCTCTTTCTTCCTCGTCCTGCTTCTCGCGCTGTCGACGTTTTTAGCGGCGTGCGGCGGAGACAAGGACAACAACAACGCTCAAGGCGGCCAGGGCGGCGAAAAGCCGGCGGAAAAAGAGCAGTGCTGAACTTGCTTGAAAGCCAAGAGATCCCGTCGCTTGATTCGGCGCTCGCCACCGACCAAGTATCGTTTATCGTGCTGAACAACGTCATGGAAGGTTTGTACCGTTTAGGGAAAGACAACAAGCCGGTGCCAGGGATCGCGGAAAGCTATGAAGTGAGCCAAGACGGCAAAACGTATACATTCAAGCTTCGCAAAGATGCGAAATGGTCCAACGGCGATCCGGTGACGGCGCACGATTTCGAATTCGCTTGGAAGCGCGTGCTTGATCCGAAGACGAAATCGGAATATGCGTACATCATGTACGACATTAAAAACGCGG
>Results/Genome4_16
GTGTCGTAGTCATCGCCGAAAATGTAGATTTCCTCGCGCTGGCCAAGCGGCACTTTTAAAATCAATGGAATCAGATGCGTCTCCGGGTTGTGGTCCTCACCGATTGTCGTGCCGTACGCCCCGGCGACATTAAAGTAGCGGAGCGAAATCGAGCGGATGCCATAGGCGCGGTCCGCCCATTTCATCATTTTTTCCATCGCCAGCTTCGTTTCTCCATACGCGTTCGTCGGTTCCGTCGGGTCGGTTTCGACGATCGGGATTTGTTTCGGCTCCCCATACACCGCGGCGGTTGAAGAAAAGACGATTTGCTTGACGCCAAATTCTCTCATCACTTCAAGCAGCACTTGTGTGCCGTACACATTGTTGTCGTAATATTTCAGCGGCTCTTCCATGCTTTCGCCGACCAATGAGTTCGCCGCAAAATGAATGACCGCCTCAATGTCGTGCTGGCGAAACACCTCGCGCAAAAAATCGCG
>Results/Genome3_13
CCGACTGAACGACCAGCTCACCGAGCGTGGCGGCGAATTCGGCACCACCACCGGCCGTCGGCGTCGCTGCGGTTGGTTCGACGGGGTGATCGGCCGTTATGCGGTTCAGGTGAACGGCCTCGACTGCCTCGCGGTGACCAAGCTCGATGTGCTGGATGAGCTGGATGCCATCCAGGTGTGCGTGGCCTACGAACTGGATGGGGAACGCATCGAACATTTCCCCAGCAGCGCCGAGGACTTCGCCCGCTGCAACCCGCTTTTCGAGACCCTTCCCGGCTGGCAGTGCTCCACCGAGGACTGCCGCAAGCTCGAGGATCTGCCGGACGCTGCCATGGCCTACCTGCGCTTCCTCGCTGATCTGATGGAGGTGCCGATCGCGATTGTCTCCCTGGGTGCCAGCCGGGATCAGACCATCGTTGTGGAAGATCCGATCCACGGCCCCAAACGGGCTCTGCTCAGCGCCTGATCCGCTGGAG
>Results/Genome3_14
CCGCCGACGGCCCGCATCCAGGCCAAATCCATGGAGGAGAAGATCATCCTATGGATGTTCCTGATCGGCACCAGTGGCGTCGCTAAATCAGTCTTGATCAAGCTGCTGTGTCTGACGCCGTTGAACTTCGGCGTCGTGCCGGCCGTGAAAGTAGTTAACGGCAAGGAGAACGACGACTTCCGCAAGCAGAAGGCTGAGTACCACAAGGAAAAATCCAAGTGGGACAAGCTGAAACCAGAGGAGAAGGATGGAAAGGTTCCACCATCGCCGCCAGAGCCAACTCGGAAGAAGAACGTTATTTACACCTCGCCAACTACCCAGGGCATCAGAGCTGATCTTGCTGAGTTCGGTCCAATCATTCCAAGCCTGCTCGCCAAGGATGAGTTGTCGAGCTGGTTTAAGGAGATGGGCAGCACGGCACGACAGACGGACATGGAGTTCTATCTGTCGGCCTATGACGGCAGCTATTCCAATGA
>Results/Genome2_16
TGGAGGTAAAATCACAGTTAGCCTTGCCGAAGGCTATTGCGAATTGATTTAATTTGGTTCTACAACCGCACCCATAAACAAGATATTTTTGCTTTGATTATCACGAATTGCATAGAAAAAGGGACGGTCAACAATCATTTTAAATGGCTGTTGTGGCTCTCTCAAAGATGTCGCTACCATGCCTACAGAAGTTGCTGCACTAGCTTCTGTACCTTCTTCATTCACCTCAATCACAGTTTTATGTCTCACTTGGCTAATAGTTAAATTGTCGCCGATACCAGAAAAGTTGGCTTTATTACTAAAAGCTTCTGCCATGCCTAAAGACTTCAGGGCATCATTCAGGGTAATATCATAGTCTGTTTGAAAGCGCGGTAACCGAATAGAGCCTTCACGGTTTCTAAACTGAGGCATCCATTTTTCCCAGTTCTCTGCATTTAAGTTTTGAGAAAAGGCTTTGAGGTTAGAGTTTTTTGTGG
>Results/Genome4_17
TTGAGGAGAAAAAACTAGAGATCTCAACAATGGTTTACCATCAAAAATCGATAAACATTTGCTTTGATGTGAATTTGCAAAAATCACGTTACATACTTGATGAAGCGATGTTAATGAGAGTGTTGGACAATATTTTATACAACAGCCTGAGGTTTACAAAAAGCGGAGAAATTAAGTTGGAAGTCTATGATGAAAAAGAGGGGAATGAGTGTAAAATCTATTTTCGCTGTTCAGATACAGGAACGGGGTTTAAAGAAAACGATACGTCTTTGTTGTTCCAGCCTTTTTACCAGGATAAGCAGTATAAAAATCATGTTGGATTAGGACTGTATATTGCTAAAAGAATTGTGAATCATCATGGCGGTGAAATTTGGGCCTACAACAATGAAAAAGGTGGAGCGACGGTTGAATTTTATATTAAGGAGCTATCTGATTAATCATCCAATCTTATGGGCTTTCCGCCGTTATCGAGAGTG
>Results/Genome1_8
GATGTACTCGATCATTTACGCGCCGAAGGCTTTAATCGCCTGAGCATGGGCGTGCAGGACTTCAACAAAGAAGTGCAACGTCTGGTTAACCGCGAGCAGGATGAAGAGTTCATCTTTGCACTGCTTAACCATGCGCGTGAGATTGGTTTTACCTCCACCAACATCGACCTGATTTACGGCCTGCCGAAACAGACGCCGGAGAGTTTCGCCTTTACCCTGAAACGTGTGGCGGAGCTGAACCCCGATCGTCTGAGTGTCTTTAACTACGCGCATCTGCCGACCATTTTTGCTGCTCAGCGCAAAATCAAAGATGCTGACCTGCCGAGTCCGCAGCAAAAACTCGATATCCTGCAGGAAACCATCGCCTTCCTGACGCAATCGGGCTATCAGTTTATCGGTATGGATCACTTTGCCCGTCCGGATGACGAGCTGGCGGTGGCCCAGCGTGAAGGCGTGCTGCATCGTAACTTCCAGG
>Results/Genome2_17
CATTGAGTATGCTTAAATCACATATACAGGAATGTGTATAGGATGAAATACCTACGCTAGCCTCTATTCTCTAACCTCTTGCCCCTATTAATTCCTTAAAAATAAAAATCTCTTGAGTAAATTTGTCTAAAAATTCATTTTAACTTCCGGAATCAAGCAATTATTTTATGTATAATCATTTTGCAATAACTGCCCAAAAATTTTAGCATTGCTGGAAATAAGATACTGCTAAAAACAGTACGTTTGCGGCAAAATTTATAAGTAGTTATTTCCTGGAAAAATATAGACTTACTAATTAAGTCCCTTGAAAACTAGAGACGAATATTGAGGAATTTATATTTATGATTCCTACGCTTATTTTAGCTTGGATTGTATTTGTTATAGTTTGGAAGGTATTAAAAGCAACTATTACCAATGCCTTAACTATTGCCGCTATTCTCATTTTATTAAACATTGGTTTTGGCATTACACCGCAG
>Results/Genome2_18
CAAAATAAGGGTTGATGACGGGCGAAGTTTTGGACTGATGCTGGTAGGTGGGGTAGGAGTTCCAAGTAAGCATCACAGCCAATAGCCACAGCGCCATCAACCCAAATATCTAAATCCCGGCCGGTGAAATGGTGATGGGAGCGCAACAACATCAACAGTTCTTGTCCTAAGCCTAAGGCGGGGGTAGGGAGGACAACAGAATAGCGATCGCTAATGGCGCGATTAATTCTCTCGGCTAGTTGGTTTTCTTGGTTGCGGCGGTGGGGGTGTCTGGATGTGCCGTAAGTCCCTTCTATAATCAACACATTTAAATCTATACCCCGTAATTCTTCTAACCGCAAACCTTCCACTAAGCGAGAGTTAGATAGGAAGAAATCCCCTGTATATAGTAATTTGTAAGAGCGCTGTTCTGTGGTGTATGTGAGGAGGATTGCCACGGCTCCTGGCAAGTGTCCACAGGGGAAGATTTCGGCAAC
>Results/Genome3_15
CTATACGGCAAGCCAAAGCTGGCGGAACTGCTGCGGGCCCTGGGAGAGGTCGAGATCCCCTGGATCCGCGTGCACTACGCCTACCCGACGGGTCTGACACCAGAGGTGCTGGCGGCCTACCGGGAGGTGCCCAATGTGGTTCCCTATCTGGATCTGCCGCTGCAGCACAGCCACCCGGAGGTGCTGCGGGCGATGAACCGACCCTGGCAAGCGGATGTGAACGACCGGCTGCTGGATCAGATCCGCGACCAGCTCCCCGATGCGGTGTTGCGCACCACCTTGATCGTGGGCTTTCCAGGCGAAACGGAGGAGCACTTCCAGCACCTGATGGAGTTCCTGAGGCGCCAACGCTTCGATCACGTGGGCGTGTTCACTTTCTCGCCAGAGGACGGCACCGCCGCTGCTGAGCTTCCCAACCCGGTGGATCCCGACGTCGCCCAGGCCCGCAAGGACGCCCTGATGGCGCTGCAGCAACC
>Results/Genome4_18
AAACCACCATTGCGCGAACTTGTCGCTTTGAGATGAAAAAAGCGTTGTATCGTTTTGCAGTTCAAGAAGAGCATTTCTTTTCTATCATTACCAACCTTCTATGTCTTTACCGTTTTCCTTCCTCATCTGCTCCCGGCGAAGGAAGCGGGGGCTGAGAACGTCCATCCGTGCTGTTCGCTTCGGCAGCCGGTTTGGACTTCAACCATTCAGCCACTGCATTCAGCCGCTGTTCAAGCTCGTTCGCCGTTTTGCGCCAAACTGCTTCATCCGTTTCCAGCTTGTCAAGTTGTTGTTTGACGCTATCAAGCGACGAACGCAAAGCCGAAAGAAGATTCATCGCTTTTGATTGTTCTCCAAGCTTCAACGTTTCTGTTGCATACGAAACTGCGTTCTTCCATAGAGCGTCTTGTTCTTTCCATTTCTCGATATCTTGTCGAAGGGCAGCCGTTTGTTGATCGATCATTTCGTTCCACTCC
>Results/Genome5_13
GATGATCATAATTAATTAAGCGGCGTTCTTTTTTATTTAGTTGTGAATTAGAAATATAGTAAGAATCTTGACAAATAACAACACTTGTTGTATTTTTAGGAATTCTTGCAATAATTTCATTAGCAAAGGTTGTTTTTCCAGAACCAGAAGCTCCTGCAATTAGTATAAGAATTGGGGATTTAGTATTCATAATTTTGAACCTTAATATCATTAAACATATTACTATTATTATAGATTATGCGTAGCTTTTCCTTTTAATTAATTAAATATTTTTTTAAAAAAAGATATTAAAAAATAATAAAATCATATATAATTTATAAATGTTATAAAATTCAATATCTTATAAGATACACAAACTAGAAATGAGGCGATAATATGGCTGTACAACAAAGAAGAGTAAGTAAATCAAGAAAAGGAATGCGTCGTAGTCACGATCACCTTACAATTTCTAATACAGTAGCATGTAATGAATGTGG
>Results/Genome2_19
CAATCATTTTCTTATGGGCTTCTAGCCTCCTGTTCCATGTAGCCTGGCAAGGTAACTTTGAACAGTGGATTAAAGATCCTCTACACGTCCGCCCAATTGCTCATGCAATTTGGGATCCCCACTTCGGTAAACCAGCTATTGAAGCTTTTACCCAAGCCGGCGCTAACGGCCCAGTAAACATTGCTTACTCTGGTGTTTACCACTGGTGGTACACCATCGGTATGCGGACAAACACCGAACTATACACAGGTTCAGTATTCCTGTTATTGTTTGCGTCCTTGTTCTTGTTTGCTGGTTGGTTGCACTTACAACCCAAGTTCCGTCCTAGCCTAGCTTGGTTTAAGAGTGCTGAATCTCGTCTGAACCACCACTTAGCAGGTTTGTTCGGCGTTAGCTCTCTAGCTTGGGCTGGTCACTTGATTCACGTTGCTATCCCCGAATCTCGCGGACAGCACGTAGGTTGGGATAACTTCTTA
>Results/Genome1_9
AATGAATAGATAGCAGCTGCGCCGCCGACCGGGCCGAGCCCCTCACTGACACCGCGAATCAATCCTACCATCGTGCTCCACAGGACGATCGCTATCAGCCCTATGAGCGTTGCTTTTTGTCGTGTCATGCTCGCTGTTTTGTCTCTCTTGCCGTTAAAAATTAAGCTGAATTTTATAGCATTTTTTTAACTGGCCTGTCAGGCAGTGGTGCGTTTTTCTACCGCTATTGAGGTAGGTCAATTTGCGAAGGCGGATTATTTTGTGGCAAACAGATGTTCTTTTTGATTTCGCGCAAAAAGATTCAGAATTTTACTGTTAGTTTCCTCGCGCAGTAATACCCCTGAAAAAAGAGGAAAGCAATGGACGTCAGTCGCAGACAATTTTTTAAAATCTGCGCGGGCGGTATGGCTGGAACAACAGTAGCGGCATTGGGCTTTGCCCCGAAGCAAGCACTGGCTCAGGCGCGAAACTACAA
>Results/Genome2_20
GGAATTGGAAAGACTACATCAGACAAAGCTGGCAAGTTATCCTGAGCCATCAACTGATCCAGAGCTTGATAAGCTTGTTGTATCTCTGGGAAGTTCAAGCTAATTTCTCGCCCCATGTTCAGATATTGCGACCCTTGACCGGGGAACAAAGCTACAACTTTACCCTTGAGAGATAAACCAGTTTGGCGGTAGTAAATCCCTTGGGGATGTTCCCAGGCAAAAGCCTGGGGCTGTATTTGCAGTTGTTTAATCGCTGCTTTTAGTAATTTTTGGGCTTCTTCTAGAGAGGTAGCCACAAAGCCCACACGGGCAGATGTTTCGGGGATGAGGGCTGTTTTGCTGTGATTTTGCAGTTGATTATATTGTTCGCCGCCGTTGTCAGATTGCAGTTGCTCAAGAGTCGCTTGACACTTTTGAGATAATTGTTGTGGCGTATCAGCCCACAATAAAATAGATTGGGCTGTGGAATGGATGCGA
>Results/Genome3_16
GTAATAATGCGAGAGCTAGATACAACGCACCTGGTGATGACACCAATATTACAATCAATACCAAAGAAAAAGTAGTTGTTGAGAAGCTTTATTTGGTTATGAATATGGATGATTACTGGGGAACGAAAGATAAAGAAAATTAAATGTACGGTAACTACGAAAAAGAGATGCAACATTACCCAACCCTGCGTTCCAACTGATAGTTAGCTTCGAAGTAATTTAATTGAATCTCATGCCACGTTTTCGCAAAGGTCAATTGACTTCAAAGACTGATTTCGAATATGCAATCTATTGGGAACATTTGAGAGCTGAATATTTCAGAGTTAAAGGAAATCAATCCCAATATGACGAGTGCTTAAGGAGAATCACAGAACTAGAATGGCGGAATGCAACACGATTTAGTGCAGACGAAATTGATATCTCTTCAAACAATGATTTACAAGATATTGGCATTGTGCCATCCGATGAAATCTCTA
>Results/Genome1_10
TGACTTCAACATGCGTACCTGCACCGAGATCCTCGCTGGCGCTGACAGGCCATGAACTGTCACCGACGCGCATATGACCGCGCCCGTTGACCAGCGGAGATTCCAGCACAAAACGTCGGCCAATCAGCTGCTGCCCGCGCTGGTTTAAATGACTATCGCTGTGCTTTTGTTCGCGCACCCGCCGCGACAACCATTTCCACCACAGCCAGGCGGCGAGCAGCGTCAGGATGGCAAACATTACCCCTTGCCACTCCCAACCCAGCGGCACCAGCCAGACCACCAGGCCGGTAATCACCGCTGCCACGCCGCTCCACAACAAATAACCATTTCCGCCCAGCATCTCGGCTGCCAGCAGCAAACCGCCGAGACTGAGCCAGAAAATATGTGGATGAACGACCATTAACTCCATCATGGCTGAGTCCGTTTGTTGGCGCTGTCTTTCACCAGCTCGGCAATCCCGGCAATCGACCCCATCA
>Results/Genome3_17
CGGCTGGTGGAGGACGGTCTACCGGCCTGGACCGCACTGCAGGTGATGCTTCTGAGCCTGCCGCGGTTCCTGGTGCTGTCCTTTCCGATGGCCACCTTGTTTGCCACCCTGCTGGCTTACAGCAAGCTGACGGCAAACAGTGAACTCACGGCGTTGCGCAGCGTCGGGGTCAGCACTGTGCGACTGGTGGTGCCTGCTCTTGTGTTGTCAGCTCTGCTGACCGGCATGACCCTGTTGTTCAACGATGTGATCGTTCCCCAAGCCAATACTCAGGCCGAGGTGACCCTCCAGAAGGCCCTGGGTCGAGCCCTGGCAACGGAGAAGGGCAAGGACATCATTTATTCGCGCTTCGGCCGGGTCAGGGAACCGGGTTCCGAGCGCAGCGGCCGAGGGCTCAAGCAGTTGTTTTATTCCCGTCGTTTCGACAAGGGGGAGATGGTGGATGTGACGGTGCTGGATTTTTCAAGGGCAGGATT
>Results/Genome2_21
ATAAGTAGTCAATAAATTGCTGACTACTGCGAAAAAACTCCCAAAGTTCCTAAAAATGCCCATATTTCAGAGGACAAATTTAGTTATGCAGGCATTATCCGATGAGACTATAATTGACTTGGGTTACCAAAGTCACGAGGATTATAAAAATGGATGTTGAGAAACTCCGTGACGAAACAATAGAGATATCAGACATTACAGCCTGGAATAAAAATGGGCAAAAACTTTTAGTATCAAAAATTAGAGCCAGAGACATTCAAGAAGATATTAAATCCAAATTAGAAGAAATTCTCAAATTTGAATATAAGCATAATGGAGTTATAGTGCCTTATGCTATGACCGCTACTCGTGAAGAAATTAAGATTTTTGAATGGGATGGCAAACATCTCAAGGATATCTGCACCTTCCCAACTCATGAAATTATGTCTGAGTACGATGCAGAATTTAGTAATAAGAGAATTTTTGAGTATTATCTAG
>Results/Genome1_11
CAGGTAGGTTATGGGCTGGAAGAAAAGGTAACCGATGCTCTGGCTGGAGATATCATCCGTAGCAACATGATACCCGCATTTAAACAACAAAAATTAGCTAAGGGATTAGAGCTAGCTATAAACGCTTTGAATAACCAACTCACTTCACAACACCAATATCCGACTAATCCTTCAGAAAGTGAATCAGCGTCTTCCAGTGATCATTATTACTTTGCTATTTTTTGGGTATTTGCAGTGATGTTCTTCCCTTTCTGGTTTTTTCATCAAGGCAGTAATTTTTGTCGCGCATGTAAAAGTGGAGTCTGTATTTCAGCAATCTATCTTTTAGATTTATTCCTGTTCTCCGATAAAATTTTTTCCATTGCTGTATTTTCCTTCTTTTTTACTTTCACCATATTTATGGTCTTTACCTGTTTATGTGTACTTCAGAAAAGAGCATCTGGTAGAAGTTATCATTCAGACAACAGCGGTTCCGC
>Results/Genome5_14
GTAAAATTAGTAAAATATTGGCAATGTGATAATATCATACCATCTAAAAACTTGTTTAAAACTTCATTGCGGTGTTTGTGAACTCTTCAATCAGTATTTAAAATATAAATTTTTAACGTTGGTTTAACGTGTTTTTGAAGTGCTACAAAATAACCCATTTCAGCCATGGTGCCATCATCAGTGTTATCAATATCTATAATTGCGATATCAGTTTGATCAATAAATTTAATATCTGATTCATAAAAAAAGATATTTGGTTTATGTGCATTAGCACCTAATTCGTCGTTAACTTCGATCGGATTAAAAAGATCAAGTTCATAATTTGGTAATTCATCTTTAAATGTTTTTCTAATTAAACTAGCTTGTTGTTTTCGATCATTAATTTCAGCTAAGGTGAATAAAGGACCAGCTAAATAAATTTTGATTTTTTTACTCATGAATTTACTCCTAAAAATTTAATGTGTTAATCATAACAT
>Results/Genome1_12
CCGCCCGCGATTATCGCTGCCTGGCAGCGGGGAGATATTGATGGTGCTTATGTCTGGGCACCGGCGGTTAACGCCCTGGAAAAAGACGGCAAGGTGTTGACCGATTCTGAACAGGTCGGGCAGTGGGGCGCGCCAACGCTGGACGTCTGGGTGGTGCGCAAAGATTTTGCCGAGAAACATCCTGAGGTCGTGAAAGCGTTCGCTAAAAGCGCCATCGATGCTCAGCAACCGTACATTGCTAACCCAGACGTGTGGCTGAAACAGCCGGAAAACATCAGCAAACTGGCGCGTTTAAGCGGCGTGCCTGAAGGTGACGTTCCGGGGCTGGTGAAGGGGAATACCTATCTGACGCCGCAGCAACAAACGGCAGAACTGACCGGACCGGTGAACAAAGCGATCATCGACACCGCGCAGTTTTTGAAAGAGCAGGGCAAGGTCCCGGCTGTAGCGAATGATTACAGCCAGTACGTTACCTC
>Results/Genome1_13
CCGCCGGAGCGCAAACGCGATGGGGTTGTTTATCTGCCGTGCATTAAGCCGGAACCACGCCGCACTATTGGCCTGGTTTATCGTCCTGGCTCACCGCTGCGCAGCCGCTATGAGCAGCTGGCAGAGGCCATCCGCGCAAGAATGGATGGCCATTTCGATAAAGTTTTAAAACAGGCGGTTTAAACCGTTTAACGCAGCTACCCGATAGGCTTCCGCCATCGTCGGGTAGTTAAAGGTGGTGTTGACGAAGTACTCAATAGTGTTGCCGCCACCTTTCTGTTCCATAATCGCCTGACCGATATGAATAATTTCGGCAGCGCGCTCGCCAAAGCAGTGAATACCCAGAATCTCTTTTGTTTCCCGATGGAACAAAATTTTCAGCGTGCCCACGTTCATGCCGACGATTTGTGCGCGTGCCAGATGTTTAAACTGGGCGCGGCCCACTTCATATGGCACTTTCATTGCGGTCAGCTGCT
>Results/Genome5_15
GGTTCCAAGAGCCATTGCTAATGGAACGGCAGATGCAGTTGTTGCTTCTTTGAAACCAAATAAAGAAACTAAGTTAGCTGTAAAAATATAACAAAATGTAAATAGTACATAAGGTGCTAATTTAACATGTTTAGCGCCCATTGTATCAACAACTAGTCCTCTAAAATAATCAACAATCATTCCAATAATAATTACAAAACGGTTTGGCACATCATGTACAGTTAACTTTTTAACCATACTAAAATAAATCAACGAAACTGTTCCAATAATTAAAGTTACCATAATGATTGCAGCAATATGTGGAAGTGCAATCATTATATCAAGCGGGCTATAATTTTCCACTGTTTCACCTCCAATGAATAATGAATTATTTTTTTTCTCCTTTATCTTTTTTAATTCCTAAATAAATTTGCATCCCCATTTGGATAAAAAACATAAAAAATGTTAAAACAAATAATGAGATGGTCTCAAAAATA
>Results/Genome3_18
GCTGATTGACCAGGCAGGCCTGACCCACATAAGGCTCCTCGATGCGCTGTCCGTTGAGGGTGACCGCTCCACTGGGGCTGACCTCAACTCGATCGCCGCCAATGGCGATCACCCGCTTGATGTAGGCGTCGCAAGCGGGATTGCCCAGTCCAGGGATCAGGCCGAGCAAGGGAAGGTTGACCAGGGCACAGCGCACCGCTGAAGGACGCACCGGCGTCTTCAAGGCCGGGTCAAAGGCATAGGGGGAGTTGAAGACGACGATCTCTCCACGCTTCGGGGGGCGTGATCGGTAAGTGAGCTTCTCCACCAGCAGCCGATCCTGGATCTGAAGGCCAGGCAGCATCGACCCTGAGGGGATGTATCGAGCTTCAACCAAGACCTGACGAATGCCCAGATACAGGGCGAACATGAAAAGAATTGGCCCCCAGAAATCCCAGAAGGGATGTTGATTTCCCGCGTTTGTCTTTGAACGATCG
>Results/Genome1_14
AATTATCGACAGAGGTGTAATTGCTGGAAAAATGTCCATCAGGAAACTAGCGTGCAGGTTTGGTATGCATGCGGGGGCAGATGCCAGATGCGACGCTGGCGCGTCTTATCTGGCCTACGAAGGGCTAACGTGCAGGTTTTGTAGGTCGGATAAGGCGTTCACGCCGCATCCGACACGGTATTCGGCGAGATAATTAACCTTTCTTCGCCTGGCGGGTCATAATGGCGCGATACACCTTGAAGCGCCCTGTTTGCGCGATCACTTCGTGGAAGCCAAATGTCTCATCCAGCACGTCCGGATAAGGCAGGAAGGCGTTCGCTACAATTCGCAGCTCGCCGCCGCTATTAAGATGACGCACCGCACCGCGAATCAGCGTTTGCGCCGCATCCAGGCTGGTTTGCATCCCATCGTGGAACGGCGGGTTGGAGATGATCATATCAAAACGACCTTTCACCTCGGAAAAGACGTTGCTGGCA
>Results/Genome3_19
CCCTTCAGGTGATCCTGACCGCCCGCCAGAAGGATGTCGTAGCGCTCCTTCACGGCTTTACGCAATTGCTCGGCATCGATGCCATCGGGAGCCACAGCGGTAATGGCTGGGCTGCCGTGTCCTTCAGCCGCAAACAACGGCAGGCCGATCGCTTTCATCCCCGCCTGGGCGGCTGATCGGTGGCGGGCATGGCGGGCAAAGATCGCTTCCAGGCCCTCGTTCTGCATCATCTCCAAAGCAGCTTCCAGGCCGAAATAGAGATTGACCGCCGGAGTGAAGGGGTTGCTGTTCTTGGTGGCGGTTTTTCGGTAAGGGCCCAGGTCCAGATAGAACTTCGGCAGATCCGAGCGTTCATAGGCCTGCCAGGCCCGTTCGCCCATGGCCACAAAGCTGAGGCCGGGGGGAAGCATGTAGCCCTTCTGGGATCCGGAGGCCACCACATCCACGCCCCAGGCGTCCATGGGTACATCGGTGGC
>Results/Genome4_19
TATCGTTAAGGAGGTTGTTCCCCGTGTTGAAGCCATTAGGCGATCGTATTGTCATTGAAGTCGTGGAAACAGAAGAAAAAACGGCTAGCGGTATCGTTCTGCCGGATACGGCGAAAGAAAAACCGCAAGAAGGCCGCGTTGTTGCTGTCGGTGCAGGCCGCGTGCTCGATAACGGCCAACGCATCGCGCCGGAAGTCGAAGTTGGCGACCGCATTATCTTCTCGAAATATGCGGGCACAGAAGTGAAATACGACGGCAAAGAATACTTAATTTTGCGCGAAAGCGATATTTTGGCTGTCATCCGCTAATATATGCGTTCATCACATAAACATTCCGAAAACATACTGGGTACTTAATCGGATACTTAACTTGTGGCACGCAGTCCAACAATTTCATAAGGAGGTAACGGGGTATGGCAAAACAAATCAAGTTCAGTGAAGAAGCGCGCCGTGCGATGTTGCGCGGGGTGGACAAAC
>Results/Genome5_16
CTTAGTGTGAAATAAAATTGTTTTTCTTTCTTGTTTTGTAGCGATGCTTAAAATATTTGTTTTGTGTCGATATATTAATAAACTTGCACTAACTAATAAGAAAAACCAAACATATCAGATTCCTTTTATAACATAATTTAAATCAAAAAAATACGTAGTGAAATTTTGATTATAGTATGGTATGTAATTAATTCCTGGAACTAATACTAAAAAACAAGTGAAAGTTGCAGTAATCATAGCAGATAAAGACATATATTTAGTAATTAGTAAAATGACCAATAGTGTAATGATTCCAATTAGCGCTACTATTGGATCAACTGTAATTAAAAAACCGCCATAACATGCAACTCCCTTCCCGCCTTGAAATTTAAAGAAGATTGGGTAACAATGACCAATAATGGTGAAAATACCACCAAAATAAACTAAAATGGCTTGATTAAAACCATTACTTAAATCAAATGGAGCGTCTAAAGCAT
>Results/Genome1_15
TTGCAAACAACACAACAAGGAGCCACGCATGGAAATGCTCGAAGAGCACCGCTGTTTTGAAGGCTGGCAGCAACGCTGGCGACACGACTCCAGTACCTTAAACTGCCCGATGACGTTCAGTATCTTTCTCCCTCCACCTCGTGATCACACTCCGCCACCAGTGCTGTACTGGCTTTCCGGATTAACCTGCAATGACGAGAACTTCACCACCAAGGCGGGTGCCCAGCGGGTAGCGGCGGAACTGGGGATTGTACTGGTGATGCCAGACACCAGCCCGCGCGGCGAAAAGGTTGCCAACGACGATGGCTACGATTTAGGCCAGGGCGCAGGCTTTTATCTTAATGCCACGCAACCGCCGTGGGCGACGCATTACCGGATGTATGATTATCTGCGCGATGAATTACCGGCGCTGGTTCAGTCGCAATTTAATGTCAGCGACCGCTGCGCCATTAGCGGTCACTCAATGGGTGGTCACG
>Results/Genome3_20
TCAGCCCGGAGATCTTCAGTTGGTTGCGCAATCCAAACCCGTCCGCCTTCAAGAACTTCCGCAAGGGGGTGAATGAATTACGGGAAGAGGGTGCGGTTCAGATCCTTTACGACACCGATGAGAGCAAACGCGATCCGATCCTCGCGGCGGTCGGTCAGCTGCAGCTGGAGGTGGTTCAGCACCGTCTTGAAAATGAATACGGCGTTGAAACGCGGCTGGAGCCCCTTGGTTTTCAGGTGGCGCGCTGGGTCGCCGGCGGTTGGTCGGAACTGGAGAAGGTGGGCAGGATTTTCAACTGCAAAACCGTGCGCGATGCCTGGAACAGGCCTGTGCTGTTATTCAAGAACGAGTGGAACCTCAATCAACTGAAAGAGGACCATCCCGATTTTGAGCTGAGCAATGTGGCTCCAGTGGTGAGTGGGGTGGAGCCGATCAGCCTCTGAGGATTCGTCAGCTGGAGCTGAACCGCACCGCCTG
>Results/Genome4_20
AGCCGACGCAGTCGACAAGACGGATGTTGACTTCAAGCCCCTCATCCACTTTCACCGTCACCGCCTGGTTTGGCACGAACTTCGGTTCTGTCGTCATGATCGTCTTGCCGGCGGCGCTTTGCGGCAGTTCATCTTGGGCGCGCGCTTTATCGGCTTCGTTTTTAATGTTCGGAATCACGACCAACTCCATAAACCGTTTAATAAACGTCGATTTTCCGGTGCGGACGGCGCCGACGACCCCTAAATAAATGTCGCCGCCGGTCCGCTCGGCGATATCTTTAAAAATATCGACCTTTTCCAAATAACTCCCCTCCAGTCCTTCGGTCGTTATAAGAAACAGTGGAATGAGCTAGCATAGTCGGACACTATATGCATATGATGTTGTCCGATTCGGTTATGACTAAAATAGAAAAAATCCCTTCTCTAGAATGTATTTTCCTAGAGAAGGGAAGATGACTCATTTTGTAAAAAAAATCG
>Results/Genome3_21
CTGATCAATCAACACATCTCCCGCCGCCATGGGGTCTTCCCCCTGGGGGAGGAATTCAACGTGCGCACAGCTCCTCGGGATCATCAAGCCCTGCTGCAGTTGGCCGAGGAACGGTTGCCGATGGAGTGGATGCCGCGTCTTGTGGGGGTGGGCGACACGGTGACGTCCACGCAGGCCGCCGACGGGCACAGCTGGCTCCGGGGCGGCAGCGATCGCGGCTTTCTCACCCTGCTGAAGGATCTGGGGGCCTGCAGCAATCAACCCAATCGCGTGATTCTGGTGGACAGCAGCCATGGCGAGGTGGATCGTCCGAGCCTCGCCGATGGTCGTTTGCTGGGCATCAGTGATCCGGAGGATCCGCTGGAGCTGGATGTGCTGATGCCCGGGGGGCCGGCGGACTACATCAGCTGGTTTCAGACCTTGGCGCAGCGTCGACGGGCTGGCGGTCATGCCATTCCCGAGACGGCCTGATCTTCA
>Results/Genome1_16
GTCAGGATGTGGTGGCGAACTTTAACGGTCTGAGCGTTATTGCCAACCGGGAAGCTATTCGTTCAGGTGATGATTTGCTGGGGGCCATTATCAGCTTTCGTAGTAAAGACGAAATTTCCACCCTCAATGCGCAACTGACGCAAATAAAACAATACGTTGAGAGCCTTCGTACATTGCGACACGAGCATCTCAATTGGATGTCGACGCTCAATGGTCTGTTGCAGATGAAAGAGTATGATCGCGTGCTGGCGATGGTGCAGGGGGAGTCTCAGGCCCAGCAACAGCTTATTGACAGCCTGCGCGAGGCGTTTGCCGATCGCCAGGTGGCGGGGCTGCTTTTTGGTAAAGTGCAGCGCGCCCGGGAACTGGGGCTAAAAATGATCATTGTCCCCGGTAGCCAGCTTTCGCAACTGCCGCCAGGACTGGATAGCACCGAGTTTGCAGCCATTGTGGGCAATTTACTTGATAACGCCTTC
>Results/Genome3_22
CCCTGGTAGTGCCACGTTAGATGTTCAATCGATTAATGACATACCTGTCAGGATTGCTGGTAATGTTTCAGGTATCATTATTCCTGAAGGGGCTTCAACCGATACGTCACCTCCAACGCTTGCTCATGCTTCTGTAAATGGTTCATCTGTTTTACTCCACTTCTCTGAGGCTCTAGATACTTCTACGGTAGTCAACTCCAGTATGTTTGACATTAAAGTTGGCGGGAATGAGGTAACTTATACTGTTAATGGTAGTACTGCTGATTATTCCAAATCAAATACAACTCTGTCTCTTACACTTTCAAGTGCTGTTTCGGCTACCGATGTTGTAACCATTGATTTTCCCTCTTATACTCGCATAACAAGTCTTGGTACAACGACGAACTGGACTAATCATGGTGCTGTCCAAACCGCAGCTGGCAATTTTGTTGTGGGTCGCGAATACATTATTAACACAGCAGGTGATACTTCGTTTAC
>Results/Genome1_17
ACGGCTTTGACGCTGACAAGCATGCGGCGTACATCCAGAAAATTCTCGGCCGTTTTGAGAACCCGTATCTGAAAGATGATGTAGAGCGCGTAGGCCGTCAGCCACTGCGTAAACTGAGTGCTGGCGACCGTCTGATCAAGCCACTGCTCGGTACGCTGGAATATGGTCTGCCACATAAAAACCTGATTGAAGGTATTGCCGCTGCAATGCACTTCCGCAGTGAAGATGATCCGCAGGCTCAGGAACTGGCAGCACTGATCGCTGACAAAGGTCCGCAGGCGGCGCTGGCACAGATTTCCGGTCTTGATGCCAACAGCGAGGTTGTATCCGAGGCGGTAACCGCTTATAAAGCAATGCAATAATGGTGGACCAGGCGCAGGACACCCTGCGCCCGAATAACAGATTGTCAGATATGCAGGCAACAATGGAACAAACCCAGGCCTTTGAAAACCGTGTGCTTGAGCGTCTGAATGCTG
>Results/Genome4_21
ATACGCTTGTGATCGGGTTTGAAGATGTGGAAAACGCCGTCCATTACCAAGAGCATTGGGTTGAACGACTGCGGCCGAAAGCGGTGGAAATGTCCATTTTAGCCGGCGAAGAGACGGCGGCGTTTTGGCGGACGTTTTACACGATGGCACCGAACGGGCGTCTGGAGCAGGCGGAAAACGGTGTTGAAGCGGCAGTGAAAATCGGGGTTGTCAACTTGGATGTACTCTCCATCTTGCGTGAAAGCGTTTTAATCGCTGACCGTTGCCATGTCCGCATCGAGGCGCACGGCGGATTGGGCCACGGGCTTTGTCAGGCGTATATGCACGGCGGCGAAGAGGGAGTGTTGACCGCAATCGAGGAGCTGCGCCAAACGGCGGTTCGCCTTGGCGGCTACGCGATTGTGAAACATTTGCCGCTTTCGCTGCGCCAGCGCGTCGACGTCTGGGGCGGAAAGCCGTCGTACTTTTTCTTGCTCG
>Results/Genome3_23
CCTGCAGGATCACCCGCCAATCGGCCTCGGTCATGTCGCCCCGGCGCAGGCGCTTGATATCACGCACCTGGGTGCCGTACTCCACACAGAGCGCACCGCTGCGCTGCAGCGGCTCGAGGTAGGCGCGGGTGAGGGCGCCGAAATCCACATCCGTGCCGCGCTCGATCCGGGTGGCCGCCACCGGCTGCTTCAGATCCCGCCCTGCCATCACCAGCGGCATCCAGTCGGTGAGTTCCGTGCGCTCCTCGCTCCAGCGCATCGCAGCGAAGGCCGGAATCTCACTCAGCTGCTCAAAACGCTGCCGCAGAAAGGCGATGTTCTCCGCTGTCCACACCGCACTGATGTGGGCCGCCTGATGCAGGAAGCTGCTGGTGTCGAGCTCGCCGCGTTCCCGCAGGGATCCCCAGAACTCCAGGCTGCGCTCGAAACCGGCGTTGATGGCCACCGCTTTGGCCGTGGCCACGGTGCCGTCGGCCT
>Results/Genome5_17
ATGGAAAAATATGTTGAAAAGATGTTTATCCTGCTATCATGAAAAATTATCGTCAAATGTCATATGATGAAGTTAATGATTTTTATGAAGGAAAATCACGTTTTGAATCAGCAACATTAACTATGAAAGAAATGTTATTAGAAGCTAAAGAATTGCACCATATTTTAAGAAATAAAAAAATTAAAGATGGTTATGTTGATTTTGATATTAAAGAACCAAAAATTATTTTAGATGAAACTGGTGTCCCTATTGATATTAAAATTTACGAACGTAAAACTGCTCAAATGATGGTTGAAGATTTTATGATTGCAGCTAATGAGGCTGTAACTATGTTTGCTGAAGAACACATGGATAAAACACTAAAAGAATTTAATTTAGAAATGCCTTTTATCTATCGTGTTCATGATAAACCATCAATTATTAACTTACAAAAATTTGAAATTGAGGCAAAAAAATTGAGTTTCAATATCTCACAT
>Results/Genome5_18
ACGAAACACAATGGCTCAAAAAAGAATTAAATTATCAGAGTTATCTTTATATTTAAGCCAAAAAGCTCATGAAGATTTTCAAAAGCAATGTCAAAAATAACTAACAATGTTTTTTTAACAATTCGTAATGCTATAAATATTTCCGATGTTATTCAAAATTACATTAAAGTAATTAAAAAGGGTAATAATTATTGAGCTATTTGTCCATTTCACAATGATACAAATGAATCATTGTCAATCAATGATAAAAAACAAATCTTTAAATGTTTTGCTTGTAATCATGCTGGTGATGTGATTAAATTTGTTGCTGAATATAAAAAGATCTCCTATGCTTTAGCAGCACAAGAGATTGTTCAATTAATGAATTTAGATTTAAACTTATTGAATCATTTACAAAAAATTTCTCCACAAGAAATTAAAAAAAATAAGGTTTTTGATTTAAACAAACAAATTCAAAAATGATTTATTAATTTTTT
>Results/Genome3_24
CAAGGTGACACGCACACCCGAGATCACGTTGACGCCCCGTTATGTGGTCGACAGCCGGATCACCAGCCTGGCGGAAGAAACAGAGCCGCCGATCGGCTCAGTCGAAAACGAGAGGCTGCGCTACAGCTGGAACTACGTCGCACCGCTGGGTCCTGTGGCACCGCCCCCGACGGTCGGAAACGCCAACCGCAAGGCTTCGATCAGCGTGGAAGGGCAACTGTTAATCCAGCCGAACCGCCGTTTCGAGCTGGCGAACCTTTCCTCCGTGACCGCCGAGGGCAGCACCACAGCACTGACGACACTTCGAGACAGCGCATCAGGTACTTGCCGTGAACAACGCTGAAGCACTCCTGGCGGCAGCTCGTGAGGCGGCTGAACAGGCCCATTGCCCTTATTCAAACTTTCACGTTGGTGCGGCCGTGCGCTGCAGCGATGGCACCGTCGTGACCGGCTGCAATGTGGAGAACGCCAGCTACG
>Results/Genome4_22
ACTTGCAAAGCAACCGCTTTGCCATTCTCGGGCGCGACGATTTGGAGGAGCCAGGCTATATCGAGCACGCTTACCAGCTTCATGAACAAGATGCCAACGATTTGCGCGCCTTTTTGGAGGAGTATCTCTCATAACCTTCCTCGGTTTCGGGCATCTTATGAAACAGCCCACGAACGAAGGAAGGTGAGACGAATGGCGGAACGGGAAACATACGCCGATTTTTCCGTCGTCGAGAAACAGCGCAATTTCTTGACCGCTGAAGAGTTCCCAGAAGGGCCGTACGGCTCGCCGCGCCGCGACGACGCGCCGGTCGAAAACAAAAGCACGCCTTGGAAGGAAGGCCAGCGGCATTACAGCGCCTTCAACTACGAGTTTAAATCGTTCCACCAAAACATTCCAAGGCGCGACCCAGCCGCCCACCCGCCGCACGACGATCCGCATCAGAGCGAACAGTTTCCGTACAATGAAACGGAAGAG
>Results/Genome1_18
GCTTTATTATGTATGCCGTCTGCTTCTACTGGCGTGCCTATACCTTTGAACCAGGTATGGATTTTGGCGCGTCGGCCTGGCCGCAGTTTATCCAGGGGTTTGCGGTGGCCTGCTTCTTTATGCCGCTGACCACCATTACGCTGTCTGGTTTGCCACCGGAACGACTGGCGGCGGCATCGAGCCTCTCTAACTTTACGCGAACGCTGGCGGGGTCTATCGGCACGTCGATAACCACGACCATGTGGACCAACCGCGAGTCGATGCACCATGCGCAGTTGACTGAGTCGGTAAACCCGTTCAACCCGAATGCCCAGGCGATGTACAGTCAACTGGAAGGGCTTGGGATGACGCAACAGCAGGCATCAGGCTGGATTGCCCAGCAGATCACCAATCAGGGGCTGATTATTTCCGCCAATGAGATCTTCTGGATGTCAGCCGGGATATTCCTCGTCCTGCTGGGGCTGGTGTGGTTTGCT
>Results/Genome1_19
CGCTTTATCAGTCTGATTAAAGGAGTACGTAGCCGTGATAAAACGTAATTTGCCACTGATGATCACCATCGGCGTCTTTGTGTTGGGTTATCTTTACTGCCTGACCCAGTTTCCCGGTTTTGCTTCCACAAGAGTGATCTGCAATATCCTGACCGATAATGCCTTTCTTGGGATCATTGCCGTTGGCATGACCTTTGTGATCCTCTCAGGTGGGATCGATCTCTCCGTCGGTTCGGTGATCGCCTTTACTGGCGTGTTTCTGGCAAAAGTGATTGGCGATTTCGGCCTCTCGCCGCTGCTGGCGTTTCCGCTAGTGCTGGTGATGGGCTGTGCCTTCGGCGCATTTATGGGGCTTCTGATCGACGCCCTGAAGATCCCGGCATTTATCATTACGCTTGCGGGGATGTTCTTTTTGCGCGGCGTCAGCTATCTCGTTTCGGAAGAGTCGATTCCGATAAACCATCCCATTTATGACA
>Results/Genome5_19
TTCTTATTCCTGTTGATAAATTTAAAACTAATCCTTATGGTGCTGATGAATATGATTTATTGCCAACGCAAGTTAATAACGGATTTGCACCAACTAGCTTAGCTCAAATTAATCAATACAATAATGCTGATCAACAAACACGTTATTTATATGATAATGAAAATTATTTAAAATCATTAAAAGCATATCAAAGAAATGTAAATTGATACCAAATACGCCAAGATTTAATTAATAATAAACAAAAAATTAATGAATTTGATCAAAAAGCACCACAAGTTTTTCAAGATAGTTATGAATCTGCTGCTCGTAAAGGTTTTACTTTACCAGTATATGATGAAGATGGTAAATACCAAGGTTTATCATTTAACGAAACTGAAATTGGAAAAAGTGTTTCGTGAGTTGATGCAATTGGAAAAGATCAATGGAAAATAAATGGTTTGGCTAGAACTTTGCCTAATGATATGTATAAGCAAATT
>Results/Genome5_20
TTTTTTAAACTAACATTGCCTTTTTTTAAAGCATCAATGTATGAAATATAATCGCTTAAAGTTGATTTTTGCAGAGCAGATTTGATTTTTTTAAGTAATTCATCACCAAAACCCTTAATTGTTTTGAAACCAAAACGAATTATTTGTTTTTGAGTATCAATAACAAAATCATTACTAAAATATTGAATATCAGGGCCCTTGATACTAATATTAAATTCTTTTGCTTCATTTAAGTATGATAATAATTTATCTTTTGATGCACTAGTATGTGATAATAATACACTTAAAAATTCTAATGTATAATAATGTTTTAAATACGCTAATCAATAACTAATATATGAATATGCTAGTGAATGTGAATGGTTAAAACCATAATGTGCAAACGAAAAAATATATTCAAAAATTTGATTAACCAATGGTTGTTTATAATTATTATTCAAAGCACCATTGATAAAATCATCTTTTAATTGGATTAAA
>Results/Genome2_22
GACACGACGGTTCGTATATTCCCAGTATATTCTCGGTACATATACGTCTTGCATATGACCATATAGTTGGAAGAAACGTTCAGCATTTTCACCTTCGTGGATATAATCCATCTCTTCAAAAATGCGATCGCCTAATTCATCCAAAATCCCAACTAAGTCACTCCGTACCCTCTTGACTTTCTTCTGTATCCAAGCCGCTAGCCCACGTAAAATATATAAGTCAATCGTAATTCGTTCTCGTAAATCTGGGCGCTGGACTTTAACCGCTACTTCTTCCCCTGTTTTTAACTTACCTTTATAAACTTGTCCCAAAGAAGCAGCCGCAATTGGTTGGGCTGAAAGTTCAGCGTAAACCTCTTGTGGTGGCTGTCCTAATTCTTCTTGAATAAATTGGTAAGCAATTTCATTAGGAAAGGGTGGTAACTGGTCTTGTAACCTTGTTAGTTCTTCTAAATATACGGGAGGGACTAAATCTGG
>Results/Genome5_21
TTTTACAAAAAGCCAAAACTTTATTATCAACAATTTTAAATGAACTGATTGATCATAAAGATAAATATAAAGACATTAATTCGTTTAGTGAATTAATCTCCGTATTCTTTAAAAATAAAGCTAGCGATCTAAAAACACAATTAAAAGATTTACTAAATACAATTTTAAAAAACCAAACACTAATCACTAATATTGGACAAGTAATAATAGAATCATTTAAACTAGAAAACAAAATAAGTATTCTAGATAGTGATCTTGAACAAAATACGATTTCATTTATTAATAAAATTTTTGCTCACATTACAGAATTGCCAATTTATACTAATTTAGTGGATAATTTTTTTAATTTTTTTAGTGAATATACAAAAAGTTCTGACACAAAAACATTGAATTTTAATAAATTTAAAAGTAGTTTATTCCAAGCTATCATACCTAAAATAAGTGATTTTGCATCTCTTTTAGACTTATTTAAATATA
>Results/Genome3_25
GCCTGCAGCCTTGAACAACAGCGGCAGCGGCGACGTTTGACATGAACACTTCATGCATGAATCAGCGGACGCTGACTCCTTCTGTTGGAGATCTTGACACTGAATGGGCCCCGATGGTGTGGATTGGTTCTCAGAGACAGCCCAGGTGAGCCGCCAGTCCCGAGACTTCATCGAGAGAAGTGATGGCATCGAGGGCTGCGATCACCTTGCGCTGACTGACTTCATGGGTGATCACAACGATTTCTGCGCCGGCCTCACTGGCGTTGAATTGAACAATCGATTGAATGGAAACGCCCGCGTCGCCGAAACGGCCACCCACCTTGCCGATCACGCCGGGAGCATCTTCCGTGTTGAACCGCACATAGTGGCGCTGCCGGATGTCTCCGCTGTCCGCCAGAACGCACGGTCTCCAGCTGCCTGCCGCCAACAGCGGGTCCACTGGCCCCTGATCGCCACTGGCCTGGCGGATGCCGGCGA
>Results/Genome1_20
GGATAATTTTGTCCGGACGGCACCGACACAAAATTCCTGTTTCAGGATCTTCCCAGTAAATTGATGATTCAGCGTGTCCGGCGCTTTCAACAAGCCATTGCCCCAGCGGCAAAGCCATAACGCTTTGATACATGAGTTCAATTTTCCGGCCTTCTTCCGCAGTGATAACCGTTTTTCCTGTGCTTGCGCATTCCATCAGAAACGCTTTCTCTTCTTCTTTTCCGGCGTTTGTACGGCGGTTAAATTCAGGTGCTACGATAAAGCGGTTACTGAATTCTTCCGGTTCAAGTACCCGGCAGTGGAAAGCAGTTCCTAAATCGAGCGTTTTTGTCTTTGTGGTGTCCACGGGGGCATTTTTACGCCACAAATATAGTGCCGGAGTATCAGCAATGTCATCGAGCTGAGACTTACTGATACCGGGACCCGCGTGGTAATTCTCATTCGAAATTCCGTAATAAATACCTGGCTCTATGTCTT
>Results/Genome2_23
TGCTAGTCGTAGTGCTTTTATGACAGCTTTCTGTAAAAAGTTTGGCGTGAGTCCTAGCGTTTACTCGCGCAAAAATTCCGTTTAAAGAACTAAAAAATTCCGTTTAGAGAACATTCCATACTTTAGCTTTTCCTCAGATTACCGTAAGATTACTGAGAATACTTACTAATAAGACTTGCGTTTGTAATTCAAACAATCTTGCTAAAGTCATTGTCCGCTTGAGTTACGGACAAATTGTGTTATCTGATGTGGGGAGATAGATGAAGTTAGATAAATTATTTCCAAACTTGCTGCTGACAAGTGCAATACCTTTGACAATGGCTATTTTATTCGCCACTCCCACACGAGCCGAGACAGTGGGACAGGATAAAATCAAACTTCCTGTAACTAATGCTCGTATTATCGCACAAACATCAGCCCCCACCCAACAGACTCTGATTCTCATTACAGGAGTAAAGGCAAATTCCACTGAAAAAG
>Results/Genome5_22
CATATTAAATGTAATATGTTCATAAAATTGTGCATTAGGATTAATTTTTGGATCACTATCATAGACACCATCAACACCATTTTTGCCCATTAAAATTATACTAGATTCTGTTTCAGCAGCTCTAATTGCTGCACACGAATCAGTTGTAAAATATGGAAATCCTGTTCCAGCCACAAAAATCATTACTTGTTCTTTTTCAATAGCTTTTTTTATATTATTAGCAGATGATTCATGAACTAATTTATCACATTTAATTGCAGATAAAACAATAGTGTTAACATTCAAATGATTTAAAGCATTTTCTAAAGCTAACCCATTTATAATAGTTGCCATCATACCCATATTATCAGCTAAATTACGATCCATATCTAGCTCTTTGGCAATGCTACCTCGTCAAATATTGCCACCACCTAAAACAATTGATACAATATATTTCTTAGAAATTTTTTCAATTTGTTCTGCTAAATCATTAATCTT
>Results/Genome2_24
GTATTTATTTGGACATCCAGCCTTTACCCCCCGGCGGATTTATTCGGGAGATGATGAAGACTGGCGCTTCACCTTGTTTTCCAATGGTGCGGCTGAGTTTTGCTGGAATTACTGGAAACCCGACATTATTCACTGTCATGATTGGCACACGGGCATGATTCCTGTGTGGATGAACCAATCACCAGATATCACCACAGTCTTCACTATCCACAATCTGGCTTACCAAGGGCCTTGGCGTTGGTATTTAGATAAAATTACTTGGTGTCCTTGGTATATGCAGGGACACAACACAATGGCGGCGGCTGTCCAGTTTGCGGACAGGGTAAATACAGTTTCTCCCACATACGCCGAGCAAATCAAGACCCCGGCTTACGGTGAGAAAATAGAAGGTTTGCTGTCTTTCATCAGTGGTAAATTATCTGGGATTGTTAACGGTATAGATACGGAAGTTTACGACCCAGCTAATGATAAATATAT
>Results/Genome5_23
ACACATGACAATTTAAAAATTGTGGGATGATGGCGTTTTATTACTATCAACAATACATTAATAAACAATTATCGTATGATTGTTTCAAGTGTTCTAATGATTATTTCTACTATTATTTTATTATTTTTATCTCCTTATTTAAATATTATTAGAAAAGATTATATACTTGCTAAATCATTGGGGATTAAAGTCAATCTAATTTATTGGTTAGTGGCTATTTGTGTGGTAACTATTACTATATCATCATCTATATTATTGGGAATAATTGCTTTATTAGGAGTAATTGTTGGAATTATTATTCAAACAATTTTTAAAAAAACACACGTTTTATTACTAATGATACTAGCAGGACTTTTTGGTAGTGGAATCTTATCATTTTCAAGTTACATTAATGAATATATTCCTAGTGCCCGTGAAATGATTATTTGTGTTTTTGCTATACCAGTATTTGCTTACATTCTAAGTAAGAGAAAAGGA
>Results/Genome5_24
AAAATTTAATTATTGCCATGGTTTTTCAAGCGTTATTACTATTATTTGTAATAATTACCCCCCTTGTATGAATTAATACAGGTAAAAGTCCTAACTTTTTATTTGTTGATAATCGTTTCTACACACGCATAGTTGATATCTTCACTGTTCAATCAGGTAAAAATTTTATTATTTTAATTGCTTTCTTCTTCTTTTTAATTACATTTATTGTTTTAGCAAATACTAATTTTTTCGCTTTAGTAATTAATAAACGTTACGATCGTAATTATGTTAAGAATAATTTATGATTTATTTTACTTTTATTTAGTGCTATATTTATTTGATTATTAAGAGTTTTTGCATATAAGCACGAAAATGAAAATCTACCGGTTGGTAACAACCATTTATTATGAGTTTATATTTTACAAAGTTTTTTTGCAATAATCATATTAATACTATATATGGTATTCACTTTAAAAAAACGCTTAAGCGTAAAGA
>Results/Genome4_23
TTGCTGTTTTCGATCCTGAAGTATGTGGGTGCTGTGTACTTAACGTATTTAGGCGTTAAGGCATTATATGGGGTCATGAAAAAAGGCGAAGCCCCCAGTGTGGAAACGGACATCAGAGGAGGAGGAGAACATACCGCCTGCTTCAAGCAAGGGTTTCTGACCGATTTCTTAAATCCGAAAGTGGCGGCCTTTTTCTTAACCTTTTTGCCGCAATTCGTAGCACCGGGCTCGCACTCCTTTGTTCCGTTTCTCCTGATGGGGGCGGCTTATACGGCGATGACCGCGATATGGTTTTTGTTTTACATTTCCTTCATCCATTATATCAGCGATTTCATGAAGCGGCCGAAAACGAAGAAATGGATCGAAGGCATCACGGGCACGGTGATGATCGGGTTCGGCATCAAATTGGCGCTTGAAAAAGTCCAGAGCTAAACAGGAAGACCGGGCGCGGCTGAACAGAGCCGCCTGGCATGTGAA
>Results/Genome4_24
CGTCGGGGTATTAATGGCCTCGTCGATCGGCGAAATTGACTGGAAGAAGTTCGAAGTCGCTGTACCGGCATTCTTCACGCTCATCACGATGCCGCTTTCCTACAGCATCGCCACTGGGATTGCCGTTGGCTTCATCTTCTACCCGATCACGATGATTTTAAAAGGCCGCGGCAAAGACGTGCATCCGCTGTTGTATGTGCTGTTTGTCGTTTTTATTTGTTACTTCGTCTTTTTGCGGGAATAGTAACGGAGACGCAAGACTGTTCCAAAAGGCAGTTTGGATAGCCTTTCGGAGCAGTCTTTTTTGTATGTCCTAAAAGGTCGGTCAAGGATTGCGGAAATTTGCTGCTGGCAATGGTTTTGAGGCAGGGATTTGGCATCGCGGCCAATTGGCCGGTGTCATTGGAATTCATTATATTGATCGGGTGAATCGAAAAACGAGCATTGGCTTACTGGCTTGGCGAATCGTTTCAAGGA
>Results/Genome5_25
TAATTCAAAATCAACTAAATTACTTATATGTTGGTCAATGTATGCTAGTAATTTATTAACAAATTCTAAATCATAGGTTTGTTTTTGGTCATCTCAAACTTTACCATCATAAACAAAGCTTTTAATATTATTAGCATATAAAACTTTGTAATAATCATTTTTTGGAATATCAATTATTGGTGATAGTTCTTTAGTTTTTGGTTTTTCTTGTTGTTTATTTTCTTTGATTTCTATTTGCTTTGACAATTTATTAGAATTATTGGATTTTGATTTATTAGTTGTACAACCAATAATCAAAGGTGCAATTAAAAATAATGATAATAAGCTAGTTTTAATGAATAGCTTTTTCTTTAATGAATGTGTAACTAAATGACGTTTGTTCATTTCTTACTTCTCCTTTTTGATAAACTAAAATTTTGTATTCGCCTTTATTTAGATTTGGTGCTCTAATTAATTCAACATTCGAATCTGATTCTG
>Results/Genome1_21
AGCGTGAAGGAACGCCTTCCGGGCGTGTTTTAAAGCGACGGTGTAACCACATATACTGCTCTGGTGCCATCATGATGCATTTTTCGACCACTTTGTTCATCCACGCGGCGGTAGTTTCGGCATCATCCAGTGGCGGAGAACACTCTGGCGGCAGCATAATCAATTGATACCCTTTGCCATCTGGCTTACGGCGTGGAACGAAGGGCACCAGACATGCGCCGGACATCCGTGCCAGCATCCAGGTTCCGGTCGTGGTCGCAGCCTGCTCAACGGCAAACAACGGGACGAAAACGCTTGAGCGCGGGCCGTAATCATGATCCGGTGCGTACCAGACCACTTCGCCTTTTTTCAGGGCTTTAATCATGCCTTTTAAATCTTTGCGGTCGAGCATCGATTTATTTGAGCGCAAACGGCCCCAGGTTTGTAGCCAGTCAATCAGTGGATTATCGTTCGGGCGATAAACGCCAATACCCGGTT
>Results/Genome4_25
CAGTCGTGCACCATGTTGATATTTCCGGCATCAATGCGCCTTCCCGCAAAAAACACATCGCTTCCGTCAACGATGAGCGGATGGATGGGCGCGCTGCCTCTCGGCCCTTGATACGAAACTCGCTTCACCACCTTCAAATCGGACAGGCGCAATACCGCTAAATCAGGAATGGAAACATTGCGGCCGATGAAGGCCAGACCTCGCTTCTCATCGAAAAACAACGTATTTTCCTCTGAAAAAACGGAAAAAAAGTTAGGATCAGCAATCAGCCGGCTTGTTTGGCGTTTCGCCGCCAAATCCCACATGTACATCTCATACGTCGTCTTCCCGCGCCCGTACTGCTTTCCGAAAGTTACGATTTTGTTGCCTAATAGGCCAAACGGCAATCCGTTATACGGGGCTCGTTGAATCAGCCGTTTTGTTTTGACGTCAAAAACGTCTATCGATGTTTCAGACGGCACATACAGCTTCCCGTCC
>Results/Genome2_25
TGCGGTACTGTGCGACGACCGTTGGCGCGTTCTGCCATATTAGCTCTAGCTGCTTCGTCGCCATCAATTTTATATTCTGTAAATTGTACGCCTTTCCACCACAGTAACAATTTGGCACGAATGCAGTAGGGGCAGGTTTGCCAAGTGTATATCTCTACGTTGGCTTTAATTTTTGCTGGAGAACGTCCGAAAAGTTGATTAAATAAGTTCGACATAGCTTTTATTTCACGGCTTTTGGACAATTTTCAACTCAAATTCCTAGATTTTGTAATAGGGAACTGGGAATAAATTATGACCTATTACCCATCACCCATTACCAATCCTTAAAGTCGAATCTATCGTTTTTGTTAATCCAAACTAAACTCTATAAAATCTGTTTTGGTAAATAACAGATCCTTGTCTACGGCTGACAATATTTTATTATTAGCACGCTCGGATTTTAAACACTGTATAACTAACTGTGCCACATCAGCGCGA
>Results/Genome2_26
ACAGTGATTTCTGCTGCGGCAGAACTTGCTGGACAATCAGTTTACCTGGACATTTACGGCAGCACCACTCCAGGCCGAGAAGGAATGTTTGTTGAGGAAGACCAACAAGAACGCACGCCTCCGCCAATATCACGAGAAAGAAGCGGAAACGCCCCGCCGCGACCGGTTGTTAAACCACGCACCCGTTAGCGCCCCTACACGGAATTCAAAATTCAAAAAGCTGATTTCAGCAAGCTTTTCACATATTTTGAATGGTTAATTGATTTAATCTGTGCTGTACTAGGTTAACAATAGAGAAGAAGCCTGAGCGGTTTTAGTTAACTCCGCTCAGAAACTTCGATAAACTGAGGAAGTGGTGAAAAGATGTCAGCATCTTTTTGCTGCTACCTAGAAAATTTACCCACCGTATACAGTTAATGATGGTGATACACAACTGTGAAAATCTCTTCCAGGAGGTGAATCCAGGGAGTGGCTGAA
>Results/Genome2_27
TATTTAATCGCCTGTGGATATTTTGCCAGTCTGCTTATAGTCCTGACCCTTCATTATTAGCCGAACCCGTAGCCCAGAAATTACGCCAATTGAAGTTGGCTGGCTACCGGGATGCTGTTATTGTTTCTCAAGTTAGTGGTGAGACAAACCCTGATTGGTTGTTAAGGATTGACTTGACACCACCGGAGGTGATGCTGAAGGAATGGGCTAGGTGGGGAGATGTGCAAGCGATCGCCCGTCTACTCACGGCCGCATTATCAGAGTTACTTGTAACTGTGCAGGTTTCCTTGCAGGAATCCACCCTACATATATTTTGTGAACCAACTGCTAATTCATCGCCAGATTCCCCAGCACCAGACAAGACAACTTGCGTCGAGAAAATTTCCTCCCAACTAGAAGCGATCGCCCCCCAAGGTATCCTCGCGGCTACGGTTTACGGGCAGAAAATCAATGACAAACAGCCAGAATGGATTGATT
>Results/Genome3_26
TCTGATGTCGACCTAACTAATCTTCGTCTCGTCGATGAAGATGCTGTTGTTCTTGAACCCACTCAGAAGGCAGTTGATATCGACGATGTTGTTTTATTAGACAATCAGATAGCAGTTGATGATGATGCTGTTATCCTAGATCCAACCGAAAAAGCTGTAGATATTAATGCAATCATTCTTCTGGATGATCAGGTTGCTTTCAATATTGATGATGTTCCTGTCTCTCTTGATGGATTAAAACTTGTTCCTGATGATGCTGTTGTTCTGGATCCTAACCAGCAAGCAGTTGATGTCAACACGGAGATTCTTCAGCCTGATCAGAAGGCTGTACCGCTTGATGCGCCAGAAGTTGCCAATGACGCATCAGGTTCTGGTAAGTACAAGCAACCACCTTCTGATATTAAGCAATCCGGTTCCGGTGTAGATGCTCCTGGTATCAGTGATATTGCGGCACTCAAGTTTGGTGAGGATGCTCCT
>Results/Genome3_27
GGAGTCCGCCCATGCCTGAGACATGGGTGGCGCTCACGCTCAGTTCCGATTTGTTGTTCTAAGCCGCTCGATTGTGGTCGTCCCATCCAACGACCAGCGGGTGCATGAGCGGCCCTAAATGCCCGTGGACGTTCAAGGCGTTGCCCTGCTGGGGCCATGAATCTGGGACAATCCCTCCCGATCCGTACTAAAGCTGATGATCCGATCCAGTCGTCGTATCTTGATCGGAGCCATCACTGTTGTGGCTGGGCTGCTGGGCGGATGTGCCTCCCTGGACGAGGCCGGTCGTTCTCGGTTGGATCTGGTGAAGCAGAGGGATGAGCTTCTCTGTGGTGTGAGCGGCAAGATTCCTGGCTTCAGTTTCCTTACGCCGAAGGGCACCTACACCGGGCTTGATGTCGACATCTGTCGAGCCATGGCTGCTGCCTTCCTCGGCGATGCCGACAAGGTTCAATACCGACCGCTGACGGCGCCAGA
>Results/Genome3_28
CAGGATCTTCGGTGCTGCGGAGGTGCTCGAGCTCACCCGCCGCACCCGGGAGCTGCTGCCGGAGGTGGTTCTGAGCGTCACCGTGCCCCACGTGTTAGCGATGGATCAGCAGGAACAGCTGGCGATTGATCTGGTGGCCGCCGGTGCCGACCTGATCCAAACCGAAGGCGGCACCAGCGCCAAGCCCTTCAGCGCCGGCAGCCTCGGCCTGATCGAGAAGGCAGCCCCCACCCTGGCGGCGGCCCACAGCATCAGCCGTGTGGCTGCAGCGCCGGTGCTGTGTGCCTCCGGCCTGTCGGCGGTCACCGTGCCGATGGCGATCGCCGCCGGTGCCGCCGGCGTTGGTGTTGGCTCGGCGGTGAACCGCCTCAACGACGAGCTGGCCATGGTGGCGGTGGTTCGGGGTCTGCGAGATGCCCTCAGCGCTGCAGTCACTGCCCGCGTCTGAACACCGGAGCTGAACGGATCCACATAGGC
>Results/Genome1_22
TTATACATATTACAGTCCTGAAAAATAGCGTTTTGTAGTCTGCAACCTGCAAAATTCGAATTGGATAAATCTTCATCTTTAATCACGATACCTTTCAGGCTAAGGTGTGAAAAATCGTAACCACCATTTACTGTCTGTGGGATTTCGATAGTATTATTATGGACGGTGACATTATTTATAAAATATACCACCTTAATTGACACTTCCTTATCTTTATTAAGGTAAACTCTTCTCGTAATTCTATCGTCACATTTATTATTTGCATGTGAAGCTATATCTATAAAATATTTATGTATTTTCCTGTCCGTTTCTTTCGTGATTTTTCCTGATGGTAAACTATCATAAATTCTTTTCATTTTCTGAATCAAGCCTATCACTTTTTCATGATCATCCATTTTGAAAAGAGAGAGGGCTTTATTGTCAATTAACGTGTTTTTATGATGTTTGCTGTAATTATCTGATTTTGTTTTCTTTGTA
>Results/Genome1_23
GTCAACGGCGATAGTCACCGCCCAGTTGTACCAGTAGTTCCAGCCCAGCGCGAAGCCAAAGCCTTCTTCAACATAGTTCTGACCGTAAGTGGCAAACGAACCGGAAACCGGCATATATGCAGCCAGTTCACCGAGACTGGTCATCAGGAAGTAAACCATCAGGCCAATCAGCATATACGAGAGCAATGCCCCGCCCGGACCTGCCTGAGAAATCGTTGCGCCAGAGGCAACAAAAAGACCTGTACCGATGGAACCGCCAATGGCAATCATCGTCAGGTGACGCGCCTTTAATTCACGGCGTAAGCCCGGCGCTTCTGTGGTTTTAGTTTCGGAAACCATACAAAAATGCTATCCATCTTAAAAATGAGGCGCGATTGTAGCAGACGATTGGCAATCCTTCCGGCAGAAATACACGGTTATAAGACACCTTCATGATCGCCCAGGGATTATAAGTAAAGCAGCCAATCTCTTTTCTGG
>Results/Genome1_24
GGCATCTCTCGCGACCACGCTGTGAAACATACTCACCAGCCACTGGTAGTGGGCATCGATAGCCTTATTGAGATTTAACAAGATGGCATCAATTTCCGTTGTCTTCTTGATCATTGCCACTCCTTTTTCACAGTTCCTTGTGCGCGCTATTCTAACGAGAGAAAAGCAAAATTACGTCAATATTTTCATAGAAATCCGAAGTTATGAGTCATCTCTGAGATAACATTGTGATTTAAAACAAAATCAGCGGATAAAAAAGTGTTTAATTCTGTAAATTACCTCTGCATTATCGTAAATAAAAGGATGACAAATAGCATAACCCAATACCCTAATGGCCCAGTAGTTCAGGCCATCAGGCTAATTTATTTTTATTTCTGCAAATGAGTGACCCGAACGACGGCCGGCGCGCTTTTCTTATCCAGACTGCCACTAATGTTGATCATCTGGTCCGGCTGAACTTCTCGTCCATCAAAGACG
>Results/Genome2_28
GCCAGCAGTCGGATTTGAACCGACGACCTTCCGATTACAAGTCGGATGCACTACCACTGTGCTATGCTGGCAACTCAGTAATTGCTTTAACGCACTTACCGATTTTTAATTATATCACAAGTAATTTATTTGTCTACCTCTAGAGCAACTTAATTTGGCTTGGTGGAAGGGGATTGGCAAGAGGAAAAGAAGCCCTCCTTGTGAATTTACCTACCAAAAAACACAGAAATGGGTAATTCCTCATCAACTCCTTACGGGTAGGTGAGGGGGTTCTTTTTGTTCAGGGTAACTGTAGTTTTTTGCTTGACTGGGTAAAGGAAGAGAGATTTATAATTGTTATTTAACAGATAACAAGCATGGCAGCATTGTTAGGACGAGATTTGTTAAGTCTGGCAGACTTGACTCCTACAGAACTTCAGGAACTTCTGCAATTGGCGACCCAATTGAAATCGCAACAGTTGAAGTTGCGGTGTAATA
>Results/Genome4_26
GCGCGACACCCGCGTATCCGCATTCCGATTTCGGGAATTGGCGGGATCTCCAATTGGAGAGATGCCGTTGAGTTTATGTTAATGGGAGCGACAGGAGTTCAAGTGTGCACGGCGGTTATGCACCATGGGTTTCGGATTATCGAGGATATGATTGAAGGGTTGAATCACTATCTTGATGAAAAAGGAATTGCTTCCGTAATGGATATTGTAGGGAAATCAGTGTCAAAGTATTCTGATTGGGGAGATTTGGACCTCAATTATAAGGTTGTGGCGCGAATTCATCGTGAGCGCTGTATTCAGTGCAATAAGTGCTACATTTCTTGTGAAGATGCTTCCCATCAATGCATTGAGCGTCTCGTAGACGAAAACGGAAAAGAATATTTAAAAGTGCGCGAAGAAGATTGTGTAGGATGCAATTTATGTTCCATCGTCTGTCCGGTTGACGGAGCGATTGAGATGGTCGAAGTGCCAAGCGAA
>Results/Genome2_29
GTACAATTCCCTCATTGACCCACTAGTAATTATGTTTACCATTCCCCTAGCACTAGCCGGCGGGATTTTCGGACTTTACATCACTAATACTGCCATTGGTGCAACCGTCATCGTCGGTGCAGTTCTACTAGTAGGTATTGTCGTCAATAACGCCATCATCATGGTGGAATTGGCCAATCAAATCCGCGATCGCGATAAAGTTGACCGTCGCACCGCCATTTTACAAGCTGCTCCCCAACGTTTACGCCCCATATTAATGACCACCATTACTACTGTTTTGGGGATGTTTCCCCTAGCATTAGGAATCGGTGAAGGCTCAGAATTTTTGCAACCATTGGGTGTAGTAGTGTTTTCCGGTTTATCCTTAGCAACACTCCTCACACTATTTATCATCCCCTGCTTTTACATCCTACTCCATGATTTATTCAGTGGAGCTTGGAGTAAGCCAGTGTTTATTTGGTGGCGGATGTGGAAGAA
>Results/Genome3_29
GGATACCCCTATGGCTCCGGGGCCATGGACGCTGTTGATGGAACGTCTGCAGTTGGCAGCGCCTGGCTGCGACAAAAGCTGCAAAGGCAACAACCGCATGATGCGGATGGCTGGTGCCCACTACATCGACCGTGAAGGTAAATCCCGGGGGCGATCACAGATCATCAACGCTGACGGCCCGCGTTACTCAGCTGAAGAGCTGGATGCAGTGTTGCCACCGTTGCTGGTGCCATCGAAAACCAACCGCAAGAAGTTGCGGACTGGTTCAGCGTCAGTGCGACAGATCGCTGAAGCGCTCGATTACATCCCACGTCGCGTTGGTGGCGCTGGCACCTACGCCATGTACCGCGATGTGTTGTGGGGGTTGAAGGCTGCGCTTGCTGATGCCGGTGCAGCCGAGACCTTGGCCATTCAGCTGATGGAAGCGCACAGTCCCTCAGCTCAATGCGATTGGGATGTTGAGCAGGTAGCTCGGTC
>Results/Genome4_27
AATACATACAATTTCTCTAGGGGGCTTGAAATTCCTTCTGTCTCTTGTTCAATTTTCTCGATGAACGCCCCCATCTTTTCCTGAAAAAGCGAAATTAAAATATCCTCTTTGTTTTTAAAATAAAGGTAGATCGTGCCGTCGGCGACACCGGCCTGCTTGGCGATTTTCGACACCTGTGCTTGATGGTAGCCGTGCTCGGCGATGACGACGACGGCAGCGTCAATGATTTGCTTAAATTTCGGCTTTTCCCTCCGCAATATGGATTCTCCTTTTCTCATCTCACTTTCCATCCGCCAAATGAATGAACCATCATTCATATTTTCATTTTACGGGCAATTCTGCCGATTTGTCAAGCTTCTTTTTCTCCTCTTCCACCAACACGCGGCGCAAAATTTTGCCGACCGCCGTCTTCGGCAATTCGCTGCGGAACTCGTAGATGCGCGGCACTTTGTAAGCAGCCAGGCGCTGGCGCATAAA
>Results/Genome3_30
TCTTGGCGACTGTCTGGGCAAAGATCAAAATACTTTTTTAATAGCCTGACTGCCAATGATATAGACACTCGTAATATCAATAAAATCATTGCATATAATATTGCATTTGGCATAAATGTGAATCAGATATCTGGCGATATGAATAACCTTGAAGGCCGATATGACATTTGTACTATATTGGGATCAAGTTATTTTCTCGACTATCCTTTGAGTACGCTTAGTAGGATAATTGAGAGAAATCTTGCAAAAAACGGAGTTTTATATATTGATTTTAGGTGCCATCCTGAGGATAACTTTCTACCGAGACATATTTTAGCGGACCCAGAAAGCATAAAGCTTTATACAGAGGGACTTGATAAACCTATAGGTTTAAGATTTGAGTTTTGCCCTGCGTCAGAAGATCTGGCTTTTATCAATCGCCCGGAAAAATACACTTGTGGAATATATTATCATTATCGTGATATTTTGAAATTTATAG
>Results/Genome2_30
TTAACGCGATATCAATACGAGATGAGCGCATATTAATTACGAAGGATTCTGATTTTTTAAATTCTTTTTTAACGATTCAAAAACCGTTTAAATTATTACTTATAACAACAGGTAATATTAACAACTTAGAATTAGAAGCATTATTTGCAGCTAACTTAAAAGCTTTGGTCGAATTATTTGAGAGTCACTCCTATATTGAAATGAGTCGTGATTCAATTATTGCTCACCTGTAATTAAAACTGTACCTGTGTACACTGTTAGTCCATCTAAACGAGACGCACTACCAGAGAGAAACTTGTAGAAGTAATGTTGTAAACCTTGTGCGATCGCAATAGAAATTATAATCCAGAAACCAAGGCTATCAGACAGACGAAAAAAAATCTCGCTCGATAAAAACCCTAGTAGGACTTTCACTGCTTATATCTTGAGAAAATTTGAGCAGCGACTTAGAGCGATCGCGTCATAACCTGACACCCAA
>Results/Genome3_31
ACCCTGGTTCTCGACTTCGCTTCTTTAACAATTGATTCCGACCTATACCAACATTTTGCCGACCTCTATACCTATTCATTAGCTAATGATCTTGATAATGCTTATTTGGCTAGTAAACTTGTTGAGTTAATTCCTGGTTCTAATGACCGGCTCAATAAGATTGAAGATGCATTTTCTCTTTCTAATTACGATGATATATATAGCTATTTGACCGCTTCTGGCAGGAACGGACCTGAGCTACTTGATATTACTACTGATAATACCCAGAAGCAGTTTGTTCGTTTGTACTCTGCTATTGCTTCTTCACCTATTCTTTCTAATACCTTTAATGAAGGTCGTGATCTACTTGTCCAGAGTGTTCTGGATCTTATTAATCCCCCTTCTCCATTACCCAACCGACTTGTTGATAATCTGAACGATCTTTTTACTGAGAAGACTAGTTCTTTAGCCTCTTCTTTTGTTCTGCCCTCTGGTATTG
>Results/Genome5_26
AACGAGAAGTTAAATACATAGAGGCAATTCGTTTTTTGATGTATTTTATTTGAATTCCTATCATTTTTATTGTTTTATTAATTTTGATTTTAGGTTTATATTTTGGTTTAAGTAATAGTGAATCCTTAAAAAGTTCAACACAATTCTTACTAGATTTGTTTATTATTAATTAAAATATATCTAAAATAGTTAAATTTAGTAAATTTAAATCATCAATAAGAAGATGATTTTTTTTATTAATACTAACGTGTTTCAATTGATTTTTAAAATATGAATAAGCTTCATAATTAATTTTTTTATTTAGATTTAATCCATCTTTTAACCTTAAACCCATCATTAAAATTTGTTGATATAATTCGTGTTTTGTTAATACTTTTTTAATTAATATAGGGTTTTTTATAGATCCATCAAAAAAATATACAATATTTTTTTCATAGCCATGTGCTCCCCATCCTATTGCGGCCCAGTCTTCAGTTC
>Results/Genome2_31
TATCCTGGGTTATTACCTTTTCAAGTGAAAGAAGTTCTCTTAGAAAACTTACCCCGCACCCATACCCAAATCTTGATGAATGTGGGTAATCCCCAAGAAGCGTTTAGTTTATCGGCAATTCCTAATGATGGTGTTGGTTTAGCCAGGACGGAGTTTATCATTGCTAACCAAATCCAAGTCCATCCCTTGGCGTTGATTCACTACGACAATTTAGCGGATGCAGAACAAAAAGCCAAAGTTGCGGCTATCACCGCCATGTATGACGATAAACCCCAATATTTTGTAGATAAATTAGCCCAAGGTGTGGGCAGAATTGCCGCCGCCTTTTATCCCAAACCTGTGATTGTGCGAATGTCCGATTTTAAGAGTAATGAATATCGCAACCTTGCAGGGGGTTCCCAATTTGAACCAGATGAAGAAAACCCGATGCTGGGCTGGCGGGGGGGCTGCACGTTATTACGATCCAGGTTATAGAGAA
>Results/Genome3_32
CAGCGTCCCAGGAGAGATTGCCAATGAAAATCGTCAAAAAAAGGGCCAAAACCGTACTAACTCACCATCGCATACAGCCGAACCTTGGATGCCACTCATCCAGCAGGCTCCGCAGGCGGTGGCAGTGACAGAACGAATGTCAGCAGAGCTGAAGCAAGACGTGCGTCGCCCTCAAGTACTAAGAGACGGTGCACGTCCATCGCTTGACCAAGGTCCGGCGTCGCCGATCCGTTGATCAGACCACGCGCTTTGCTGCGGGCGATGACGTGCTGGAGCGACATGGTCATGACTCCAAGCTGGCTTATCTGAACCAAAGCCCTTCAGGTCTTCCACATTGCAGCGGTATTGGGCCAAAACCAGGCATGGGCACGCCATTTCCAACATCGGTGGGCACTGCCCCAGAGGCAATGCGCCTTAACACCGATTGCCGGATGTGCTCCACGCGACCAACACTGTGGTCATCGAGATCGGAGGTGCC
>Results/Genome4_28
GAGGGGAGTGAAAGAGAACCTGAAACCGTGTGCCTACAAGTAGTCAGAGCCCGTTGATGGGTGATGGCGTGCCTTTTGTAGAATGAACCGGCGAGTGACGATGGCGTGCGAGGTTAAGCCGAAGAGGCGGAGCCGCAGCGAAAGCGAGTCTGAACAGGGCGTGTGAGTACGTCGTCGTCGACCCGAAACCAGGTGATCTACCCATGTCCAGGGTGAAGGCCGGGTAACACCGGCTGGAGGCCCGAACCCACGCACGTTGAAAAGTGCGGGGATGAGGTGTGGGTAGGGGTGAAATGCCAATCGAACTTGGAGATAGCTGGTTCTCCCCGAAATAGCTTTAGGGCTAGCCTCGGGTTTGAGAGTCTTGGAGGTAGAGCACTGATTGGGCTAGGGGCCCCAAACGGGTTACCGAACCCAGTCAAACTCCGAATGCCAATGACTTATGCCCGGGAGTCAGACTGCGAGTGATAAGATCCG
>Results/Genome1_25
TAACTCTTCACTTCCTCCCTTTACCGCCAGTGGATTTGCTGAAGACCAGGGCGCGGTACGCATCTGGCGAAAAGACAGCGGCGATAATGTGCATCTGCTTGCCGTGTTTAGCCCGTGGCGCAGTGGCGATACCACGACGCGAGAGTATCGCTGGCAGGGCGATAACCTCACGCTCATCAATATCAATGTTTACAGCAAACCGCCGGTGAATATTCGCGCGCGTTTTGACGATCGCGGTGATCTGAGCTTTATGCAACGTGAATCCGATGGGGAAAAGCAGCAGCTTTCTAACGACCAAATCGATTTATACCGTTATCGTGCTGATCAGATCCGCCAGATTAGCGATGCCTTACGTCAGGGGAGAGTCGTGCTGCGCCAGGGGCGCTGGCATGCGATGGAACAGACCGTGACCACCTGCGAAGGGCAAACCATTAAACCTGATTTAGATTCGCAGGCGATAGCGCATATCGAGCGCCG
>Results/Genome5_27
TTTAACAAACTTATATTTATTATGATTTTCATCTTCTAAAGTATATTTTATTTTATGCTCAATACTATCAGCATATTGATTGTCTTGTAAATCAACATTTAGATCGGTTGAAGTTGATTTTGTATTTGTGAATGAAAAAACAGCTTTTTTGAACTCATTTGTTTTAAATTTAAGAAATGAAAGATCCAAGTGAAATGGATGAGAATCAAAAAAATCTCCTATATAAACATTTACATTAAAATTATCACTATGGTAATTACCATCAACATCTTCTAAGATAAAACTTACAAATTCATAATTAATATGATTATCTAAATTTAATAATTTAATTTTAATTGTTTTTTGATCTTCATCAATACTCATGAAGCAATTTTTATCTTCAAAACTAAACTCCTTATATGCTCATTCATTTGGATTATTTAATGGATGATATCTTAATTTAATTTTGGGTTTTAAAGAATTTTCTTTTCTTAAAAG
>Results/Genome3_33
CTGGTGCTGTTCGGCGTGGCAGGTCTTGTGGCTGGAGCCCCGCGTTCAGCCAGGGTTGAGACACGAATCTGATTGCTACGTTTCGGCTGACCCCGCAGATCCAGCTCCAAACTTCCCATGAGCTCCGCTGTTCTGAGCCCGGACCGCTACATCAACCGGGAACTGAGCTGGATCGCCTTCAACCAGAGAGTCCTCGCCCAGGCGCTGGATCAGCGCACCCCCCTGCTGGACCAGGCCAAGTTCAGCGCCATCTTCAGCAACAACCTTGATGAGTTCTTCATGGTGCGCGTGGCGTCCCTGAAGTCTCAGGTGGAAGCTGGCATCACCACCCCCAGCGAAGACGGAAAGACGCCGCTCGAACAGCTGCTGACCATTCGCGAACGGCTGATACCCCTGCTGCAGCAACAGCAGGACCACTACCGCAAACAACTGCGCAAAAAACTGCTCGACCACAACGTGCAACTGCTGGATTACAGCC
>Results/Genome2_32
GGAAATGTGTGGTAATGGTATTCGCTGTTTAGCTGCATTTCTGGCTGATTTGGAAGGGCTTTCTCGTAATAAAGATACCTATCGTATTCATACCTTGGCTGGTGTGATTACCCCCCAACTCACCCCTGATGGACAAATCAAGGTGGATATGGGTTTACCTCGGTTACTAGCTGGGGAAATTCCGACAACTCTTGGTGCTGCTGATGGGAAAGTCATTAACCAACCCCTAGAAGTAGAAGGGCAAACTTGGGAAGTTACTTGTGTCAGCATGGGGAATCCCCACTGTATTACTTTTGTCGAAGACGTGGCGGCGATTCCTTTAGAAATCATCGGCCCTAAATTTGAACATCACCCAGCATTTCCCCAACGGACAAACACCGAATTTATTCAAGTTGTCAGCCGTGACTATTTAAAGATGCGTGTTTGGGAACGTGGTGCAGGAATTACTTTAGCTTGCGGTACAGGGGCTTGTGCTTCC
>Results/Genome5_28
AATATTGTAAATATTCGTATGCTTTGATATAGTATTAATGCAAGCCAATGTGTATAGTGCTTTGCAGTACCTATGACCGATTAATGGTGGAGTGGTGCAAAAAAAATTATTTTTCTCTGATCTCAAAGGGTTGATGAAAGGAGGAACTTATTATGTCATCAAACAAAGTAGAAAGATTCGACTTGTTTAAGAACATAACATTATCATTTTGATAAATTAATATTTTGTTTAAGAATAGATAACATTTTAAATTCTTAGTTCTAATTCGTTAATCTTTTTCTAATTTAAGAATTTTTATTTATAGATTTGTTTTTTTTAACTCATTGGTTATTTTAATTAATTCATTAATACTATAAATTAGAAACATTTTATTTTGATTAGAAGCATTTTGAATTTAAACTTTATATCTATAATACAAATTTTGTGTTTTTTATAATTTTATAAATTTCTTATTAAGAAATACAAAGATTAAATAAT
>Results/Genome1_26
CGGCGTTTGCACCTGATTGGCGATATATCCGCTTAACCCCAAAATAAAGGCAGGAATTGAACCTCCGATTGCCTGACCGCATTTACGGGTAAATGAGAATAGTGAATAGGTGAGCCCTTCAATTCGCACGCCGGTCAGGTATTCACCGTATTCTACGGTATCAGCTTCCAGCGCCCACATCACGGTCATGGTAACGCCCTGACCAATTGAAGCGATGGCCAACGCAACCAACGCCACCGGCAGTGACCAGACGGAAACCCAGAAGAACAGCAGATAACCGCAGGTTCCCAGCAAAGCGCCAATCAGGAAGGTATTCTTTTTACCGATCCTCGCGACCATCCCCGGCACCAGCGGTGCCGATGCCACAGTACCAACCAGGTTTTGCACCAGTACCAGCACAGTGAACAGCCCGGTATCATTTAACACATAGCGCACGTAGAACAACGACGAGGCGCTGACCGCAAAGGTCGAAATCAG
>Results/Genome5_29
TTCTAAATTAGATAATGTACTTGATGCTGTTGATTGTTTATTTTCTAATTTAATATACTTTTGTTCTAAATTATTTTTAGTTTCTTTTAATGATGTTTGCAATTGTAAAAGATTAGATGTATTTTTAGCAATTGATTTATTCATTCTTGGAATAATACCATCATTTTCAGGTTTATCAGTGTTTCAATCTAATCGTTCTAGTTTTACAGTGCCAAAAGGTCAAACTGTATCAGAACCTTCTCTATTACCAGCAGATACGTCATTAATTAAATATTTTATTAAGTTATCATAATTTTCACGAAAACCTAACATTCCTATTAGTGCAGTGTTTTTAAAACTTTCTAAATTAGATGTTAAAGCATCAACATTAGCACTATCACCTTTTTCACCCTTTGGACCAGTTTCACCTTTTGGACCAATTGGACCTTGTATTCCAGGTTCGCCTTTTTCACCTTTAAATACACCAGATGCTTTATC
>Results/Genome4_29
ATAGCCGAGCCCGCGAATCGTGCGGATGGAAAATGGAGAATCTGGTTGGGCAAACCGTTCGCGCAATCGTTTGATATGCACATCCACTGTTCGTTCATCCCCATCATAATCGTAGCCCCAGATCTGTTCAATCAACTCGTCGCGTGTAAACGTTTTGCCCGGATAGCTGGCCAATTTAAAAAGCAGTTCAAATTCTTTCGGCGGCAAGAAGATCTCTTGGTCTCCCAAACGGCATTCGTACGTCTTGCGGTTTAACGATAAACGGCCTATTTGTACGATTTGCGATGTAGCGATTCGATACCGTTTGAGCAATGCTTTGACCCGGGCGACGAGCTCAAGTGGGTCGAACGGTTTGACAAGATAATCGTCCGCCCCGAGCTCGAATCCTTTCACCTTCTGTCTTGTTTCCCCTTTGGCCGTCAACATTAAAATGGGGACATCGTCGTAGTCGCGCAGTTCGCGACATAGCTCCCAACC
>Results/Genome4_30
CTCCAATATGATTGCGTTTTTCAATCATTAATACCTTCTTATTTAATTGTGTTGCAATTCGTTCTGCCAGCACACTGCCGGCAAATCCTGTTCCAATAATCACATAATCAAACATGTTTACCCTCCAGAAGTTTAATTCCTTTTGAATGCAAATACATAAACATTGTCAAAGTAACAAAAAACTCCGAAATAGCGACACCAAAAGCTGTTCCTATATGTTTAAACACAGGTACCAAAATGATGGCTGAGAAAATATTTAATATACTAGCTAGCATTAAAATATTTGAGAAAGCTTTCTTGTATCCTAGAGTCAACATCGTTTGGATACCGAAAATGTTACTCAATCCTATTATAAATGGTAAAAAAGCAATAATTTTTAGCACAATAACAGATTGCCTGTAATTATCTCCCAAAGCAATATCTACTATGTTTTCCGTAAATACAAAAATCATCAAAGATATTAGAAAAGTACAACCAC
>Results/Genome3_34
TCAACCCCACGGGCACAACAGCAGCTGACAGCACCGCTGGCCACTCGCCTTCGGCAAAGCGGGCCAGGTCCTGCAGGCTGCGATCCAACGCGGCACCGTCGTTGATGCCGGGACACACCACCACCTGGGCATGGATCTGAAGATCCCGTTCGGCAAACCAGGCCAATTGCTGCATCAGCAGTCCGGCCCGAGGATTCACCAGCAACCGTTCCCGCAACTCAGGCTCCGTGGCATGCACAGAGACATACAGAGGTGACAGTCGCTGCTCGTCGATGCGCTGCCAGTCGGCATCCGTGAGGTTGGTCAGGGTCAGATAGGACCCGTACAGAAAACTGAGCCTGAAGTCGTCGTCCTTGAGGTAAAGGCTGTCGCGGTGGCCTGGGGGCTGCTGATCGATGAAGCAGAACGGGCAGTGGTTGTTGCACTGCCGCAGCCCATCAAAGAGCGCTTCTGTGAAGGCCAGACCCAGGCCGTCGTC
>Results/Genome1_27
GGCCCCCATTTCCAGCGCCTGCGCGGCATGGCTGGGAACGCCGATGCCAGCATCGACAACCACCGGCACTGTGGCCTGCTGGATAATAATCTCCAGCATGGCGCGGGTTTCCAGTCCCTGATTCGAGCCAATCGGCGCGCCGAGCGGCATCACCGCTGCACAGCCGACTTCTTCCAGACGTTTACACAATACCGGATCGGCCCCGCAGTAAGGCAGCACGACAAATCCCTGTTGTACCAGCGTTTCGGCGGCTTTCAGGGTTTCGATGGGATCGGGCAACAGCCAGCGGGCGTCAGGGTGAATCTCTAATTTTAACCAGTTTGTGCCTAACGCTTCACGAGCCAGATGGGCGGCGAAAATGGCTTCTTCCGCTGTTTTCGCCCCGGATGTATTTGGCAGCAGGGTCACACCCGCCGCGATAAGCGGTTCGAGGATAGCGTCGTTGTGCTGGCGCAAGTCGACACGTTTCATCGCCAG
>Results/Genome3_35
GAACGCTAGAACAACCATCAAGTACCCGATTCGGTTTTCCTCTTGGAAGGCTTGTCTTTCTTTGTTGGTCATTTTGCGACCTCCTTCTTTTCTTGATCTATGTCTAACGGCTTTGGCCGGGTCAATAAGGAAGGTAAACCGCCATTGTTAAGTCGCAAATCCGTCCATACACAGTTGTGATATTTGGGCCATAGTGGGAAGAGGAGTGTTTGTTGAGTGGCGCGAAGCAACCTGCATCACGAACCTGGCGCGCAGTGCTGTCAGTCGACCTTGCAGGGGCTGAAGGAGCTACCCAGGCAAAACTGGCCTGACGCTGAATCGTGAAGTCGATCGGACATCCCCTGTGCAGCAATGCACTGAAAGGACCCATATTTGTGACGCAGGCGTGACAGATTCGATCCATGCCCGCTTCTTACCCATTGGAAAATCGTTCCAATCCTGATCATCGACGGAGTGGGAGATTGCTGGGAGGCATACG
>Results/Genome5_30
CCATTAACATTAATAACGTCAATTCCTTTTTCAAAAGCACCTTGGCGTGTGGCTACTTCTAGATTATTGTTATAAATGTATTTATTTGAAAACTCGATTAACTCTTTTGAATCAGAACGATAATGATTTTTTAAATGATATTCATTTCATCATGAAGTTTTAGCACGTTCTAATAAAGAATCTACTTTATCAAAATCATCAATTTCAAAGTCACTATCAGCTAACTTATTAATAAAGAATGATGTTGGCTTTAATTGTTTATCATCACCAGAGACAACTTTAGTTTTACAACGATACACAATAGGATATGATCGTTCAATTGTCATTTGGGATGCTTCATCAAAAATTCCATAATCAAATTCATTCTCAACTAATGGAATTAAAGATGCAACATTATCTGGACGCGCAACCCAAATCGGAAATAAACGTTTTAAAGCAGTGTAATATTTAGATAAATAACGTGAAATTGATGGTCAAG
>Results/Genome2_33
TGAAGTACTTGCTGAGTCATAACTCTCGATTCAGTTAAAAATTTTGTTGGGTAAATACTTAATCAAAACTGCTTTCCATTTTGCAATTGTCACCAATCCGTAGAGTGTTGTAATTGGCAAAGCTAGTCTTAACTTTCTTACTATACCATAACAAACTCTATTAAGTTGTGGCATGATTCGGGTTTGTACGGTAATTACACCAACGTACTGAGATTTCATCCAGCAGACATAGGTAAAGACCAGTTAAAGATTGCTGAAACACTACAAAAAGGTAAAAACTGTATTTTCTGTACCCATTATAATCTGTGCATTTATCAAAAAGACTATATGGCGATCGCTAATGGAAATCATTTCAACCACCATACCAGAACTTTTAGGCTGTTGGTTGTGGGTGGCGATCGCTTTGTTAGGATAACGCTAGCACCAAGCCCATATTTTTAGATATATTTGCTTTTACGTAAAATGATAGTTGTATATA
>Results/Genome1_28
CTTATATTTGATATTCATTCCAATTATCCTAAAACGCCATCGCTAATTCCCCGCGCCGTAATTCGCATGCTTTAGTTGTGTATACTCGATCCCGCCCGAAATGTTTTTGGGTAAATCTCCATTCATTCAATGAAGGGAAATTGTTATGAAAAAAGTTCTGTATGGCATTTTTGCCATATCTGCGCTTGCGGCGACTTCTGCGTGGGCTGCACCTGTACAGGTGGGCGAAGCGGCAGGGTCGGCAGCAACGTCGGTTTCGGCGGGGAGTTCCTCCGCGACCAGCGTCAGCACCGTAAGCTCGGCGGTGGGTGTCGCGCTTGCGGCAACCGGTGGCGGTGATGGTTCTAATACCGGGACCACCACAACCACGACCACCAGTACCCAGTAATAAAGTATGTATCCCCAAAATAATTCGAGTCATTGCATCTGTGGCTAGAAGTATGAAGGGATTAACCATAACCACACTCCGGTGTGGTT
>Results/Genome3_36
CGGGCAAGGTGACCGTGCGCTGGCCCGATCCCGTGCACGTGAACATCACCGGCGGTGGTGTCACCCGTGCCAGCCGCAACCCCGAGGCAGCGCAACGTCTGCTGGAATTTCTCAGCTCGGATCAGGCCCAGGGTGGCTACGCCGCGGCAAACCACGAATATCCACTCAAAGGAATCGGGGAAGACCCGGTGCTGCAGGCTTGGGGGCCCTTCAACCAGGCCAAGGTGTCCGCTGAGCGTCTTGGCGAGCTGAACGCGCAAGCGCTCGAGCTGATGGCCGCCAACGGTTGGCAATGAGCCGTCGTCTGCTGACGCTGCTGGCCTCTGCCCTGGCACTGCTGGCCCTCTGGCCTCTGCTGCAGTTGCTGAGTCAGGGGCTGCAGGGTCTGCAGCAAGGGCTGGTGCAGCTTGGGCCGGATGGCGGACGTCAGATCCGCGGAACTCTCCTGCTGCTCTTGGGCAGTGCCCTGGGGGGCACG
>Results/Genome3_37
TCTGCGGATGAACACCGTGCCCCGCCAGGACGGGATGAAGGAAAAGCGGGCGGAATTCACCCTGGCGCGCATGCATCCCATCAGCCCAGGCTCCGCTCCCCAACCGTCTCAGCCGACAGCGGCCCCCACCGCAGCAGCTGCGCCACCAGCGAAGGCCGAACCCGAGGCCGCCAGTTGGAATGCCGCCCCCCTGGTGCCGGATACGGACGAGATTCCCTTCTGAGCTCACTGCGCTCCGGACTCCTCCTCCAGCTCAACAACCCGGGAGATCATCTGGCCGAGTTCCCGTTCCAGGGCAGCCAGATCAAGCCGCAGGTCAGGCCAGCGTCCTCCATCGATCTGCTGCAACAGCCAGGCGCGATCAGCGTCCAGTTGCTGCACCAGAACCTTGAGATCGTCGGGGGAAGAACCGGTCACGGTCACCAAAGCCTTCATCCCTCCATCCTGAAGGCCGGGAAGTCACAATGGCGTCCTTACT
>Results/Genome3_38
CATTGACAATCAAACCTTCCCAAAAAAGAGAATTTGGTCAATCTAAAAATCATTTGGGTAGTTCAATACTAGCTTAGTCATGCCAAAAGCGCAACCAAAGCCCGCCCAATGGACGCAATCAACCTCTCAAGTCAATACGCCTTATCGCAACTTCCAACAACATTGGCGATGCAATGAAACAACCCACGAGACCAATAAAACCCTAACTTTGTTGATTCACCAAAACGCAATACATCAAGCTTTTGACACTCTGATACAATGTTTAAACAGAAAAATGTTTTCTAACGCCAAATACCAAGAACAACTACCGAAGAAATAGCAATCATCTGGACGAAATCTCTTCAATTCAGACACCGATCACGAATAACAACCGGTGACACCTCTAGTCGTCATCGGATAAGGACTTCCAAAACTGTTGGGGACTTACATCAGACCTGAATCAACCAAAACCTTATGCAACCAGTTGAACAGGCCCTCA
>Results/Genome3_39
GCAGCATCGGGGCCATTGCCCCTTTCATAAGCCAACACCCAGGTGAGTGTGGCGATTGGATAGGCACCAGCTGCTGATGGATTCGGGTTCTCACCAGCCAAATTTTGATCGAGGGTGATCTGATTCAAGGCAATGGCACCTGCCTCAACGCTTGGCTTGACGAACTCCCCTGCCAGATTCTGCAACGCAGCTGCTTTGATCGAACCACGGATATACGACTGATTGAGATAACCGATGGCCCCTTCCCGCTTCTTGATCACAGCCGCAACACCAGCATTGCCCTTGGCACCAACACCACTGGGCCAATTCACCGCTTTACCGGTTCCCAAGGTCCAGGCCGAGGAAAAGGCCGCCATCGAACTGGTGAAGGCCTTGGTGGTTCCAGAGCCATCGGATCGGTGCACCCAAGAAATCGGACCGGGGTCGCAACCCAACTCCGACCAGTCCTTGATCGCGGACATGGCCACCTTGACTGCCT
>Results/Genome2_34
ACCCAATCCGTAATTACCGCACTGTTATCGAAGATTTCATAGGGATTTATCGGTATACCACCTCGTCCAGTAATAATAAATTGATTTTGTCTCTGTGCCGTCGCCTCATCAATCCGGCATTGTTGAGAAATTTGATTAGACACATCAACCGCCTCTGATGGGAGTTGGCTTAAACTTTGACTAGGGTCTACATCAGGGGTAGTAATTTCCACCGCACCGCTTAACTCAGGGTTAGCGCCAGTAGCAGTAATATCGCTATTAGGGGTACGTTGATTGCGAAATTTGGTGCCAAAAATATTTTGAGCATTAATGTTGATTCGACCACCACGAAAATCAGCAGAATTAGCACTAATATCACTATTTTGAATAGCAACTAGAGTGTTAGTATCAATGTCTATATTGCCGCCAATGACATTATTCCCTGTGGCGTTAGTGGTGATGTTACTGCCACGAGATAGAATGAGATTGTGCGATCGCA
>Results/Genome3_40
TGGAGTGAAAACCGGCCAGCAAGACCGATAGGCTCAAATCGATCGCAGCGCAGTCAACCTCAGCGATTTGCACCCCTACAAGCGCCGGGTAACATCAGCCACCTGACCAGACAAATGCTTCAAGCCGCACCAAAATCAACTGCGATCCTCCTCCAATCTTTTACGTGATCTGAATAAACCGTCACGCCAAACAGCAAGGGCACTCAGAGGCTTGAGTAGTTTCGTCAGCACGATTGTGGATACAGGAATCATTGATCGTCGCTCCACAACCTGGACGCGGCAAAACGCCAAGCGACGATTGAACTTGCAGAGGCACCGAAAGCAAGAAATGCTATCAGCATCTGGGAGGTATCCATGGGAAATTTACAAGAGAGGCTCTCCTAGCTACTCACTAACGACTGGCGCTGTTGTTACCAATTTGGAGCAGCAACCACTGGTCCCGAAATATCCGTGTCATCTCAGCAATGCAGCTGACCCAA
>Results/Genome3_41
CAGCGGTTGCGACCAATGGAGCAACAATCGTACTGAAGTTTACTGAGGCGCTGGCAGACATTACCAATGATGCAAATACCAGAAATCAGTTTGCAGTACTGACTAATGGAGCAGCAAATGCTGTAACCGGAATAGCACTTGGCGGAAGTAATAAGGAAGTGACATTGACGCTAACGAATACGGTAGAGGACGGCGATGAAGTCACTGTTGCCTACACGAAGGATACTGGCAATAGTGTTCAGCTTGAGGACCGCCATACAGATGCGACTGATATCGACAACTTTAGTGCGACTTCTGTTACCAATAATTCGACCAAGGATATTACTGGTGCGGTTATTGATTTCGGAGCATCTACAACAGCAGTTGCTACGAATGGTGCCACATTAGTACTGACATTCCCTGAGGAATTGGCTGACATCAGTGATGGAGCGGATGTGCGTGCACAATTTGCCGTTTTAACGAATGGAGCTGCTAATGCT
>Results/Genome2_35
TAAATTGTCCCTACCAGGGAATGATGAAACGGATGTACTTAGAAAGTAAGGTTTTGGAACTAATGGTATTGCTGGTTGAAGAAGATGTATCTGCACGTCAAGGTAAGAATGATACCTCTGCACTCAAACCTGATGATGTGGAACGTATTCACCACGCCAAAGAAATTTTGATCCGCAATTTAGAAAATCCTCCTTCTTTAATGGAATTATCTAGACAAGTCGGCTTAAATGACTGCACTCTTAAACGTGGCTTCCGGCTAGTATTTGATACGACAGTATTTGGCTATTTACATCATCATAGATTAGAAGAAGCACGCAAATTGTTAGTAGCAGGAGAAATAAACATTTCCCAAGCAGCTCGTAGAGTTGGTTTTTCTAGTCGCAGTTACTTTGCTACCGCTTTTAGAAAAAAATTTGGCATCAATCCCAAAGAATTTTTGATAGATAATTCGCGTTTATCAATGGAACTTCATCAGTT
>Results/Genome4_31
GGTATCGTCATGGGGCTTCACCGTCACGCCGGATATGCTTGCGCAGTTGGCGAAAGACGTCGGCGAACAAACGGTGTTGTCACGCACGGGCGGGGCGCCGACGTTGGCGATCGGGATGGCGCACATTTTATCGAGCGTCATCGGCGGCAAGGCGCTTATGGCGTTCTGGTATCACTTTGCCATCCTGTTTGAAGCGCTGTTCATCTTGACGACGATTGACGCCGGCACGCGCGTCGGCCGTTTCATGATCCAAGACATTATGGGCACGTTTTACAAACCGCTCGGCAAAACGGATTCGCTTGCCTCGAACTTGATCGCTACGACCCTTTGCGTACTGGCGTGGGGTTACTTCCTGTACCAAGGCGTCGTCGACCCGCTCGGCGGCATCAACACGCTATGGCCGCTGTTTGGCATCGCCAATCAAATGTTGGCTGGCATCGCCTTGTTGTTTGCGACGACGGTTCTATTTAAAATGGGC
>Results/Genome2_36
AACCCCGCAACACTTGAGGAAAAATGGCAAAAAACATGGGTAGAACTTGGTTTAGATAAGACCCAAACACAAAGCAACAAACCAAAATTCTACGCTCTATCCATGTTTCCCTATCCATCGGGCAGCCTACACATGGGTCACGTCCGTAATTACACAATTACAGATGTGATTGCCCGCCTCAAACGAATGCAAGGGTATCGGGTACTGCATCCAATGGGATGGGATGCCTTTGGCTTACCAGCAGAAAACGCCGCCATTGACCGTGGTGTACCCCCTGCCAAATGGACTTATCAAAACATTACCCAAATGCGGCAACAATTGCAGCGTCTTGGTTTATCCATTGACTGGGATAGCGAAGTTGCCACCTGTTCGCCAGATTATTACAAATGGACACAGTGGATTTTCTTACAGTTCTTACAGGCGGGGTTAGCTTACCAAAAAGAAGCAGCCGTCAACTGGGACCCCATTGACCAAACTG
>Results/Genome3_42
GGCTGGATCAGCAGCAGCGTGTCCCTGCCCTTCGGTTGGACCCTGCCGCTCGGTTGGCTGATCTGGCCCCTGGGGCTGTTTGTGTTCCTGGCCGAAAGCAATGCCACTAACCTCACCGATGGACTGGATGGGCTGGCCAGCGGTTGCGGCGCTTTGGTGTTCCTGGGAATGGCTGTGCAGTTGATGCTCAGGGGACACACCGGTGATCCAGCACTGGCGGGCTTCTGCATGACCATGGCCGGCGCCTGGCTCGGCTTCCTGATGCATAACCGCCACCCGGCGCGAGCATTCATGGGGGACACTGGCTCCCTCGCCATGGGAGCTGCCCTCAGCGGTGTGGCCCTGCTGTCGGACAGTCTTTGGCCTCTGCTGGTGATGGGCGGGGTCTTCCTGGCGGAGTCCCTGTCAGTGATCATTCAGGTGTGGGTGTTCAAGACCACCAAAGGACCGGACGGTCAAGGGCGACGCGTATTCCGGAT
>Results/Genome5_31
AATTGAAAAAATTATTCAACGTGAATATAAAATTGTTAAAGAAATGATTAATGAACATCGTGAAGAATTGGAATTAATCGTTCAAACATTATTAGAATTAGAAACAATTTTAAAGCCACAAATTGATTATATTCACCAATACAAACAATTACCACCAGAGGTAATTGCTAATAAAAACAAACGTGAAGCTTCTCAAAAACAAGCAAATAGTAGTGTAGAAGAAGCAAAAGTTGTTGACGATGAAGAATCAATAAAAGATAAAGAAAAAGATCAAAAATCTAACTAAATTATTAAATAAAATGCTTGCTAACCTTTTTGTTTGGTTAAATAGCATTTTATTTTATTAAAATATATGTTTATATAGGTTGTTAAGCAAACTTAAAGAGGAAGAGTTATATGTTTGATATTAATTTAATACGAAAAGATATTGCAACTACTAAAGAAAAGATGTTAAATAAAAAGGTGCCAAGCAATTTGT
>Results/Genome4_32
TTGACTTCCTCAATCGTCGCAATATCCCCAAGCTTCACGGACGCAACGCGCTGCAATCCATTCGCCGCCATAGGAACAGCTGTCGGCACGAGCTTCAGATTTTTCAACTCATGGATGGTGTTCAATTTTTCCTCGACGCGAACAGGAATTTGCCATGTATCGGTTTGCAACGTTCCAGCCGGGAACGCCAACACCTTTTCATTGATTTGGTTTTTAATCTCTGACAAGTTCAATCCCGCCTGAGCAGCCTTTTTCCGATCGACTGTGATCCGGATGAGGCGCTCGCTGTCTCCACCGATCGAAACGGAATTCACCCCGTCGATTTTATTCAATTCTGGAATCACTTCGGTTTCCAGCAACGTTTGCAGATCGGTTCCGTTTTTGGCAAACAAGGAAATGTTGAAAACCGGGATGGAACCGAATGAAAACCGATTGACTTCCGTTTGCACATTATCGGGCAATCCTGCCTTATCAATGA
>Results/Genome3_43
AGGGGTAGTCGGCGATTTTGGGGCGAGCGGCTGACAGGACAGCGATCAGAGTGCTCTTGCCCGCGTTGGGCAAGCCGATGATGCCCACCTCCGCCAGAAGCTTCAGTTCCAGCTGAAGGGGCCATTCCTCCCCATCGCGACCTTCGGTGAATTTCTCCGGCGCACGGTTGCGATTGCTGAGGTAATGGGCATTACCAAGACCGCCGCGGCCGCCGAAGGCCACGGTCAAACGCTCGCCGGGATCGGTCAGGTCCCCCAGCAGGATGCCGGTGGCGAGATGTCGCACCTCGGTCCCGCAGGGCACCTTGATCACCAGATCCCGACCCGAGGCTCCCGTGCACTTGTTCGGGCCACCTCGCCGGCCGTCATCCGCGGCGAACAACCGTTTGTACTTGAAGTCGAGCAGGGTCTGAAGGTTGCTGTCCGCCTCAAGCACCACGGGCCCACCATGGCCTCCATCACCTCCGGAGGGTCCACCG
>Results/Genome1_29
GTTACAGCAGATGAGTGATGAGCGGTTGAAGGATATCGGGTTACGCAGGGAGGATGTGGAGTGAGGGGGGATATAGATTTATATATAATAAAACGTTTTTATGTTTTTAAATTAAGTTATAAAAATTTTCCCGAGACAATTCATCAATAGGTATGGAGTGTACAGGAATATCTTCTTCACTAACCTCTTTAAACTCATGTCGATAACGGTCAAAAAACGCACAGTGATTACTTGTGTTTTTTGACTGACTTTACAACTCTCATTATTCGCTATTGTGCAGTTTCTCTAATTGTTTTATACCCTGGAAAGTTAAATGTCAGCTACTGAATACTTTTTGATTGTTTGAGATTTATTTTCATTTGAAATTATAAAATCAGGTGATAAATGAGTTGTGATTAATAGATGGTTGATATCATTTTTATCTAAAATTGATTTATAGTATCGACCTGAAAAAATAGTTGTTGCCGCCTGAGTAAC
>Results/Genome3_44
GCGGGCACCCGGTGGGTCAGGGGGGTGCAGCGCACGGTGAGCTCGTCGTCTTCGAACAGCAGCGTTCCCTGCTCAGCCGCCGGCCGTGAGCGGTGCACCTGAAGCGGATAGCCGATGCGGGTGGAGCTGGTGTTCAGCGCACCCTTCAGAAACGACTCGAGCGGGTCAGGGCCGTAGAGATCCACCCCGTCCTGGCAGGAGCCGGACAATCCCAGGCTGGCCAGCAATCCCGGCAGCCCGAAGACGTGATCACCATGCATGTGGGTGACAAAGACCCGCCGCAGCTGCGACAGGCGCAGATCGCTGCGCAGAAACTGATGCTGGGTGCCCTCGCCACAGTCGAACAGCCACATCTCCGATCGCTGGGGCAGACGCAGCGCCACGGCGGAGACGTTGCGCGCCCGCGTGGGCACTCCGGAACTGGTACCGAGAAAGGTGACCTGCACGGCCGCTGATCCTCAAGCGCCATGCTGCCATCT
>Results/Genome1_30
CAGCCCTTGCGCGATGCCAATACCAATGCGCACGCCAGTAAAGCTACCGGGGCCGCGCCCGTAAGCCAGAGCGTTAATATCAGTCAGGGAAGTTCCGCTGGTGGTCAGGATATCCTGCACCATCGGTAAGATTCGTTGAGTATGTTCACGAGGGCAAAGCTCAAAATGAGCGTTGACAGTACCGTCGTTCCACAGGGCGACAGAGCAGGCCTCTGTCGCGGTATCGATAGCCAGAATTCGCATGGGTCTTCGTGCTTAGATCAATAAAAAGGCGCGCATCATACCATACTCCGTAACAAATTACCTGGAGGATGGTATCGCAAGGAAACGAACCGCACGGGCAATGTCACGGGTGCGTGGCGCGGGCGGCAGACTGGCGAGAAACGTCGCGCCGTAAGGACGCATCACCAGCCGATTGTCACAAATCACCAGCACGCCACGATCGTCGGCGTCGCGAATCAGTCGCCCTACCCCCTGT
>Results/Genome4_33
GCAGAGCGGGCAATTGGTTTTCGTATACAATCGGATATGCATTCATTTCTTCCTCTCTTTCTACAGCAGTTGCCGTTTCGATTGGCCGCCCGTTACGGCAGGCCGATATATTGCCTCCGCTTTGCCGAAGACGGGATGCGCAGCTGCTCGCGGTATTTGGCGACCGTGCGGCGCGAAATGGCGATGCCGTGCCGATCGCGAAGCAAATCAGCAAGCTGTTGGTCAGACAGCGGCGCCCGCCGATCTTCCTCGGAAATAAGGGCCTCAATGATCGCTTTCACGCGGGCGGACGATGCCGCTTCATCCCCTGCGGCCGTCGCGGCGTTTGAAAAGAAACGGCGCAACTCCACGGTGCCAAACGGCGTTTGCACATATTTATGCCGGACCGCGCGGCTCACCGTCGATTCATGAACGCCGAGCTCCTCGGCCACCTCGCGCATCGTCATCGGCTTGAGCGCCGAAAGCCCAAACTCCAAAC
>Results/Genome4_34
TCGTTCACGTGGAACGATGGGCTCAGGAGATCGATCTAGAGAAACTCATCCGTCCCGGTCTCCATCCTTCCTGGTTGAACGACGATGCCTTGGCTCGTCATCTCGACCGCTTGTATGAGGCCGATATTCACAAGGTGATCAGCACTTGCTTGATTCACATTTATCGCAAAGAAGGCCTTTCCCTCCGAGCCTTTCACGCCGATACGACGGACAAGACCGTTTACGGCGCGTATGAATCGGCCTCGTTAGAGGCCTTACAAATCACACATGGCTATAACCGCCATCATCGTTGGCAAAAACAGATCGGTTTCGGACTGGTCGGCAACGAGGACGGCATCCCGTTTTACGGCGATGTGCACGACGGCAACCTGCCTGACAAAACGTGGAATCCGGAGGTGCTGTCCCGTGTCCACGAACAGCTCAAACAAGCCAAGATGGAAGACGAATGGATTTACGTGGCCGATTCCGCCGCGATGAC
>Results/Genome5_32
ACGTTTCGCAATTGTACTAACATGCAAGCACGCGGAATATTTCAACCAGTTGCAGGACCAATTTTAAACAAAATTACATCCACATTTGAAGTCTTTTTAGAAATTTCTTTTAGAGAAATTTTATTATTTTTTTTATTAATTAAAATATTAGTTTGAACCTCTTTATCATTAGAAAAGTATTTAACTCATGATAAATTATGTTTTTCTAAAATTTTAATAATTTTTTCAATTTTATCTAAAAATTCGCTTTTTTGTGGTTCTTTATTAGGTTCATTTTCAACTTGAATTAACATGGCTGGACGAATATTTTTTAACTCTTTTGCTTTTGAATATTGCTCTTTGATTTTTAAAAATTGCTCACAAGCAGTTGTTAATAATAGTTCATCATCAATGTTTTCTTCTTTTAGTTCTTTAATTTCTAGATTATAAACATGTTCATCTTTTAACAATTTTGTATCATCATCCATTAAATCTTTTT
>Results/Genome4_35
TTCGGTGAACAGCTTTTTTGTTGTTCGTGCGAGTGAAAGCCGAATCCAACAAAGATGCAGGATGATGCCGCGGAAAAACGGGTTAGCGGTTTTGAGGCTTTCTGCTTTTAAGGCAACAAAAAACAGCAACAAGTACAAATAGTCCGGCTTTCTGGCGCGTATCATTTGGTGCCATGATGATTCATCATGTAAAATAAGATATTCATAGATGATCAAAAAGGAGGGCATTGGTATGAACAGCCGTCTGTCCGTGATGGTGAGCATTGTGCTGGCCATGCTCGTCGCCTCGATGGATACGACGATCATGAACACGACGATGCCGATCATCGCCAAAGAACTTGGGGGATTCTCCCTTTATGCATGGGCGTTTGCGTCATACATGATTACGACAACCGTCCTGTCACCGATTGCCGGCCGTCTGTCCGACCTGTTTGGCCGCAAAAACGTATTCAGCTTTGGCATCATTTTATTTTTGATT
>Results/Genome5_33
TTTAATAATTACACGATCATCTTTTTTTGGTTCACGTGCTAATTTTACATAAACTCTACCATCCCTTAAAATCCCTGTAGATGATGTAAATTCAGCATTATTATCTTTATCAATAACACTAGTTTTAAAATTAAGATTTTGTAATGATTTTTTTTGGTTATCATCTAATTTAGTTCAATTTGTAATCTCATAAATTGCATAAACACCATTTTGAGTTCTAACAAAAGATGAACTTACAGTTGATTCGATATTAGAGTTAGTACAAGCAGTAGCTGTAGCAATAATACTTGTACTAACTATTATTGAACCTAATGATATAGCTCAAAATTTCTTATTTTTCAATAATTTCATAAAAACTCCTTAAACAAAAAACATCTTTTTTAAATTTTTAATACCAAAATTATAGTATGAAAAACCAATTATAAAGTAATGAAAAATTAAAAATATTAATAATAAAAATTTATTTATTTTTTTAAAA
>Results/Genome1_31
GTTGAATGATATGGTACACTTCCGCTTTGCTTTTGCCACCCTTCTTTCCTGCACTCCGCCTGACTTCTGATAATTTTTTTTGATTACAAACAGAGATGTTAAACCAAGTCATACCTATGCACTTATCAAATAACTCCGCAGCCCGATGAAATGCTTTAAAGGCAACGTTTTCATTTTCAGACATGATAGATTTTCCCCAGAAAAAAGAGATTGAGGCGAACATAAGGTGTGCCTTGAAAATGTCATTAATGGAAAATGGCTCGATAACAAGAGGTAAAAACGTTTCCTTGGTAAGGTTTGAACTTAGATTTTTCCAGCATTCTTGAGCTGGATCATATAATTCAGTGTATTCTTCCTTTATCTCCAGTTGCCCATTCACTGTATGGTGCCTTGTTTCCCATGGTACATCGCAGGAATATAACCTCACACGAGTACCTATTTTCTCAGAGCTCCAGAATTGCTCTCGCATTCTGCCTAG
>Results/Genome5_34
AGTTCGTGAGCAAAGTGCTTGATAAATAATGTGCGAATCATATTTTAACGCACTATGTTTAACACTAAAGGTTTGCTCGTAAGCGTGTACACCTTTATCAGTACGTCCTGAACCAATAATCCTGATATTATTAATTTTAAAAATTGATTTAAAAATTTCTTCTAAATCCCCTTGAACCGTTCTTTTTTGTGGTTGTCTAGCTCATCCATAAAATAAACTACCATCATAACGAAGACTAATTTTATAATTCATAATTATTAATTCCTATTCCAATAAATAAAAAATAACCTGTTTAACAAGTTATTTCATCAAATTACTTAGCAAACAATGCACTTGCTTCAAATACACCAAATGGAGTGAAATAAAATTTAATCACGGCCAATGATATTAAAAATCCAACGAGAATACACAAAATTCCAAATAAAGCATAATCTGCTAGGTTTAATGGAAAAGTACGATAACGTGTTCGTGCATAACG
>Results/Genome3_45
GATGGCCGTGGTTCAGAGGGCTGCGCGGCTGGCGGAGAAGGGTGATCTGGTTGAGACCGATCTCACGGTGTCGGCGGTGGTGTCACCCGAGCGGTTTGAGTCTCCCAGTGAAACGGCGATGTACGAGGTGCTCGTGCAGCTCGAGCCCCTTGCCTCAGGACGCCGCTATCGCGAGCTAGCTGAGGCATTGGTGCAGGCCACCCCAGTGCTGGAAGCCTTCTTCGATGGCGATGACAGCGTGATGGTGATGGCTGATGACCCCGAACTGCGCCGGAACAGGCTCAATCTTCTTGGGGTGCTGCGCAATCAAGCTGGCGTGCTGGCACGGTTCGATCTGATCCAGATCTGACAATGTTTGAGTCAGCCTGAATGTGTCGAGCTACTCAGTGCGGGTATGCGCAATCCCCATGCCTGACGAGATCAAGCATGGTGAAAATGGTCTCGGCACTATCGTCGCAGCACTGATCATTGCGGCTGCA
>Results/Genome2_37
GATTTAGGCGTGGCGCGTCAGTCGGAAGTGGATGAATTACGGGGGAGAATTGACCGTTTAGAACGTCAAGTGCGCGATTTAGAAAATAAGCTTTGGCGTTAGGATGTGCTTCTGATTTAAACTAATTGTGTCCTATTGGTAATTTTCATTGCCAAACTACCTCAGTGGGGAGGGCTAATTTTGAAAGCAATTTTACTCAGCATAGGTTTGATGCTGGCCTGTGTTGTGGTTTTGGTATTGGCACAAGTGGGGAATAAACAGGACTCTGCTATTGCTGCTAATTTACCTCAAACTCCACTAGCCACCATTAGCGTTACTGAAAACAATACTCCAATCAAGAAAAATATCATGTCTGAAGCCTCTAAGCCGCCTGTTACTACCGATTCTGGACTCAAATATGTGGAAATAGAAGAGGGAACTGGCGCGACTCCTAAAAGTGGACAAACCGTCGTAGTTCACTACACAGGTACTCTAGAAG
>Results/Genome5_35
GCAACTAAAGTTAAATATTTACTTAAAGATAACAAAAAAGTTCGTGTAGCACGTAAAAGTGGTTCAGAACTTGATGTAAATAAAAAATAAAAAGGAAGGATAAGTTATGGCATTCTTAAAAGATTTATATAAAAATAAAGTTGCTAAAGATTTGCAAAAAGAATTTGCTTATTCTTCTGTAATGCAAATTCCTAAAATTGAAAAAGTAGTTATTAACGCAGGAATTGGAAATGCTGTTGCTGATAAAAAACATTTAGAAGCAGCTATTTCAGAATTAACTTTGATTACAGGACAAAGACCTGTTGAAACAAAAGCTAAAAAATCAATTGCAACATTTAAATTACGTGCTGGTCAAAGTATTGGTGCTAAAGTTACATTACGTGGCGATCGTATGTGAGCATTTATTGAAACTTTATTTAATATTGCTTTACCTCGTGTACGTGATTTTAAAGGAATTTCAAATAATTCGTTTGATAAC
>Results/Genome3_46
TTGATGTCGCGGTGCACCAAGTGTGCACGCCAGCTTTATCCCTACAATCAACGCCAACAAGATTCCTGGGCAGAATCTGCATACAGGAAGTGCATCAACGGTCAATCCTCACCGGAGAACCTTAGAGACCGGCAGTCTCCAAGACTGTTGGAAATGCTTGCTAAGCGTCCACCCAAACTTCTTTACTACTGATGCCTACTTTCGATCACACGGCTGATTTCGCCACCTGGTGGAGCCAGACATTCCCTGGAACGCAATGTCCACCACTGCCAAAGAAAAAGGGTGACTTGGGTCTGACTGCAGAGATTGCTTTGCAGTCTGACAATCCTGCACTTTTTCAGAACCTCTTCTCCAATGGGGGGCTGGGGTCAGGTTCTATGCCTGCCGATACTGTTGCCCGTAGGAATAGCGGACAACTCCTACCGCAGGACATCCCTCATCTCCGTGCTGCCGGTCTGGAGTGGGAAGCTCAGCAGGTG
>Results/Genome5_36
TGGTTCTAAATTATTTAACGTAAAGCTAAGTTTTGTTTGGTTATTTACATTCGCAACAACACCATTAGCTACAAAAGTCTTAGTTAAATCATCACCTTTAGCAAAATGACCTATAATTTGTGAATTTGGTTTAAAAATATCACCATCATTTGTACTTATAGAACAATTAATATCAGCTGATGTTGAAGTAATATTTTTAACTTCATGTGAACTAATTGTTGTTGCTGATGGATTTATAACTATTTTTTTATTTGTAATTGATGAATTAATTGGAATTTGATTTGTGTTTGTGCATGCAAAATCATTATTTTGGTCTGAGAAATAAATAGCTTGGATTTCATAAGCCTTATTAGCAATTAATTTGTCATGACCAATCTCCACACTAGCTTTATTATTAGTAATTTTAAAAGCACTACTAAATTGGTCATCTTGTTTAAACTTATGACCACTTACACTATATTTAACACGAATGTACTTA
>Results/Genome4_36
AGAGTTTGTCACTCGCGAAGTGATCGTGAATCCGAAGCTTCTCGCCGATTGGGGGATCAACGGCGAAGGGCAGGCGGGCGATGCATCGCTCGTCTCCACATTAAAGGAAAACGGCCGTCCACCGGCTCCACCCGCCGCTCGGCTTGCAGGGGGCAAGCTCGTCTGGAATCGCCATAACGAGCCGGATGTCATCGGCTACCGCGTCTATCTAGTGAACGAAACGGGGGAACGACGCCTCGCCGCCGCTGTTAAAGCGGACGAGGCAGCCTCGTTTTCGCCGCTGCAGCCGGGCGCCGCGTACTGCGTCACTGCTGTGGACATCGCCGGACAGGAATCGGCGCCGTCGAACCTCGTTTCGCTGCCGTCCGCCTCGCCGCCCAATTCCGGTCATCAAAAGAGCGGCGAGCCGTCTTCTCCCCCGCCGTCGGGTGACGTGGAGTGACAAGGAGCTGACCCAAAAGATTGTCTTTCTTTGATT
>Results/Genome5_37
ATCCTTTAATCATTGTTCAAGAATTAATCTATGATCAAAAATGATACGAATTATTAGTAAAAACTTTTGAGCAAAAATTACATAAAAGTTTACGAATTACAATTTTAAATTATTTACAACGCGGAGCTCCAGTAAGTGATTTTGATTTACAATTAGCAAAAGATAGTGCGAATGTATTGGTTGATTTTATTGTTAATCAAAATGATATAAAAAACACAAATAATATGTATGTAGTTATTAATAAGTTTGATAATAAGTTAGAAGTTATTAAATTCAATAAATAGAGGGAAAATTAATGTTTTCAAAAACACGCATTATTGCTACAGTAGGTCCAGCAACAACAAAATTGTTTTCTAATTGGTTAGAATTTAACGATTTAAATAATATAAATGATGCTCAACAAGTATGCATAAACATTAAAGATTTAATTTTAAGTGGTGTTAATATTTTTCGTATGAATTTAAGTCATGGCGACCAA
>Results/Genome3_47
GGTCTCCCAAGACCACCCACCAGGGGGCGTTGTTACCGAGCAGCAGAGCTCGCTGGGCCTCGAGGCTGAGGCTGCCATCCAGGGTTGGGGCCGACACCCGCGGTGTCATCAGGTCCCGGGCGGTGAGGTCGTTGAGTTGGAACACCTTGCCGATCATCGCGGCCTCGTCGGCTTCGATTTCCCCCTTCTGGGACCCCAGCCGGGCCAGTAGGCGGATCTCCTCTTCGTTGGTGGTGATTTCGGATTCAGCGGTGATCGCCGGCAGCAGCCGTTCCAGCAGCAGCACCAGCGGACTGAGCAGCAGACCGAGCCAGTGCAGCAGCGGTGCGGCGGCCAGGGAGACGGGCAGGGCCAGGCGGCTGCCGAGGGCCTTGGGCAGGATCTCCCCCAGCAGCATCACCAGCACGGTGAGCCCGATGGAAAACAGCGGCAGGGCGGCGCCACCGATGCCCCGCTGCTCGAACACCCAGGCGGCGTAA
>Results/Genome5_38
TTTTGTGAATAGTATTGCATTAAAAATGAGGTTATTAATTCATTAATTTCATAATCATAAATGGCAAATGTATCAGCACTTTTATTTAATAATTTGCCTTTAACATAATTAAAAATTATAATTACTAAATAATTATTTTTTTCATAAAAACCGATGATATCGAAACTTTCATTATTATCCAATTGCACTAATCCTGAATTAATAATTGAAGTAAGTGCTTTTTGTTGCTCAGCGTATTTTTGAGCATTTTCAAAATCTAATTTAGTAACTGCATGTTGTTCTTTAGTTTGTAGAATCATTAAAATGTGATCTAAATTACCTTTAAAGATTTCTTTAACTTCACTGATTGCTTCTTGATATGTTGATTGTTGAACTTGATTAATACATTGATGCAGGTCATAATAAATACATTTTTTATATGGTTGATGATTACATTTATTAAATGGAAAAATACTATTTAATAAATTAAATAATTGAT
>Results/Genome4_37
CGGTGTTCGGCTTTGACCATGCGCCGCACGGGCATGCCGAAATTACGTATGACCATGTGCGCGTGCCGAAAGAAAACATCATTTGGGGCGAAGGAAAAGGGTTCGCCATCGCTCAAGGCCGGCTTGGCCCGGGACGGATCCACCATTGCATGCGCCTCATCGGAGCGGCGGAGCGAGCGCTTGAACTCATGTGCCGGCGCGTACAGTCGCGGGTGGCGTTCGGCAAGCCGCTCGCTGAACACGGCGTCATCCGCGAGTGGATCGCCCAGTCGCGCATTGAGATCGAGCAGGCGCGCTTGCTGACGCTAAAGGCGGCGTACATGATGGATACGGTCGGCAACAAAGCGGCGCGCAAAGAAATTGCGATGATTAAAGTGGTGGCGCCCAATGTCGCTTTGAAGGTCATCGACCGTGCCATTCAGGCGTTTGGCGCCGCTGGGGTGAGCAACGATTTTCCGCTTGCCGCCATGTGGGCGAA
>Results/Genome4_38
TCCGCCCCGCTCCCTTGTCATCGGATCGCCCGGAAAAGTGGTGCGTGAGCTGACGGACAAAGACCTTGAGCTCATCCAGCTGTCGATTGATACATACGTGCAAAAAGGAAAAGAGTATCGCGAACAGCTGGCCAATCATCGGTAATAACGCCTTGAACGCTCTCCCACCTACGCTAACGCTTAGAGGTGGGAGATTCTTGGGAACACCCGCCCCACGGCAGGCTGTCAACCAAGCCATCCCCGCCCACTTCAAGTGGGGGGCTTCTCGGCGCGAGATGATAAAAACAAAATCATCAGAGAACAGATGGTCGCACGAAAAAACGATATTCGCGGCCATCTGTTCGTACAGCTTATCGTTAAAAGAAAAAGAGCCAGCCAGAGGGCATGGCTCTTCGTTTATGATTCATCCGCGTTTTGTACAATCATCTTCCACACTCGAAAAACCGTTTCAATGCGGCGAGGCGGTGTTTTCCGAACT
>Results/Genome1_32
GCGAAAGAGTACCCGTATATGCTGGTGCTGGCGCGCGATCCGCAACCGAAAGATCCCAAAAAAGCCTTCACCCTGTGGTGGGTCGACTCCAGTAAGCCCGGCATTAAGATTAACCCGCTGCATAAAATCGGCTGGCATATGCTCAGCACCTGCGAAGTCTATCTCGACAACGTGGAGGTTGAAGAGAGCGACATGGTGGGCGAAGAAGGAATGGGTTTCCTCAATGTGATGTACAACTTTGAGATGGAGCGCCTGATCAACGCCGCGCGCAGCACCGGCTTTGCCGAATGCGCCTTTGAAGATGCCGCCCGCTATGCCAACCAACGTATCGCTTTTGGTAAGCCCATTGGTCATAACCAGATGATCCAGGAAAAACTGGCGCTGATGGCGATTAAGATCGACAACATGCGCAACATGGTGCTGAAAGTGGCATGGCAAGCCGATCAGCATCAGTCACTGCGCACCAGCGCGGCGCTGG
>Results/Genome1_33
GTGACTTCAATACGCTTCACGCTAATAAATAATTGATCCAGTGCTGGCAGTTGTAACAGCATCAATAATCGCTGGTGTAAGTGTGAGGCTTTTACTGCATCGCCGTTATGCCAGTGTAGGGTTGAACGAAGATAAAAGTCCCAGCGTAACCCGTCAGTAGAGGTTTCCCAGTGATGCGCTAAATCGCCAATCGGGCGCTGAGTATTATTATCGAAGCGGGTCAGGCCGGAAAATATCTGCCCGGCGAGATGCTGCTCGGCACGGCCGGGCAAAAAGCCTGGTTGTAGCGGTTCGAGCGGGCGATAGTAGGGAATACGCAACGTGGGTGTATCGTTTTGCCATTGTCCGCCCATAAACGGCTGTAACAGAGTGCGCAGCTCACCTGGGGCCAGTTGCGCCAGCTCCAGCACATCTTGCTGCTTTCCGGTTTCCAGTGCCTGTTCCATCATCGCATTGCGTAGCGATTCCGGCGTGACCA
>Results/Genome4_39
AAGCGATATTTACGAACGGGTGGTGGAGATGCTGCAAGGGCGGCGCGTCGACGGCGTTATTTTGCTTTACTCACGGCAAAACGATAAGCTCATGAAGTACTTGTTAAAGCATGGCTTTCCGTTCGTCGTCATCGGCAAACCGCACCAAAAAGCGGAACAAGTGACCCATGTCGACAACGACAACGTCCAGGCGGGGAAAGATGCGGCAAACTGGTTGATCGCTCGCGGGCACGAACGCATCGCGTTTGTCGGCGGCAATCCGCAATATTTGGTGACCGTCGACCGCCAAACCGGCTACGCCGCGGCCTTGCAGGAGGCGGGGCTTCCGTACCGGCCGGAATACGTCGTCCATGCAGAATTTTTGCAGGAAGGCGGCCAAGAGGCGATGAAGGAGCTTCTTTCGTTGCCTGAGCCGCCGACCGGGCTTGTCGTCGCTGATGATCTCATGGCGCTCGGCATCTTGAAAACGCTTGATGAA
>Results/Genome1_34
ATACCAATACGTACCACATAGAGGAAAATGTTGGCGAAGCACAGCAGCCAGATCACTTTGTTTTTCAGCACATACTCAACAAAGATCTGCCACTTGGTCATATCGGTAGATTCTGTCTCTTTGTCCTCTTCGCTGATCTCCTCGCCGAACAGTTCTTCAGCTTTGCCGAGGCCATAAGATTCCGGGGAGTCGCTGCCGTAACGCAGGCCGATAAAACCGACAATCAGCGCGATAATCGACGGGAAGATAAACATGCCGATGACATGGCCATCGAACAGGTAATTTGCCCCGAACAGCGCCACACCTGCTGCGCCTGCACCGCCAAGGTTGTGAGAAATATTCCAGAAACCGAGGAATGTCCCGCGTTTACGACGCGGCGTCCATTTGGTGATGGTGGAGTAACTGCACGAACCGCCGGTACTCTGGAAAAAGCCGCTTAAGGCGTAGAAGGCAATCATCAGGAACAGGCTAACCGAGC
>Results/Genome4_40
ATCGGCGACATGGTAAATGCCTTTCACCCCTTCAATGCGCATGAGCGCCTGGATGATCGGCGGCGCGGCGGCGACGTTGTCCGGCTTGTAGTTATGGCTCGTGCCAAACGGCAGCTCTTCATCAAGCAGCACTTTCATCGTATTCGGGCTTGGTGTCGGTTCAATCGCTTTAATGCGCAAGCGCAACCCCCTCCTTTGACTGTCCCACTGTCTTACAGCAGTTTTTCGATGTCTTCTTTCAGCTCGCTCGGCTTTGTTTGCGGAGCGAAGCGGGCGACGACGCGTCCATGGCGGTCAACCAAAAACTTTGTGAAATTCCATTTGATCGCCTTTGTCCCCAACGCCCCCGGCGCCTCTTCTTTTAAATATTGAAACAATGGATGGGCGTGATCGCCATTCACATCCACTTTCGCAAACAGCGGGAACGTCACGCCGTAATTCAACTGACAAAACTGCTCGATCTCCGCTTCCGTCCCCGG
>Results/Genome3_48
AAGACCGGAGTGGAGCGGTCGCCAACATCTGCAAGCCCGAAGGGATTGGTGGTGGAACCGCCAGAGAAGTCGGGAGCGGCCGAGGTGCCGGTGTTTAGGAAGAAAACGGTGTTGCCGACTGAGTTGCCAATGAAGGCATCGAGATCACCGTCGCCATCGATATCTACAAAGTCCGGAGAGGCGTAGAAGCCAACATCTGCAAGTCCGAAGGGATTGGTGGTGGAACCGCCAGAGAAGTCGGGAGCGTCCGAGGTGCCGTTGTTTTGGAAGAAAACAGTGTTGCCGTGGTTGTTGCCAATGAAGGCATCGAGATCACCGTCGCCATCGATGTCTACAAAGTCCGGAGCGATGTAGTTGGCAGCATCTGCAAGCCCGAAGGGATTGATCGATGGGGATGAGGCCGCAGGGATGCCGGCTGAGTTATCAATCAGCCGAGTGGTGAGTGCTCCGGGCGTGCCGCTGAAGTCGGCAGCGGGAAG
>Results/Genome5_39
ATTATTGGTGCAATTATTGTTTATTTTGGTGATTTTGCTGAAATGATGACTGGTGAGGGTAAAACATTAACTTTAGTTTTAGTTGCTTATTTAAATGCACTTTATAAAAAAGGTGTTCATATGGTAACTGTTAACGAATATCTAGTTAAAGTTGGAGCAGAATTTGCAACACCTGTTTTAAATTTTTTAAATATGTCTGTTGGCCAAATTACAGCTAATATGAATGAGTATGAAAAACGAAATAATTATAATTGTGATATCACATATACAACTAATTCAGAATTAGGCTTTGATTATTTACGTGATAATATGGTAACTAATTATGCTAATAAAGTTCAACGGGGCTTATGATTTGCTATTGTTGATGAAGGTGATTCTGTTTTAATTGATGAAGCTCGGACTCCTTTAATCATTTCTGGTGAACCTCAAGAAGAAATTGGAAATTATGTTAAAGCTGATCGTTTTGTAAAAACATTAT
>Results/Genome5_40
TATGTTTACAAAAACTGCGACATCCCTTATTATTGATGATCAATTATTAAAAGATAATAGAAAACCATTCTTTATAAATTTATTAACAAATAATAGTTATGTAAAAACTTGTGATTTTCTAATTGATACAGATATTAATGCGGACCTACAAACGAATTTAAATATTTTAAAATATGAATTAGTAAAATTATTTGAAAAATATATTTTATATTTAACTACAACAAGTTTATCAAGTGTAATTGCCCGAGAATGATATATTAATAATGATACTTATAAAATTGGTGATAATTACGATTATGAAAGTTATTATTATACTAATCAAAATCAATTAACTCCACTATCAGTTTCGACAAAACTTTTTTTAAAAAACCAAATAGCTTTTGTTAATGATTGTGAAGTAATTCCTTTTGCTGAACTAGTTAATAATCAAACACGATTCGGCATTAATAAAGCACAGTTTAATATTAAAAGTTATCATG
>Results/Genome2_38
AGTGATGCCGTAGCTTTGCCAAATTTGATTGAGTTCCGCTTCAATTTCGTTTAGCGAAATATCCTTTGGGGCTTGGAGCGAGAAAATGGTAGGAGCTTGGGAAGTCATAATAATTGTGATGTTGTCTGTGATCAGTTTTAATCTGGGGTGTAAGGGTGTAGGGGTGTAAGGGTGTGAGGGAAAAAAGCTTTGATAAACCAATAAGCAATACCTATTCCCCAGTCCCCATTCCCCATTCCCTATGCCTACAGTCTGCGCCAGCGACGACCATCTTGGTTAATCAGAAATTCTGCTTCTGCTGGTTCCCAGGTTCCGGCTTCGTACTGGGGAATGGTGGCGGGGTCGGCGGGTGAGTCCCAAACAGAAAGGGCGGGGGTGACTACCTGCCAAGCTGCTTCTACTTCGTCGGCTCTGGTGAATAATGTTTGGTCGCCCATCATACAATCTAAGAATAGGCGATCGTAAGCGTCGGAAGTAG
>Results/Genome2_39
TGATTTTTGCTGGTAATAATTCCGCCGCAGTCTCAGCAAATTGTTTGAGAAATAACCTAATTGAACCTACACCATTATCAATTTGGGGGTATTCTTCGTACTCAGCTTCGCTAGGTAATTCCTCACCCGCAATCAAAAACCATTCGTCTGCTAACCAAGCCACATTAGAACCAAATTGTCGGCGAAATTCTTGAGTTAGCGATCGCACCTGTGCAATCACTTCTTGGGCTTTCTCTCTAGTTACAGGTATAAGTTCGTCTTCTTCAGGACGAAATCTTGTTAACCCGACTGGTACAACTGCCACTGAGGCAACGGTAGGCACATCCCTATCATGAAATGACGCTAAATCCCGTAGTGTTTGTTCCAGATGTTTGCCATCATTTATACCAGGACACACAACTACTTGAGCATGGATTTGCAGCCTTCTGGTTTGAAACCACCGCAACTGGTCTAATATTTGCGCCGCACGGGTATTTTT
>Results/Genome5_41
ATTGTGTAACATGTAAAAAAGAATTTATAATTGATTCTGCAGCAAAAAATACAGAAGTTGCAATTGAAGTTTGTTCAAATTGCCATACATTTTTTATTGGTAAACAAAACGCAACTACAACATTACGTGGTCGTGCTGAAAAACTAAATAATCGTTTTGAAGCTGGTTTAAATAACATTAATAAAAAACCAGAAAAGAAAAAAATACAAGGTAAATCTGAACCAAGAAAAAGTTTAAACGAATTATAATTAATCATCTTGTCATTAATTGCCAAGATTGTTTAATTCTTTTTGTATAATTAAAAATTAGTAGATTAAATAACAGGCAATTAGATTACCTGTTATTTTATTTTTACTAAAATATTTAAAACTGAGGGACTTATGGAATACAACAAAAAACTTTATGAAGCAATTGAACGAGTCGCTATTAAAAATGACGCTTTAAAAAAAGAATTAGAAACGGTTGTAACAGACTTTAAA
>Results/Genome4_41
AAAGAGTGTTTGGAGCATTATTTAAACCATCAAAAAACCGTCATCCGCCGGCGGACGGCGTTTGAGCTGAAAAAAGCCGAGGCGCGTGCTCACATTCTGGAAGGGTTGCGCATCGCCCTTGACCATTTGGATGAAGTGATCGACCTCATCCGCCGCTCACAGACAACGGAGGCGGCGCGCGAAGGGCTGATGGCGCGGTTCTCACTCAGTGAACGGCAAGCGCAGGCGATTTTGGATATGCGACTGCAACGGTTAACCGGCCTTGAGCGGGAAAAAATCGAACAAGAATACCAAGACCTTGTCCGTCTGATCGCAGAACTGAGAGGCGTATTGGCCGACGAAGAGAAAGTATTGCAAATCATTCGCGATGAACTGAGCGAAATTAAGGAGCGGTTCAACGATGAGCGGCGCACGGAAATCGTTTCAGGAGCCGTTGAGCAGTTCGATGACGAGGATTTAATTCCGCAAGAGCATGTCGT
>Results/Genome1_35
TTTCCAGCATGAATGAACCGTACTGGAAGAAGCGTTACAACGAAGCACGCCGGGTTCTCAGCCGCAGCTAATAAACCGTTTGGATGCAATCCCTTGGCTATCCTGACGAGTTAACTGAAAGCACTGCTTAGGCAGTGCTTTTTTGTTTTCATTCATCAGAGAAAATGATGTTTCCGCGTCTTGATCCAGGCTATAGTCCGGTCATTGTTATCTTTTAAATGTTGTCGTAATTTCAGGAAATTAACGGAATCATGTTCATACGCGCTCCCAATTTTGGACGTAAGCTCCTGCTTACCTGCATTGTTGCAGGCGTAATGATTGCGATACTGGTGAGTTGCCTTCAGTTTTTAGTGGCCTGGCATAAGCACGAAGTCAAATACGACACACTGATTACCGACGTACAAAAGTATCTCGATACCTATTTTGCCGACCTGAAATCCACTACTGACCGGCTCCAGCCGCTGACCTTAGATACCTG
>Results/Genome2_40
CAGCGCACTATATAGAGATATGATCATTTTGACTTTTGCCTTGTTGTACTAGCTGGCAGCTATTGTGTTATCAAACCTAGAAAACTTGATAATAAACAACATGAATAGGGGGAAAGACCCTTAAAATAATCAGGATTTGTATTCTCGTACTCCAACCCAACGACTATGCCCCGCCGTCAAGACATCCAGAAGATATTATTATTGGGATCTGGCCCAATTGTGATCGGACAAGCCTGTGAGTTTGATTACTCTGGGACTCAAGCCTGTAAAGCACTGCGAGAAGAAGGTTATGAAGTAGTGCTGGTGAATTCCAATCCTGCGACCATCATGACCGATCCGGAAACAGCCGATCGCACTTACATTGAACCACTAACACCGGAATTAGTAGAGAAAGTCATCGCTAGAGAACGTCCAGACGCTTTACTACCCACAATGGGCGGACAAACTGCCTTGAATATCGCCGTTGCTTTAGCAAAAAA
>Results/Genome2_41
CCAATTTTAACCCTCCTATCCTTAGTCACAGGAATGTTAGGGGGATTAATCATTGCCACAAATATGTATGGAATCTCCGACACAGTATTTTTAGATTCCGCCCGTAACTTACTAGAAATCTGGGATATTTGTAGCGCCATGATTAAGGCGTGCTGCTTTGGGGTATTAATTGCCATTATTGGTTGTAGTTGGGGTTTGACCACCACAGGTGGAGCTAAAGGAGTAGGACAATCGACTACAACGGCTGTTGTTACGGCCTTATTAATTATCTTCGTTAGTAACTTTTTCTTATCCTGGGTAATGTTTCAAGGAACTGGTGGTGCATTCCAGCCAGGGATATAAGGATAGGGAGTGGATAGTCGGAAAAATTAATGTACAGACGTTGTATACAACATCTCTTCTCATGACCAATGACAACTGACTGTTGACTAAACTCCTAAAATAAGAAAGGTGTTTACTAAACCAGGATGAGAAAGTGT
>Results/Genome4_42
CGGACCGCATGGCGGCGCCTCGTGCCGATCGCCTTGGCGCTGCAGCTGCTTTTGCTTGGCGGGTTTAACGAGGAAATCCGCTATCGCCTCGCTGGCACGCCGTCGTTCGAGCAGTTTTATTCCGAACATTTATTTACCAAAATCAAGCAATACATCGGCAAGCCGGTATCGTCCTACCGCGTTGCCAGCGTTGGGCTTCACCCGGCCATCGCTCAATACAACGGGTTTTATACGCTCGATACGTACAACAATTTTTACCCGTTGTCGTATAAGCGGAAGTTTCGCCGCATCATTGCCAAAGAATTGGACAAAAGCCCAGTGCTGAAAGACTATTTCGACCATTGGGGCAACCGCGTCTATTTGTTTTCGGCAGAGCTCGGGAAACATTACATGTTCACGAAACGCTCGCATAAAGTCATTCGTCATTTCGAGATCGACACAAAGGCGTTCAAACAGCTTGGCGGCAAGTACATTTTTTC
>Results/Genome3_49
GTTTTGAGTTGCGGTGAACATCCTGCTGCTGCGCCAAGGGGACGACTGGCTTGATGCGACCACGGTGCACATCACCGATCACAGGGCTGATCACCTCCGCCAGGTGTTGCGATCAGCGGTAGGGGAGTCGATCCGGATCGGCGTTGTGGGGGGGAAGCGGGGTGATGCTCGGGTCGAAGCGAGCGATGCCACCGGCGTGACCCTGAGGGTGGCCCTCAACGAACCGCCACCGCCACGGCACCGATTCGACATCGTCCTGGCCCTGCCGCGCCCGAAGATGCTGCGCCGGATCCTGCGCACCGTGGCGGAATACGGGGTCTGCAACCTCCACCTGATCAACAGTGCCCGGGTGGAGAAGAGCTTCTGGCAAACCCCGCTTCTGACGGCGAACAAAGTTGAGGAAGCCCTGATGGCGGGGATGGAACGGGCCCGGGACACCGTGGCGCCGGTGGTTCATCAGCACCGGTTGTTTCGCCCTT
>Results/Genome2_42
GAACCTTGGAATGCTCAGTTGGTCAACCAAAAAATAGGTTATTCTGCTCTAGTTACAGGCGAATTGTGGAAAGATCATCCAGAAAAAGCCTTTAGTATGCGGCAAGATTGGATTGAGCAAAATCCCAATGCAGCCCAGGCAATTTTGATGGCAATCTTGGAAGCACAACAATGGTGCGACAAGGCAGAAAACAAAGAAGAAATGTGTAAAATCTGCTCTGATCGTAAATACTTTAATGTTGCTGCCGCAGATATTATCGAGAGAGCTAAAGGCAATATCGATTATGGTGATGGTCGTAAGGAGCAAAACTTCGCCCATCGGATGAAATTCTGGGCAGATAATGCTTCCTATCCTTATAAGAGTCACGATATTTGGTTTTTAACTGAAGATATTCGCTGGGGTTATTTACCAAAAGATACCAAAGTTCAAGACATTGTTAATCAAGTCAATAAAGAAGACTTGTGGAAAAAAGCGGCGAA
>Results/Genome3_50
CGGCGCTGCACTAACCAACGACCCCAATGTGGGTGGCTTCGGCCAGGTTGATGCCGAGATCGTTCTGCAGAACCCCGTTCGGATCTACGGCCTGCTCGCTTTCTTCGCAGCTGTTGCCTTGGCCCAGATCATGCTGGTGCTGAAGAAAAGACAGATCGAAAAGGTTCAGGCTGCTGAGGGCAACTTCTGATCCAGATGTTCACATCACCAGGGCCCGTTCTGTTTCAGTTCGGGCCGCTCACCCTTCGCTGGTACGGACTTCTGATCGCCATGGCCGTGCTGATCGGATTGAATCTTTCCAGTCGCCTGGCGCAGTCCCGCAAGCTTGAGAACGGGTTGATCAGTGATCTTCTCCCACTGCTGGTGTTGTTCTCTGTGATCGGAGCAAGGCTGTATTACGTCGCTTTCGAGTGGCATAACTACGCCAACCAACCGATCAAGGCTTTGGCGATCTGGGAGGGAGGGATCGCCATCCACGGG
>Results/Genome1_36
TAATTTATCCATGATGTTCACCGAAGTGCCTTTTATTGAACGCTTCGCCGCAGCGCGAAAAGCCGGGTTCGATGCTGTGGAATTTCTGTTTCCCTATAACTACTCCACCCTGCAAATCCAAAAGCAACTGGAGCAAAACCATCTGACACTGGCGCTGTTCAATACCGCTCCCGGAGATATTAATGCGGGGGAATGGGGATTATCCGCCCTTCCCGGACGTGAGCACGAAGCACACGCAGACATCGACCTGGCACTGGAATATGCATTGGCGCTCAATTGTGAACAAGTCCATGTGATGGCAGGCGTCGTGCCCGCTGGCGAAGATGCTGAACGGTACCGGGCAGTATTTATCGATAATATCCGCTACGCTGCCGACCGCTTTGCGCCACACGGCAAGCGAATATTAGTTGAAGCACTCAGCCCCGGCGTTAAGCCTCATTATCTCTTCTCCAGCCAGTATCAGGCACTGGCTATTGTT
>Results/Genome2_43
TCTTTGGGAACCAAGCAAACTAGAAAAGCAAGTATCTTGCCTAGATAAAAATCCAGAAGTTGGCTTAGTAGATACTTGGGTAATGTTAATTGATGAAACAGGGAAATCTACAGGGACTGTACTGAAAACTAATGCCGAAGGTAATGTTTGGAAACAAATTATTCAATGTCCTACTGTTGTCTGTGGTAGTTCTCCTCTAGTCAGGAACGCTTGTTTTCAAGAGGTAGGTTTATTTGACCCAGAAATGGGTGGCTCATCCGATTGGGATATGTGGATTCGGATTGCGTCTCGATATAGTTTTGGCCTAATTAAAGAACCATTAACCCTTTATAGACAACATCGTAGCAGTATGTCAAAAAACTGCGAAAGAGTTTTTAGAGAAAATCAATCTGTCATCGAAAAAACCTTTAAATCTGTACCACCAGAACTGCAAAACTTAAAACAACGTGCCTATGCTTTAGTTTATTTATATCTCGCTT
>Results/Genome5_42
TCATTAAAATTAGGATCTTCAAAATTTTGTTCGCTAACGCTAACCATATCATAACCAAGTGATTCTAAAAAAGGAATCATGTCCTTTGTTGTTGTTCCATGATGACCACTAAAAACAATTTTGAAGGGTTTTTTAATATTAGGATCAGTATTAATTAGTTGTGCTTTAACTGCATCAAAATAACTTTGAATTTGTTCTTTTGTTAAAAATCTAATATTATCTTGTTTAAATTCAAAGTTAAAATCCAATGCTTCTGTATATGATGGCATTAAAGATTCAATGAGATTAGTATCATCAACTAATGGCTGAGCACCATTAGCATTATAAACTTTAAAACCATTATAATTTTTAGGATTATGAGAAGCGGTGATCATAATTCCAGCTCCTGCTTGTAATTGATTAATTAAAAATGAAGTAATTGGAGTTGATAACATCCCATAATCTTCATTAATATAAACAGTATAATCAAAACTACTAAA
>Results/Genome3_51
GACCCTGCTGCCCATGGCCCGTCACGGCCGGCTGGCGATGTTGGACGGCACGCTGGTGAGTTGCAGCCTGCTGCTGTGGTGGAGCTGGATCCGGGGCCGTCAGCATCCCCTGGCTGCTCTGAGCGCAGGGATCGCCGGCAGTGGCGTGTTGCTGCTGAAACCACCGGCACTGCTGGGGTTGGGCCTGATCGCCCTGGTTGTGGGCGGCCGCAACAGCTGGCCGCGCTGGCGCGGCTGGATCGGCCTCAGCCTGGGACTGCTGCCCGGACTGAGCTGGCATCTCTGGCACTGGAGTGTGCGCGGCGACGATGCGCTGCTTATGTGGGGCGGCCAGGGACTGGCCCGGATCACCAGCAGCGTCGGCGATGGCCACGGCTGGTGGACCCCATGGGTGGAGGTGCTGGAAGGTGGTTGGCCCTGGCTGCTGCTGCTGCCCATCGGTCTGCACTGGGCCTGGCGGCAACGCCACAACAGCGCCGG
>Results/Genome1_37
GAAACGCGCCAACACATCCTCGATGTGGCTCTACGTCTTTTCTCACAGCAGGGGGTATCATCCACCTCGCTGGGCGAGATTGCAAAAGCAGCTGGCGTTACGCGCGGTGCAATCTACTGGCATTTTAAAGACAAGTCGGATTTGTTCAGTGAGATCTGGGAACTGTCAGAATCCAATATTGGTGAACTAGAGCTTGAGTATCAGGCAAAATTCCCTGGCGATCCACTCTCAGTATTAAGAGAGATATTAATTCATGTTCTTGAATCCACGGTGACAGAAGAACGGCGTCGATTATTGATGGAGATTATATTCCACAAATGCGAATTTGTCGGAGAAATGGCTGTTGTGCAACAGGCACAACGTAATCTCTGTCTGGAAAGTTATGACCGTATAGAACAAACGTTAAAACATTGTATTGAAGCGAAAATGTTGCCTGCGGATTTAATGACGCGTCGCGCAGCAATTATTATGCGCGGCT
>Results/Genome1_38
GGAGTGGCTCTGCTACTACCTGTCTATTTACAAAGATCACAACCCGGATGAACGCCGCTATTACGGTGGTCTGGTGGAATATTAATCCCTCTCCCGGCCCGGCAACGGGCCGGATTTACGCAAGGAGTTACCCGATGAAAACAGGTATGTTTACCTGCGGCCACCAGCGGCTGCCTATTGAACACGCATTTCGTGATGCAAGCGAGCTGGGTTACGACGGCATCGAAATTTGGGGCGGTCGCCCGCACGCGTTCGCGCCGGACTTAAAAGCGGGCGGCATCAAACAAATCAAGGCGCTGGCGCAGACGTATCAGATGCCGATTATCGGCTATACGCCAGAAACCAACGGCTATCCGTATAACATGATGCTGGGCGATGAACATATGCGTCGCGAAAGCCTCGACATGATCAAGCTGGCGATGGATATGGCAAAAGAGATGAACGCGGGTTATACGCTGATTTCCGCGGCCCACGCGGG
>Results/Genome2_44
ATTTTCTTTAGCAAGGGATATAGAGCGATCATAATAATCTATTGCTTCAAGATATTGTTCTTTTACACGACATTGTTCAGCCTCTACTAAATAAAATTTATGTAGATAATTCATAGGAGCATAATTTGCCCAACATTTCATTTTTTGCTGATTAAATTCTACTGTCTTCAAAATATGCGTTTGTTTTGCTAATTTTTCTTCATGATAAACCGCTAAATTTGCTAGTGAATCGTACATATAGAAAAGAGGAATAACTAAATTCCCTACTCCATTATCCAAATACTTAAGTGCTAGAGATGAATTCTCAATAGCTTGGGTAAATTCTCGGAAAAAGTAACAGAGATATAACTTATTAAAATATAGATATATCAAGCCTATGCCATCTTTGGCATTCTCTTGAATTGGCAGCAGATTTGTCTCGTTATATGCTTCACCAATTAAATCACAAGGATTTTCATTGGCTTGTATTAAATTCAAAA
>Results/Genome3_52
CGGCTCGAGGATGACCTGCCGACGGTGCGGCGCAAACCCCTGGTGGTGAGCATGGCGATCGCCATGCTTCTGCTGCCGACCCTGACGCCCATCCCCCTGGTGGCCGCGGTGCTCCTGGCCACCGTCGCCGTCGTGGCCACGGGCTGTCTTCGCCCCGGTGAGCTGCAGCGCGCCATTCGTCTCGATGTGATCCTGCTGCTCGGCTCGCTCAGCAGTTTCAGCGTGGCGTTGCAGACCACCGGCCTGGCCGATGCCATGGCCCAGGGTCTTCAACAGTGGCTGACGGGCTGGCCCAATTACGGCTCCCTGGTGGTGGTGTTCATCGGCACCACCCTGCTCACTCAGGTGATGAGCAATGCCGCCTCCGTTGCCCTGCTGGCGCCGGTTGCGGTGCAGCTGGCACCGGGACTGGACCTGCCCCCCACCGCCCTGTTGATCACCGTGCTGTTTGGGGCGAGCCAGTCGTTTCTGACCCCGGTC
>Results/Genome1_39
TTTGCCCACTATCTCGAAGCTCTCGATTTCCAGCGTGAAATTGTCAAAATCCACGCGGTCTTTGGCGGTAAAAACCCGCATCCAAACTGGATTGTCGGCGGGATGCCTTGCGCCATCAACATTGACGAAAGCGGCGCGGTCGGGGCAGTCAATATGGAACGCCTGAACCTGGTGCAGTCAATTATCACCCGCACGGCGGACTTCATTAACAACGTGATGATCCCCGACGCCTTAGCCATCGGTCAGTTCAACAAACCGTGGAGCGAAATCGGCACTGGTCTTTCTGATAAATGCGTTCTCAGCTACGGCGCATTCCCGGATATTGCCAACGACTTTGGCGAGAAAAGTCTGCTGATGCCTGGCGGCGCGGTGATTAACGGCGACTTCAACAATGTGCTGCCAGTGGATTTGGTTGATCCGCAGCAGGTGCAGGAGTTTGTCGACCACGCCTGGTATCGATATCCCAACGATCAGGTCG
>Results/Genome4_43
AACAATGCGGCAGCCGGGCTAATATGAGGGTCGAGTCCAGATCCTGAATTGGTGATTAAATCGATAGGGATATCTTTTTTCGTCTTTCCAGGAACTTTTTTCAACCATTGCTCTGCATCTTTCTCCATCCGTTCCATCATTTCTTTGCTGGAAGGCCCATAATTTGGTGAACCTGATGCACTTGCATCATATTGAATCGACGAAGGGCGGCCGTGAAAATAGGAGTCCCCCTGAAATGATTGTCCAATCAATTCCGAACCGATGGCTCTTCCCTTCTCATAAATAATGCTTCCTTTCGCTTGATGAGGAAATAACAACTGGGCAAGGCCCGTCATCGCTGCCGGATACCCGAGCCCAAGCAAAACGATCATGAGCAAAGCAAGGCGAATATTTCTCATGCCAAATCCTCCTCTCTTTTACATAAACAGGCCTAGGGCAAGATCAATGACCTTTATGCCAATGAATGGAGCAATGACTCC
>Results/Genome3_53
CGGCAAGATCATGCGCCGGATCCTGAGGGCCCTGGCCGCCGGTCAGGAGGTCAGCGGCGACACCAGCACCCTGGAGGATCGTTCGGTCCTCGATCGGCTGCGGGCTTGAGTCAGCTGGCCCAGCTGCTAATCATCTCGGTCAACTGACGGATGACACCGACACGTTTCGGGTCATCCGCCCAGTCACCCAGAACGCTGCGTCTCAGCCCCGCACTGGCTGGGGTGAGGTGGTCGCCGGGCAGCTGCAACACCTCGGTGCGGTTCTGCGGTCGTTGCTCAAGGGCTTGAAGCAAGGCATCGCTCTGATCCAGTTGATCGCGGCCGAACCGCACCAGCAAGTTGCGTTCCTGCTGGTAATGCCGGCTGATAAGCCGAAGAGTCTCCCCAGGTGAGGGATTGAACTCCGTTTCAACCCCCAGCCGTGGGGCGATCTCCCCGAGCAGGGGGATCGAACGATCCGCCTGGAAATTGTTGAAACTC
>Results/Genome2_45
GACATCGAAGGGGGAACATTGCCAATAATCAATATGAGAGACAATCAAACCCTTGGAGTTAAGACCTAGTTCACTCCAACCGGAGATGGAAATACGTGGCTTCCAAGGTACGGGAGTATTCCAACTCAGCGTCCATTCGGTTTTGATTTTGTCTTCTAAATGTTGAATATCATGCAAATCCATTTTGATATTTAAAAACCAAGTTTGCATGAAATTAATCATTTGTTTATAACGTGTAATCCCACGAAATTTATTTAGTGGGTCTTGAAAATAAACGTCTTCTGCATAAATGCTGTAAGTTTGATTCACGGGAAATCGCTGATAGTCTTGCTTAAGAATTTCAATAATTTTCATTCACGCATTACCAATTACCAATTATTTAGCTATTTACTTCATTCCACAACCGTTCTAACTGACGCTTCCAAGCTGCTAAAACTTCTTCTCTTGATTCTACAGTTTGGTTAATTTCTCCTAATAAT
>Results/Genome1_40
TTACCGCCATCACCTGCAACGACCAGAATCGATGCTTCATCAACAAACTTCATTTTATTCTCCGTAAATCATTCGCCTGCGCGGGGTTGCGATACCACCGTTGTATGCTTACGTAATCCGCCCCAAATACGATGACCAATGGCGGAATACATCGCGCCCGCAACCACGACAAACGCACCGAGATAACCTAAAAGGTTTAACATCGGTCTGGCGAAGAAATCGGGCCAGGCCAGTGATAAAAGATCTGAAAAAAACAGCGTAAACAGTGGGGTGAGCGTGATGATCGCGCTCACCTGCGCTGCCTGCCAGCGAGCCATCGCTTCCGCCAGGGCGCCATATCCTACCAAGGTATTCAGTCCGCAAAAAATTAAACATGCGAGCTGCCAGTGGCTAAGCTGCGCTATCACTCCAGGCTTTGCCAGAGGGAAGAGCGCAATTGTACATAAAGTGTACAGTAAAAACAGGATCTGCGGTGAGGC
>Results/Genome5_43
CTGATTCTTTTGTTTTTGTTCTTAAAATATTTTGATATAGTTCTTTTTCTTTTGGTTTAACAAAATATTTATAACCATTATTACCTTCAATTCCAGCGTCAAAATAATTAAATAATGTTGTTTGAGCAACTACATTAACATTTTTAACACCGAAACGATCAAACTGTTTGTCATAATATTTTTTAATTTCTATTAATTCTGGATCAAGTTTGCTGACTTCTTCTTTAGATTTATTATCTCAAATTTTTGATGCATTGTATTGTAAAGTTAATAAAGCATATTTAAATTGGTCAAAGGTTTTATTTGTAATATCTTCGCCAATAATTTGCGAAAGAACTTTTTTATAATATGGAACAGATGATGCATTCGCTTTTTCATCTAATTTTAAAGATTTGCTAATGTTAAAATCAGGGTATTTAAACATCGCATCAGTAATTCGTTCAGCTCATTTTCGTTTTTCATTTGAAGTAAACATTGGG
>Results/Genome5_44
TCACTACACGAATTGATACTATTTATGGGGTACAATACTTAGTAGTTGCACCAGAACATCCAATTCTTAAATCTATTACTAGTGAGCAACAAATTAATGTTGTTCAATCATATATTGAACAAACAAAGAAAATAAGCGATTTAGATCGCATTGCTGATACTAATAAAACTGGTGTTTTTAGTGGTGCATATGCTATTAATCCAATCAATCAAGAAATCATTCCAATTTGAGTAAGTGATTATGTTTTAATGAATTTTGCAACTGGAGCTGTTATGGGTGTACCAGCACATGATGAACGTGATTATGCTTTTGCTAAAAAATATGCATTACCAATTAAAAGTGTAATTGATACAAAACAAAAATTACCATATGCAGGTGATGGTTTACATATTAACTCAGCAATGATTAATGGTTTAAATATTAAACAATCTCAAAATGTTTTAAATGATTATTTAATTAAAAATCATCTAGGAAAAAAA
>Results/Genome5_45
AGTAGGTGTTGATATTGCTAAAAAAGCTTTAGCACAAGGCTTTAAACAAGTTATTTTTAACAAAAATGGTGCTAAATACCATGGGCGTATTAAAGCATTAGCAGATGCAGCGCGTGAAGCTGGATTAGAATTTTAAAAAGGAGCAGTTATAATATGGAAAACAATGTTAAAAAAGAAACTATTGTAGATAGTGAAAAAGTTGAAAAGCAACAACTAGTAACTGCACCAGTAGTTAATAAAAAAGAAAATACAGAACCAAAAGCAAAAACATTTAAACGTGAAACAACAACATCAAATTTTGAAGAACGTGTAGTGAAAATTAAACGAATTTCAAAAACAACAAAAGGTGGACGTATGATGCGTTTTAGTGCTTTAGTTGTTATTGGTGATAAAAATGGAACTGTTGGTTTTGGTATGGGTAAATCAATTGAAGTTCCAGATGCAATCAAAAAAGCGATTAAAAACGCAAACAATAATTT
>Results/Genome5_46
AATTCATATTAGTGTTAAAAAAATAAATATTTTAATTAAAGAAAATAAGGATATGAATGAATTAAAACTGAATTTAACTCAATTATTATATATGTTAGATATATTGGGTATTAATTTTGTTGATTTGCATAATGATGAGAATTTAGCATTATTAAATACTTGAAAAAATTACGTTGATAAAAAAGATTATGTTAAAGCTGATGAATTAAGAAAACAATTAATTAATATAGGAATTTTATAAAATGAATTATAATTTTGGCAAAAAAGCATTATTAGATGCAATTGGTAACAAACAATCAATTTCAAAAGTGTATTTATTATCAAAAAATTATGAGTTAATTAATTTAATTAATAAAAATAAAATTACTTATGAAATTGTTAATGAAGCATGATTTAAACAATTTGATCATTCTTTAAACCATCAAAATATTGCATTTAAACTAGTCAAAAAAAACTTTCAAAAAACGAGTTTAGAATCT
>Results/Genome3_54
CCAGCAGAATCGGCCGACCGGGACCCAGCAAGGCCACGGTGGCCAGCGCGGCATGGAACGGCAGGCTGCCGATCAGGGGCAACGACAGATGGCCGGCCTCGCTGAGGTGACCAAGCACCGACAGCAGCAGCAGTGTGAGGGCCACCATAAGTTGGCGCCACTGCTGCCACCAGGTCAATCCGGAAGCTCCAGTCGCAAGCCGAGCGGACGATGGCTCCAGGGAGCGTTCACGGGCCGGAAATCCACGACTGGCCAAGGCCCCGAGTACGGCGTCGACATCGCCATCGGCTTCGCTGAGATCTAGCCATGCCGCACGGCTCACCAGGTTCACATCAGCGCGCTGCACCCCCGGCTGCTCGAGCAAGGTGCGCTCCACGGCTCGTACACAGCCTCCGCATTTCATCCCCTCCACATCGAGGACGACGGTCTGAACCGCAGGACTCACTGGCGCTTGTTCGTTACGGCAAGGCTAGGTCGGGT
>Results/Genome2_46
ACACAGCTATTTTCTAACGAAAACTAGAGAATTATAGCTAATCTTAGCTGTCATTTCATCTAGATGCTTTATTTTGCAGCTGTTAGTTGTTCTGGTCAAATATGTTTTATCTTTTTTTACTTTAGTGTGTCACTTAGATACACTTTTAGTAGCAAAGATTCCATAGCTAATACTGCCTTACAAACAACTAGTAACACTTATGCCAAAAGGAAGATTTTTTGCATAAAGTTTCTCTAGGCTGCGATCGCACTTGAGAGTGTATAGATTGTGTTGTGTTTGACATCATACTAAATAGTAACCGCAGAATTTGCCTTTTACGTATACTTGATATTTTTTTTACGTAAACATCATGAAGTAAAAATCAGGGTTATCTTGCAATGCAAGCCATTGAGAGATCTAATACTGTTAATTACGGTTATTTAAAAACTCAATTTTGATACTATTGCCTGGCTGCAAATTTAACTCGGCTGCCCTGCCTG
>Results/Genome3_55
GTGTTTCTTTGGGTCTATCTGCGCTTTCCTATCTACCTGGTCTTGGTGATGATGAATCTATCAATTCTTCCACTATTCAAACGCTTACTTACAAGATTACAGCTTTACCCTCTTCTTTAGTTGGCCAACTGCAGTTGATCGATGGTACTCCAGTAGTCCTTAATGACACCTATAGTATTGATCAGCTCAGGCAACTTCAATTTGAATCTTTCTCTGGTGCAAATGGTACTACTTCCTTTACTATTAATATAGCTGATTCCGCCGGTTCCTCTATTAATGAGGTGATTCCAATCGGTACGTCTTTTGTCAACGACGGTCCAATCCAGACTGGCCCTGCTTTTGTATTTAGCGCTGTTCAAGAGGATAATACGTTAGATATTACAAAGGCTCAGTTGCTGACAGGTTATGTTGATGAGGAGGGCAACCCAATGTTTGTTAATGGTTTGTCAGCCTCAAACGGCACACTTAGTCAATCTGGTG
>Results/Genome4_44
CTTGCAAAAATTCATCGAGTTCTTCTCTAGTTGGCAACCCTTCAACATCTCCATTCGTCCCCACCACGATCGCGCCGACTGCATTCCCTCGCCTAACCGCCTCAGAGATTGGCACGTTCTGCAAAAGTCCACTGATAACCCCAGCAGCGAAGCCGTCGCCCGCTCCCACCGGATCCACGATCTGCGGCACAGCAAATCCTTTGACATATCCTTCTTCGCTGCCAAACTGATAATACGCCCCACGCTCTCCCAGCTTAATGATGACCAGTTTTTCCTCTCCAAAAAAACGGGCAATATCCTCGGGGGTATTTCGACCGGACAGCAATTCTCCTTCATCAAGACCCGGCAAGATAATATCTGCCTCTGCCGCGATTTCCATAAGCACCTGTCTTGCCTTTTCAATCGTCCATAGCTTCAGTCGAATGTTCGGGTCAAACACAATTTTGACACGATGCCGTTTCGCTATTTCTATAGCTTTG
>Results/Genome2_47
TCCCCCGAAAATCCCAGGGTGAATTTATGCGGGTTATGTGTCTAAAGAAAAAACTAAGTTATCCCAGCTAGAAAATATGACGGCGGAACTAAAAGTGGCTAGTATTGATAATCACATCTCCTCCTTATCAGGCGAAGTATCAATCCCCCAAGCTCCACCTGAATTTAAATCAGGCTTTATCGGCATTATCGGCCGTCCTAATGTCGGTAAATCTACTTTGATGAATCAATTAGTAGGGCAAAAAATTGCCATTACCTCACCAGTAGCGCAAACAACACGCAATCGTTTGAGAGGAATTGTCACTACACCAGAGGCGCAGTTAATCTTTGTTGATACGCCAGGAATTCACAAACCCCATCATCAATTAGGTGAAGTACTGGTGAAAAATGCCAAACTCGCTATTGAATCAGTGGATGTAGTACTGTTTGTTGTCGATGGTGCAGTGGCTTGTGGTGCAGGCGATCGCTTTATTGCCGATT
>Results/Genome3_56
GCCACTCGGACAGGTGCTGAGTCGAGAACTCGAACGACAGCTCCGTAGGGAATTACAAGAACAACTGATTAGCCTTCCGGATTGGATCCTCCAACAACATTTCAGTCATGAATTAGCAGGACGGCTGGAGCGCGTTTCAGCACTCTGTGAACAGCTGCGCCTTCGCATTGGCCAGAGCCTGCCGCTTGTGCTGGGAATGGCGGTTTGGACAGTGGTGCTGCTGGTGCAGAACACGTTTCTTGGTCTGATCGTGATCGGAGGCCTCTCGCTTTGGACTGCCGTTAAGCAGCGCAACGAATCCATGAACAGCAGCAGAGATGTGCGGTCACGCATCAGCATGAACAGCGCCGGACTCACCCTTCAGGCTGGATTGAAGGATCCTGAAACCTTGAAAGCATCGGCCCTGGAGCAGGACCTGTTCCTGCGGTGGTCTGGCTTGGATGCCATCGCAACACGCCAACGTCAGAACTTGTCCTACAG
>Results/Genome2_48
CATAATCGCTAGAGCCATCTGTGTGATACTCTTTCAAATGCCTTAATGCTGGGGCAGATGATTTGGCTAAATGGCCGAGTAAAGGTCTATTCAACGCCTTGGGTTTGACTTCGCCATAACCAACTTGGATGGCAGCGTAACCGTCGGTTTGTTTACTTTTAACTTGGGTAACAACGCATGGCCCCACTTGTACGACAGTCACAGGAATTGCGACTCCTGCTTCGTCAAATATTTGGGTCATGCCCAGCTTGGTGCCGAGAATCCCTACTGACACAGTAACTGGCTCTCCTTTCTACGAAATCGGGTTTTCTAGACACACTGTGTGGTTTCCGGTGATGAACGGACGAAATTGTGAACTTGTATGGGGTTGATGCCACTGCAAATTCTTCCGGACACAATCAGGCGGTGTCTTTGTTTGCTGAATCTATTTAGTTACACTCATTTAATTACCAGAACAGCCACAAGCGACTTCTCTAAGG
>Results/Genome4_45
CTTGATGTTTCGCTTGTCGATGGCTTGGCAGCGATGATGGCTGGCCATTTTGCCATTGAACACGGCGGTGGGCCGAAGACCGGTCTTTCCGAGTTGTCTGGGGAGGTGGTGTGCTACCAGCTGTATGAGACAAAAGACGGCCGTTATATGAGTTTAGCGGCGCTCGAGCCGCACTTTTGGCAGCGGTTTTGCGAGGCGGTCGGCCATCCGGAATGGACGGAGGCGCAATGGGCGCCGGCGCGATCGGGGGAAGCCGTATATGACGAGCTCGCCGCCTTGTTCCGTGAAAAGACATTGGATGAGTGGAGCGCGTTCGCCGAAGCGGTCGACGTCTGCCTTGCCCCGGTGCTGGAGACGGGTGAGGCGAAGGCGCTGTTTGCTGACAGCCGGCTCCGCCATCTCGTTCGGCTGCAGCCGGGCGGCGCATGGACGGCCGCACATGGGCCGGACGGCCAATGGGGCGGCGGGGAGCCGCCTAA
>Results/Genome1_41
TTGCACTGGTAGGTGCAGTACTGGCTACGTTAACTGCATGTACTGGTCATATTGAAAACCGTGATAAGAACTGCTCTTACGACTACCTGCTGCACCCGGCAATTTCTATTTCTAAAATCATTGGCGGTTGCGGTCCTACTGCACAGTAAGTCTCTGACAGAAATCGGCTAACACCGGTTTAATTGCCCGACGCCCTCTGGATTTTCCGAGGGCGTATTTGTTTCTATGTCCTTCTTGCCCCCGCCCGTAAAAATATTTTCACTTTAAATTCAATTTGATAACTACATCCATTAGCCACAGCGCGATCCTGTGCGAAATTTTGTGATCTTCCTCCACATTACATAACATCATATGTTGTTATATTCATCATGCATTGTCATGTTACCTTTTAAATGACTGCAAACTCTCCCCTACAACGTATTGGACAAGAAAAAGGTATCGCTATGGGAAGCCAGGAACTCCAACGCAAGCTCGGATTT
>Results/Genome3_57
GAATCTGGTAATCGGCAACACCGACAGCAGGACGCTCATCCTCCAAATCACACTTCACGACTGACTTCTCATAAGGTCGGATGATGTGGGTCATCAGCTATGGCCAACCGTTAGACGTCGATCACGTCGGTCGTTCAGCCAGCCTCCCTGACCTCGTCATCATCTGCCTCGGCACGAAGGAAACGCTTGCGTTGGGCTGACTCATAACCAGTCAGCTCGGTTTCCTTTTTCTCGGTTTTGCGAGCAGGCTTATCAAGCCCCATCAGGAGGGGGTGGATTCCTCTTCGGCTCATTGGTCTGGACCTTTATTTGGATCTCGCGTCGTGGTCTCTCGGCCCATTCGCGTGTGGCACTCTCGCGAAAAAACGTCCATACCGCGATCGGCGACACAAAACGATCAAACGTCGATCACGTTGGGCGTTCCACCGAAGGCTCTGAGGCCAGCTGGCCCAGGGCGACCACCTCAAGAGGAGATGCAAG
>Results/Genome5_47
CATATTTGTTTTAATACCTGGTATGATAAAACTGCTTTCATAATTAGATAACTTTTCAAAAATATTTGGACTAACATTAGGTGGATTAGTATCTAAAAATCTAAGATTTACAATTCGATATTTATTATTTAATTTTAAATTATCTAATTTAAATTCTACATTAAAATTTTTATCAATTCTACTAATTATTTCGTTATTAGGCACTAAATTACTACTTAAATTTTCAAATTCTAATGCTATTTTTTCATTTACTCTTACATCAGAATTTTTAGGAATGCTAAAAGATATTAATGCATTTTGATTAAAAACTTTTATTTTAAAATTATTGGTTTTAATAGGTATTGGTTTTATTGAAAAAATAGCATTATTTAGGTTGGTTTTCAAATAAATGTCTGTTCTTTTTTGATTATTAAAAGTTAAATTTTGAATTTGATATTTACGATTAGGGGTTAAATTAGAAAAAATAAAATCATAATTTT
>Results/Genome3_58
CCGGCATCGAGGTGATGCCCAAGATCGATGAGGAGGTCGACATCGACATTCCCGAAAAGGATCTGGAGGTCACCACCAGTCGTTCCGGTGGTGCGGGCGGACAGAACGTCAACAAGGTGGAAACAGCGGTGCGCATCCTCCACATCCCGACGGGCCTGGCGGTGCGTTGCACCCAGGAGCGATCGCAGCTTCAGAACAAGGAAAAGGCCATGGCGCTGCTCAAGGCCAAGCTGCTGGTGATCGCCCAGGAGCAACGGGCCGCCGAAATCGCCGACATCCGTGGCGACATCGTTGAAGCGGCCTGGGGCAACCAGATCCGCAACTACGTGTTCCATCCGTATCAAATGGTCAAGGACCTGCGCACCAGCGAGGAGACCAATGATGTGCAGGCGGTGATGGACGGGGCCCTCGACCCCTTCATCGACGCCTCGTTGCGCCAGGGTGTAGACAGCCCCGGCGCCGACGCCGATTCCTGACTTA
>Results/Genome5_48
TATTTTTCAATTGTTTCAAATATTTATCATATTCAACTTTTAATCAAGCATTATATGTTGTTTTAATGTAACTAATAGTATATTCATATTGTTGGTTAACTTTGTTATATTGTTCATGATTTTTAAATTGATCTAATTCTTTACGTAATTTCTTTAACTCTTGTAAATATTGATTACGTTTTTTATTAATTTCACTATAGATTGCTTTATATTCAGAAATAATGTTATTGTTTTTATTTTCATAATCTCGATAATAATCCTTACCTTTATAAGTATAGATTAAATGATAAATTCAATAAACGGGACTTATTCGTTCAAATAAAATAAACATTGCTGCCCCTAACATTACAAATGAAATAATAATTCCAGATAAATCTTGTGGAAAACTTCCTCCTAAATTATCAGCAGATTGTTGTAATAATCCCATTAAGAATGAGACAGGAATTGTTGCTAAAGGATGTGCTAGAGAAATTAATCCC
>Results/Genome4_46
TGCGCTTTTTCCGCCGTGTTGGAATGCGCATAGGCAGATGACAAGGCGTTTTTGGCGATGGCAATGGCGCGGTCGACGTTCATGTCGATTTCGCCGTTAGCCGCTTGTTTGGCCTGCGCGACCGCTTTGCGCGCCTCTTGGAACAGGCGGTTGCCCATCGCTACGCTCCTCCAAGCGACGTTTCCATCGCTTTTTCCGCTTTGCGCGCTTCCGCCTCGGCGTACGTTAAATGATAAGGGATTCGCTTGTCATGCCGTTCAACCGCATCGACGCTTTGTTGGACGAAACGCTTCGATTTGTTTCGTTTGCCCATGACGGATTCCCCCTTTAAAATATGAAGACGCGCGTTGCGTCACGTATAGTGTAACCGCACGGGGGGAACAGTAGTAAGGAAATTCGTTACAACACAAGTCGCTCTACAAAGCGGCGAGGCGGTTGGAGCAAGGCGAAAAGAGAAGCATCAGCCAGCGTTTAGATTG
>Results/Genome2_49
ATTGGAGCCGGTCAACAAGACCAAGGACAACTAGTACTTTACAACTTATCTTTAGAACAGAAAAAGGTACTTAGTCCCAAAGACTTAGTGGTGATGGATTTTAAACCATACCCCAATGGAGAAAAAATCTTATTCTCGGCTCGCGCTGCCAACAATCAAGACTTACTTTCAGCACAATTGTACACGGTCACAACCGGTATCCCCGCCAAATCTGATACACCAGCAGAACCAGCAGGGAAAATCGACTTAGTTTTAGATAATAAAGACTATCAAAACCTGAAATTCGACTTATCTCCCGATGGCGAAACTATCGTGATTCAACGGGGAAATAGAAACAATCCTAGTGATTTTGGTCTGTGGTTTATCTCAGCTACCAGCAACTCAGGACAAAGACCCGTTCCACAACGTCTGCAAAGCCAGCCTGGGGGAGATTTCATGATTACCCCTGATAGTAAGGCCGTAGCCGTAGCCCAAGGGCA
>Results/Genome1_42
ATCCGTTGACGCATAAACGCGTTCTTCAGGCCGACAACGTGCCGTACATTCTGGCCGAAATGATGATGGAAGGGCTGTATGGTCGCTCCGGTGACTGGGCGTATCGTGTTGGTTTACCGGGCAAAAGCGGTGTAGGTGGCGGTATTCTGGCGGTCGTCCCTGGAGTGATGGGAATTGCCGCGTTCTCACCACCGCTGGACGAAGATGGCAACAGTGTTCGCGGTCAAAAAATGGTGGCATCGGTCGCTAAGCAACTCGGCTATAACGTGTTTAAGGGCTGATCATGATGAACACGGAAGGTAATAACGGTAACAAACCTCTCGGTCTATGGAACGTCGTTTCCATCGGCATTGGGGCAATGGTGGGGGCGGGGATCTTCGCGCTGCTGGGGCAGGCTGCATTGCTAATGGAAGCCTCGACCTGGGTCGCCTTTGCTTTTGGCGGTATTGTGGCGATGTTTTCCGGTTATGCCTATGCGC
>Results/Genome3_59
CAGTTGGCCGGGGGAAGGGTTTGGACCGCATCACACTCACGGCGCCGGTGCTGAGTGCTGCCCGGCAGGTGATCTTTCTGGTAAGTGGAGCGGGCAAGCAGGAGGCCCTGAGGCGGCTGGTGGATCCCTCTGAATCCTCCGAACGCACCCCCGCCCGCCTGGTGCAGCCTGCTAGTGATGTTCTGATCCTTGCCGATCAGGATGCAACCGCCAGCCTCTGAGCAGATCATCGTCCAGGGCAGCGGTTTCGCTGACTGGACCAGTCTCAACGACACGATCATGGGGGGAAGCAGCCGTGCCGGCTGCCGCGTCACCCCAGAGGGCCTGTTGTTGGAGGGGGAGTTGATCGAGGCCGGTGGTGGCTTCGTCAGCTGCCGATCACCGCGTTTGCAGCCCCCTCTGGATCTCTCACCGTTTTCTGCTCTGCAGCTGGAGGTGGAGGGGGAGGGTCGAACGCTCAAGATCGCTCTGGGCTGCCGT
>Results/Genome3_60
TGCGCCTTAATGCCGATAACTTTGTGCCCTCAAGGCACACAAACTGAGTTCAATGCGATCGGAGGCGCCATAAAAGACGAAACTCCACCCCAGCAGATCGCAGTAGCTGACTGACTTTCTGGCCCCTGCTCCAACAGTCTCAAAAATGACCTGCGTTGGTCCTTTGGTAGGCACGCATTGGTCCGCCACGCCATTCGACGCTCCGCTTGCACCGTTTCAGGTGCCCTAGGAGAAAATGATCCTTCCATTAGAGCAAATGGCCCCAGGGCGCCTTTAGCCAAAAGCTTCGACCCTCTTTCTTCAGAAATGATGGGTTGAACCATGCACAAGCGAGCGAGCGAGGCCGTCTTTCCACCGGGAAGGACGGCCTTCCGCTTGTTCAGGGTCAGTCACCGCTTCGATCTCAGTGAAGGGGCATGAAACCTAGTTGAGCATTCAGGACACCATCGAAAGATCCGATCCGTCATCAATTTGAAGATGT
>Results/Genome3_61
CGGGGGTCTGCAGAGCGAACTGGGCATCAGCCGGCAATTTGCCCGCCTTGATTCCATTCTCAAGCTTCTCCAGATCAGCCTTACCGGGGTTCTCTTTGAGCTCCTCAAACGTGCCGAGTCGGAACACAAAGCTCTGTCCAGAGGTCTGCGTCACCGCTGCAAAGGGAACCGACAGCTCTTGTTGCGCATTGATCTGTACCCGAGTGCGCAGGCGCTGGCCATCGCGCAGCTTGCCGTCTTCATTGGGGAATACCGCTTTCACCAGCAACCCCTGGGTCTTTTTGTTGACCCGGGGATCAATCGAATCAACCTTGCCTGTGGCGATCACGTTCTCGCTGCCAGGAGCACTGAGCAACACCGGCTGTCCGAGGGCCAGACGATTGGAGTACACCGCAGGCACTTCCACGCGGGCTTCAAGCTCGTTGTTCTGCACGAGGCTGGTGAACACCTGGCCCGTCTGGATCACGTCACCCAGCTTGAC
>Results/Genome2_50
GAATGAACCAAGAGGTTCTGGATTCCACAAAAGTTTTTTGGCTGTCCACGGCATCAAACTCATGGGATTGTACCCTGGTTTGAGGACACCTTCTTTAAAAGCATACTCTTCTAAATGGGTGTGGGGTTGCAAGCCAATAAAGAAAATAGCTGGTTCGACTTTATCAGCACCGAAGATTTTTTCCAATTCGCGGTGGTAGGCGATGGTTTGACGGATGGTTTCAGGACGTTCATCAATCACGTTAAAAGAGTAATTGACAGAAACCATATCATTAAACCCAGCAGCTTTTAAGTCACGGCAGTTTTGCAAGACAGTCCGCAAGTTATAACCCATCCGCATTTTTCGCACGAGTTCTTGAGAACCACTGGTAATCCCAATTTCAAAATAGTTCATCCCAGTTTTTGCCATCAACTCACACAATTCTGGTGTGAGGTTGTCGGCTCTGATGTATGCTGCCCAGTGGATATCTGTCATGCCAGA
>Results/Genome2_51
TTTTTAGTATTGACGGGCTTTTCCCTTTTAGTATTTACAGGCTTTTCTCCGAAATTTACATCTCTAGACAGTAACAATTTTGGAGACCATCAATGTCAATTTACGTAGGCAACCTCTCGTACGAAGTTACTCAAGACACCTTGAGCGCTGTTTTTGCAGAATACGGTACTGTAAAACGTGTTCAACTACCTACTGACCGCGAAACAGGACAACCACGGGGCTTTGGTTTTGTGGAAATGGGCAGTGAAGCTGAAGAAGCAGCCGCTATCGAAGCTCTTGATGGTGCTGAATGGATGGGACGTGACCTAAAAGTTAACAAAGCCAAGCCCAGAGAAGACCGAGGTCCTTCTGGTGGTAATCGGGGAGGATATGGTGGAGGCGGTGGACGCAACCGCTACTAAGCTTTTAAAGCTGAAATTTTTGTGGCCGATTTTCAGATTAGACAAAGAGTACGCCTTTTTTTTAAACTTGAGTCAACTG
>Results/Genome3_62
GACGAACGTCATGAAATCAGCCCGCGGCCCCACTTCCTCCAACAGTGGCTGAATCACCAGGCTGGTGATGTCTTCGTCGCCATGGACGGCAGCCATCAGTGCCATGGCTATGTCCGCATCCGTCCATGCCTGCTGCCCATTGGCCAAGGCTGGAGAATCGGTCCATTGCTGGCAGAAGAGCCCGGGATCGCATCCTTGCTGCTGAGCAACGCCATGGATCGGCACAAAGGAATCATTCTCATCGACACCCCAGGCCATAACCGATCAGCCCGAACCGTTGCAGGGGCTAAAGGATTTCGGCGAATGGGGGCAACCCATCGGATGTACAAAGGCGACCTTGACAATGGCCACGACCAGAACATCTACGGCCTGGCTTGCCTGGAATTGGGCTGAGGCACGGTGAATCAAATCTGAACCATGCCGCAACGCATTCCCTTCAACACAGCCTGCACTCTGTTGTTCACCTCCAGCGTGCGCAACA
>Results/Genome2_52
TTTGAAGTTGCCGAACAACTAGGCTGGGAACTACCAGATCATATAGTTGCACCTTTGGCTTCTGGTTCACTGTTCACCAAAATCTATAAAGGCTTCCAGGAATTCGTGGAAGTTGGTTTGGTGGAAGGGAAGAAAGTCCGTTTCAGTGGCGCACAGGCGGAAGGTTGTTCACCCATCGCCCAAGCCTTTAAAGAAGACAGAGACTTTATTAAACCAGTGAAACCGAATACAATTGCCAAATCAATTGCGATCGGTAATCCAGCAGATGGTGTTTATGCTGTTGATATTGCCAAGAAAACTGGCGGTAATATTGAATCAGTGAATGATGCAGAAATTATCGAAGGTATCAAGCTACTGGCAGAAACCGAAGGCATCTTTACAGAAACAGCTGGTGGTACAACTGTTGCTGTGCTGAAAAAATTGGTAGAAGCTGGCAAAATTGATCCAGACGAAACCACCGTGGTTTACATCACTGGCAAT
>Results/Genome2_53
ACTGTTATCTGAAATTAAAACGAGTGTTGAGGAAGTACACGAATCTGGTAAAACACCAGTAGTTTATACGAGTCGTCAAGAACTCACATTTAAGGATGTTAAAACGCGGTTGGATTTTGGCATCAAAGTATCAAGTTTATTAATGGATATTGTCCGTAATTTCCCCCCTGACATTGGATTTCTCATCAGTAAGGGGGGAATTACTTCCAATGATGTATTAAGCACTGGATTAGCTTTAACTTCTGCCCGATTGCTTGGTCAAATTTTACCTGGATGTTCGATGGTGCTAACATCGTCTAACCACCCTCAATTTCCCGATTTACCAGTAGTATTGTTTCCAGGGAACGTTGGTGATACTAACGCCTTGGGAAAAGTTTATCAAAGATTAACTAAAAATACTTAAGTGAGGATGTTGTTGTAATTAGCAACTAGTTTAATATTGGTAATTACCGGGTCTGTCCCTCGTCTTTTGGCTGGTAC
>Results/Genome1_43
AAGCTGCGGCGTGATGGTGTGACGTACATCTTCCACGCGGGCAAATGCAGAAATCACCAGCGACAGCGGCGACGTCATTTCGCGCTCTTCGTTACCTTCCTGCCAGCGGGTTTTCATCGACATGGAGTCTTTACCCACCGGGATCGTCAGGCCCAGCGCCGGACAAAGCTCTTCGCCCACGGCTTTAACGGCTTCATACAGGCCCGCATCTTCACCAGGGTGGCCTGCCGCCGCCATCCAGTTGGCGGAAAGTTTGATGCGTTTGATATCGCCAATTTGTGTTGCGGCGATGTTGGTTAACGCTTCACCGACCGCCAGACGGGCAGAGGCGGCGAAATCCAGCAGCGCAACCGGCGCACGCTCGCCAATCGCCATCGCTTCACCGTAGTAGCTGTCGAGGCTGGCGGTAGTGACCGCGCAGTTAGCGACCGGCACCTGCCACGGCCCCACCATCTGATCGCGCGCTACCATGCCGGTTA
>Results/Genome5_49
TATTTCTGCTAGTAATAACTTCATTTATATTAGCAATCTTATTATGTTCAAAAAATTCTTCATTTCTTTTGGTTAAACGATTATAGTTTTTTAAAATAAAATCAACAATTTCAGAAATACGAATCGGATTTTCCAAAGCTTCTTTTTTATCTATTCCAGTTGATGATGTTTCATCGTCAATGTCATCTTTTTCGCTAAGTGTTTTATAATACTCCGTTCTAAAACCTAAAACATTACCATCACGAATAGCTTTATCAATTGTATATTTATGTAAACAAGCTCCAAAAAGATGCTCTGTTGTAAAGAAAATATTTTTATTTTTGACATTACTATTTTCTTCTAAAATAGGTGTGCCTGTAAACCCAAAAATCATATATTTTTTAAAAGATTTTTTAGTAATTTTTTTATGTAAATCACCAAATTGAGAACGATGACATTCATCAAAAACAAGAACAACATTTTTAGAATAAATAGGATGT
>Results/Genome4_47
GACGATCGTCCGGTCGATTGTTCCTTCTTCCATCAGCGTTTCGATGACGGTTTTCATTTTTCCATACATAAAATAATCTTTGCCGTCTTGCGCGATTAATAAAGAATATTTGTAAAGCGGCGAAAAATTGCTTGGCAAGTAGATGAGCAGTTCGATTTCTTCTTGCAGCTCTCCGCTGTACAACTTGCAGTCGCGCATCGTTCCTGTTGCTGTCGCCATGACCATCCTCCATGAAAGCGTAAGCTCATCTGTTATTGTAACATATTTGCGCCCAAAGATGTTAATGAAGGGCTCGAATTTTTCGCGAATTTGCCGAATCGCACCGCTGACAAAAAAATGGCTTGCAAAAACGTGGGGAATGCGTTACATTTTTATTAAATTTAAAAAAATTGAATACGCGTCCCATTCTTATCAAGAGAAGCGGAGGGAACTGGCCCAATGAAGCTTCAGCAACCAGCCGCCCGGCGGCCAGGTGCTAA
>Results/Genome5_50
CAACTATTTTATTTTTAATTAGTGCATCAAGAGCACTTAATAAATTTTCTAATTGATCTATATTAGTTAAACTACAACCTGCTGCCAAATCATGTCCGCCTCCATTAAATTGACTAGCAACCAAACGTACTTTGTACTTATTACTTCGTAATGAGACTTTATAAGTATTTGTATTTTCATCAAAATATACGATGAATCAAATGGGATAATTTTTAATATTACTTAATAAATAAACTTTATCTCCTCATCTTGTAAAATGATATTTTTGATTTCATTGCGGATCAATGTTTAAGTATGCAACTTGTCCTTGTGTTTTGATTGTTTTAACCAATTCATTATCAAATAAAATATCATTTAAATTACGTTCATACAATTGTTGATAAATTTGATAATGTTTGACATTATTTTTAAAAAATCAAGACATAATCTCATATGTAAAATCACTTACTTTATCGTACATCAAACGATTTGAATCAGTAG
>Results/Genome5_51
GGGCACTTCCCTCATTTATTTCTTCACCTACATTTTTAAAATTCATTAACTCTTTACCATCAAAAAGACAATAACAAATTAGCACACAAATACTTAAAATAATTAATAAAGATGTTATAAGTCTTCTAAAATGTGTTTTTCAATCTAATTTATTTTTAAATTTTAATGATTTATTCTTAAACATAAAAACTTAATTATTTTTGTTTATTTTCTTTTGCTGGATCTGTTCAACTTACAACTTTTGTTCCTTCAACAGATTGTAATGTGTTTGTTGTACGATCATAGAATTCAAAATTAATTGGTGAACGAGAATTATTTGAATCGCCACGTTCAGTAGGAACAGCTTTTGGTATTGCATTGCCAATAAGAGTTTTAAAAGAACGGTTAATATGAGAATTATTACCACCTAGAGCATATAAATTCATACCAGCAACTTTTTGAGCATCACCAGTGAAATCTTTAAATTCGGTTTTTGTTTCA
>Results/Genome1_44
TCCACATGTACGACAATCCGCGTCAGTTTACCGCTTAACATATCGAAGAACGGCTGACGGTTATTGTCCGGATAACACAGCGTAACATTAAGCAGTTTATCGAATTGTTTACCCAGTACATTTAGCGCCATCGCAATGCCTGCCGCCTTTGGTGGCAACAAGTTTTGAAAAGTGGAGTGGGTTTGCTGATGTTTTTCTTGCGTGAAACGGGAGCCTTCAACGAAATTGACAATGGTGGTGGGATGCAGGCGAAACTTTTCACAAGAACGCCGAGTGGTTTCAACATCTTTACCACGTCGCTCCGGATGACGTAATAAATAAGCGCGGGAATAACGCTTCATAAACGGCATATCCAGCGACCAGCACGCCAGGCCAAGAAATGGCACCCAGGCCAGCTGTTGCTTGAGGAAATATTTATTCATCGGAATGTGCTTACGAAACAGCACGCACAGTACGACAATATCTGCCCAACTACGGTG
>Results/Genome3_63
TGCTTTTGGCCATCAACAAGGCCGCTTCACGCCGGCGCAGAGGATCCACCGACCATCGATAGGTCTGCCACAACTGGATCGGTGTCGTCTTGGGGGTCAGCGCTGGCTGTCGTTCCCGCAGCAGGCGCTGGCCCATGACGGTGATCGTCAGGCTCAGTCCGGCCGTTGTGAGCAGAAGGGCGAAGAGGTTCCGGGGTCCTGCGGGCACGCTGTCGCCGGAACTCATCACATTCTGCGTCCCGCTGAGGGCGGCAGGTCACCTGTCACCTGGGATGCGGAGCGCTCGGCCCATGGTTTGTAGTCTTCGATCCACGATTGAGACCCATGGTTCAACGCGCCGTCCCGTCGATCGGGCCCTCGCTCGGGTCTTCAGCGCCAGGTTTCGGCACGGACGGCATCCGGGGACGTGCCGGCACCGAGCTCTCACCGGCCCTCTGTCTGCAGGTGGGTTACTGGATCGGTCGCGTGCTCAAGGCCGATG
>Results/Genome3_64
TTCTCGAACAGCTCGAAGTCGGCGCCGTAGGTGGTGGAGCAGAAGCTCTTGATCTCCTCAAGGCTGCCGGGCTCCTGGGCACCGAAGTCGTTGCAGGGGAAACCCAGCACCGCCAGGCCCTTGTCGGCGTAGGCCGCGTTGAGGCCCTGGAGTCCGGCGTACTGCTTGGTGAAGCCGCAGCGGCTGGCCACATTCACGATCAGGAGAACTTTGCCGGAGTAGTCACCCAGGGATTTGCTGCTGCCGTCGGGAGTGGTGACGGTCACGTTGCTGACGCTGATCGCCATGGTTTCGAGAAAGACAATTTAGATATTAATCATCTTTGTTTTTGTTCTGCTGTGCTCGAATTCTTTCCTCGAGCTGGCTGATCGAAGCGCGTAGTTTGTTTGAGTTCGGCCTCATGGTTAAAAGATGCTGCTTAAGTATTAAGGATGCCATTAAATTTCCAGATTTTTTGTGCCGCGCTGCAATGCGTTTTAAG
>Results/Genome1_45
GAGGTAACAGCCCTTGATTGAGGAAACGCCTTACATTCGCATAACTGCCAGTGTCAACGTCAAGACTAAACGTCGCCAACGGATTTTGCGCTACCTGCTTAACCGGATTATCATCGAACTGCTGGTAGCGAGCGGTTCCTGGATTTGCGATATGTGTAGCTTTTGCTTTAGCCGCTCTTGCAAATGTTGGCGCTTCCTGCAATCGCCCCTGTAAAGCCTGTTTGTCTGAATATTGTTGCACTTCTTGCTGGGCCAAGGCTTTCGCGGCGGCGGCGCTTTGCTCAGCCTCTTTTATTGCAGCTTGCTGCGCGGCAAGCACTTGCTGCTCTGTGGGAGTACTGGGTTGTTGTTGCTGACTTTCCTTATTCTCAGGTTGCGGCCCACATCCTGACAAAATCAAACTACTCATAAGCAACATGATTATATTTTTATTTCGCATATAAAATCCTTTTAAATAAACTCAGGCACCAGACATAAAA
>Results/Genome4_48
GGCGGTTCGGAATGGAAAAAGGTCAAAAGGAAAGTGGAATCATCCGTCCAGGATATTGCTGAAGATTTAATCAAGCTGTACGCCGAGCGTGAGGCAAGCAAAGGATATGCGTTTTCGCCGGACACCGAGATGCAGCGCGAATTTGAAGCGGCGTTTCCGTATCAAGAGACGGAAGATCAGCTTCGGTCGATTGAGGAAATTAAGCGTGATATGGAGAGCGACAAACCGATGGACCGCCTCCTTTGCGGCGATGTCGGCTACGGGAAGACGGAAGTGGCGTTGCGGGCGGCGTTTAAAGCCATTATGGACGGCAAACAAGTGGCCTTTCTTGTGCCGACGACGATCCTAGCCCAACAGCATTACGAAACGGTGCGCGAACGGTTTCAAGGGTTTCCGATCAAGGTTGGTCTGTTAAACCGATTTCGCACGAAAAAACAGCAAGCCGAGACAATCAAAGGGTTGAAGGACGGCACGATCGA
>Results/Genome5_52
TTAGAGGTTTTAGATCTTAAAAGTAAAAAAACTTACCAAATTCTTATTCCTGTTGATAAATTTAAAACTAATCCTTATGGTGCTGATGAATATGATTTATTGCCAACGCAAGTTAATAACGGATTTGCACCAACTAGCTTAGCTCAAATTAATCAATACAATAATGCTGATCAACAAACACGTTATTTATATGATAATGAAAATTATTTAAAATCATTAAAAGCATATCAAAGAAATGTAAATTGATACCAAATACGCCAAGATTTAATTAATAATAAACAAAAAATTAATGAATTTGATCAAAAAGCACCACAAGTTTTTCAAGATAGTTATGAATCTGCTGCTCGTAAAGGTTTTACTTTACCAGTATATGATGAAGATGGTAAATACCAAGGTTTATCATTTAACGAAACTGAAATTGGAAAAAGTGTTTCGTGAGTTGATGCAATTGGAAAAGATCAATGGAAAATAAATGGTTTG
>Results/Genome1_46
ATCTGTGTCTGACCAATGTGCTGTATCGCTCGCCGGATCGATTTCAGTTTCTCGCCGGGCTGAATCAGTTGCTGCCACAAGAGCTGGATGGGCAGTATCCGTCTCACTGGCGCGTTAACCACAGCGTATTGCAGCAGGTGCGACAGCTGGTTGCACAGATGGAACAGCAGGAAGGGGAAAATGATTTACCCTCGACCGCCAGTCGCGAGATCTTGTTTATGCAATTACTGCTCTTGCTGCGTAAAAGCAGTTTGCAGGAGAACCTGGAAAACAGCGCATCACGTCTCAACTTGCTTCTGGCCTGGCTGGAGGACCATTTTGCCGATGAGGTGAATTGGGATGCCGTGGCGGATCAATTTTCTCTTTCACTGCGTACGCTACATCGGCAGCTTAAGCAGCAAACGGGACTGACGCCTCAGCGATACCTGAACCGCCTGCGACTGATGAAAGCCCGACATCTGCTACGCCACAGCGAGGCC
>Results/Genome2_54
TTGAATTGATTCATTGACTTTCCGCTACCCGTTTGAGGCGACGGAGTTGCGCCTGCATATCTTGTTTCGTCCAGGCGGCCGCGAATGTATTGAAGCCCCAACTAACTAGGGGATTAGGGATGTCAAATTCAAAGCGGTTGATTAGTTGAGTTCCCTGTTCTATGGGTTGACATTCCCAGCGATCGCTTCCTTGAAAAAATCCCTGAAATGTCCACACTACTAACCCTGGTTGGCGTTCGGACACGACGGTGTTTAAAGTAGGTTGAAGTAGAGGAATTTGAATGATAAAGCGGCTTTTACTACCGATGTCTGTACTCCACGTTTCACCCACAGGTTCACAGCGCAGGACAGGGTTTAGCCAACGGTGCATGAGGGTTAAATCAGTAATACAGCGTTCTACGGTACTGGCTGTAGCGTTAATTTGAATCGATTGTTCTAAAACCTGGGACATGATCGTAACTCTTAATTAAGGCATATAGA
>Results/Genome4_49
TGTATTAACTCAAGATGGAAGCAATCTTGCTGCTTATTTGTATAATAATTTTCAAATATACAAAAGCGGTAAGGATTCCAATGGTATTTTCACAATCGTTGAATACAAACGAGCCGATGGTACTTTATATGCGCGATCGGTATTGAGCGGCGGAACAAGCCCGCAGTATACGACGCGGACAATTACGTATTACGCTGCCAACGGAACAACCGTATTACGAACGGACACATATACGCTTACTTACGACACGGACGGTGATTTGATAAGCGAGGTGAAACAATAATGCCGTTGATTGATATTAGGGCGCATGGTGGGGTGTTTGGTGGCGGTAAATACCGAAAAAATAGTAAGATACCGGCAGGAGCGCTTACAGATTTACAAAAAACTACTTACAGTGTCAATGATACGAATATTTATGTCGTATCTGTTTCGCCTAATGGAATTTACGTTGCGTTTTCTCACCAATTCGCACAAACGAT
>Results/Genome3_65
AATTTCCCCACCGATGCCACTACGGATGGTGTCAGCAGCTGGAAGTGTCTAGAGCAGTTGGGAGAGGTTGCAAGGATTGAATAAATCTATGCCGATAATGATTATCATTCTTTTGTGCCAATAATGAGAATTATTCTTATACTTTAGGCCGCTTATTGGTCTAGTGTTGTGGCTGAAAATTGCCTGGCCACATCAAATGTCTACAGCAATCAAATGTGCATGCCCTAAGTGCACCTGTATGGTCGCAGAAGAGAGCGCAATTGTTCTTCAAGGTAAGTTCTTTTGCTCGACGTCCTGTTCAACAGGGCATGCCAATAATGAGCCCTGTCATGGCGAAGGCTCTTGTGGATGTAAGTGCGGAGAGTAATCGGGGCGGTGGCCAGGCATGGCGGTGCTTTAAGCCCGCCTTCAACGTTGGGGTGGTGTCAGGGCAGCGGGATCGTGCCGGTCTTGGCGGCGAAGTCGCGGGTCCTCATCCCCA
>Results/Genome5_53
TACAAATATAATGATCTTGATTATTGAGAATCATATTGAGCAACTTATCCACAATTAAAAAAAGAACAATTTGAAAATAAAAATATTACACGATTATTAACTAAAGAAGAAGTCGAAAAAGAAGCAAATCGTGTAATTAATTTAGTTGGTTTAAGTGCACGTAAGGATTCGTATCCAAGTGATTTATCGGGTGGTATGCAACAACGTGTTGCACTAGCACGTTCACTAGTAATACAGCCTGAAATTATTTTATTAGATGAACCATTAAGTGCACTAGATGCAAAAGTACGTAAACAATTACAAGATGAATTAAAAAAACTACATAAAAATTTAGGAATCACCTTTATTTTAGTAACTCATGATCAAGAAGAGGCTTTAAGTTTATCAGATAAAGTTGTGGTTATGTCAAATGGTCAAATCGAACAAGTCGGTAAACCAAGTGATATTTATGATTCACCAAATTCATTGTGAGTAGCTAAT
>Results/Genome2_55
TGAAGATTTCCCAACCTTTAGATGCGACTATCGCTTGGAATTTCCCCACCATTAACGCCTTAGCTAACTACTTGGGGGAAGTTACCAAAGAAAATGCTGTACCTTCAGATAACAACTTGGATGACTTATCTACTACAGATATAGCACAACTCTTAAGCCAAGAAATTGCGATCGCTCGTCACCGTAAACCTCAAATGAAATGATCACGCCCAGACGCAGAGGCGCAGAGAGTGAGAGTTACAACAGACTCCGCGCCCCTTTGCGTTTACCTCCGCGCCCCTTTGCGTTTAAAAAATCCTATGACTAACTCACCCAACTACCAAACATTGCTCAAAGACGCACTCGTAGAAATGCGACAACTACGAGCCGAAATCACAGCCTTGGAAGCACAACAAACTGAACCCATCGCTATTATTGGCATGGCTTGTAGATTTCCTGGTGGTGCAAATAACCCGGAAGCTTTTTGGCAATTGTTACGGG
>Results/Genome5_54
CTTGAATTTCAATAATATTACCAACTCCAACTTGGTTATTACTTAAAACAATAAATTTATCTTGAATCGAATCACTTTTATTAAATGGTGTTTTAGTGTTATTATCATTAATTAATTCAATTTTAGTAAATGTATAAGTTCGGTTTTTCTCTAAATTAGTTAATTCAAACTCATATTCTAATTTATTTTTTTCTAATTTAATTATAGCGGTTTTTGTTGAGTTATCGTTTGCACTATAAGTTATTTCTAATTGTTTTTCATTTCATGCATTTTGTATACCATCAAGTTTTAACTTAATTCTTTGTTTTGTATCTACTGTTGATGGATTTTGTGATTTAATTTGAATAACTTTATAATTACCAGCTTGCGTTTGAAATGAAATATCGTCTTTATTTAATATTTCAACTACTAATGGCTTCTTTGTTTTATTTGGTTTAGCTAATAGAATTGATTCAAGTACATACCTGTTTTCTGGTTCTA
>Results/Genome2_56
TTGGCATTAATTTCCATAAAATAAAACTTACTTAAATACCAATACAGTTTACTTAAGAAAACGTGAATTCGACGGAACCTAACCCCAACCCCTTCCCTACAAGGGAAGGGGCTGAAAATCTATAAGTGAGTACCAAATAATCAGGGTTTTAAGCCTCTCCCCGCGTCGGGGAGAGGTACCCTGCGGGAAGCAAGCTATGGAGAGGGGTTCTTCCGAATTTATCGAACTCACGTTAAGAAAATAGTTTGTAGTAAGGACTGAAGTCCTCACTACAAACTCTTCCTTGCTTCAAAAAAACCAGATTTTAGACTTAACTAAACCGGATTGACTTAAATACTACAAAACTATTTTTAGTAAAAAATAAAAATCCCTGATGAAAATCTCAGGGATTCTTAGTAATTTTACAAAATGATTGTATTTAGTTAATGCTGGCAACTGGTTTTGTATGTTACACAATCATATTAATTTTCTAGTAAGCAC
>Results/Genome3_66
CGCCACGTTGTCGACCCCGGATTCCCAGACGATCCAAATCCAGCCCTTCGACATCAGCGCCCTGGCCTCGATCGAAAAGGCGATCGCCATGAGCGAGCTGGGCTTCACCCCCAACAACGACGGCAAGATCATCCGGATCAACGTGCCGCCCCTCACCGAAGAACGCCGCAAGGAATTCTGCAAGCTTGCCTCCAAATACGCAGAGGAAGGCAAGGTGGCCCTGCGCAACCTGCGCCGCGACGCGATCGACAAAGTCAAGAAGCAGGAAAAAGACGGCGACTTCTCGGAAGATCAAAGCCGTGATGAACAGGATGCCGTTCAAAAGACACTCGACAAGTTCATCGCCGAACTGGAGAAGCACTTGGCCGACAAGGAAGCCGACATTCTCAAGGTCTAGCTTTGCAGTGCGTTGAGCCGGTAACAGACCTGCCTGACATCGGCTCAATCAATCAGGAGAGTGCAATAAAACCAAGAGACTTGA
>Results/Genome2_57
AAAAATCGTAATTGTTGTAGATAATCCGGGTTTAATTGAAAAATTGACTAAGCAAGGTGCGCCGTTATCTTGTTCACAACTGGGGTCAAATCGGGGATGAGCGCCAAAAGCCTCACCTGCTGACAAAACACCATGAAAATATTCTTTGCCCAATGTATCTAACGTTTTGGGGTCAAGGCGATGGGGTTCTGCCGCCTCCCACAATGCCAATAGTTTCTCACCCCAATAGATAACATTAGTGTTAGCAATATTCTTCAGCTTGAAATCGAAAATATTAGCTAACCAACCACCAGGTTTTTGAGTACCAAAAACTCCCCGATGCAGAATTTTACCAGCATTTTTCTCTGCTAAATACCCTTCTGTTTTGACAAAACTATTACGGTAATGGGCGCGACCATTGACAAAGCTAATACGGCTAATCATGCCATCGCCATCAAAGGGATGATGAATGCTTTGTCCTTTTATATCCAGCAATCCTGG
>Results/Genome3_67
TTGGTAGAAGTAGGTTATGGAAGTGAGGAAAAATCTAACGGGTTGGAAACAAGGACACAACCCCGTGAGGTTTCGGAGCCCCTGCCTTTGGCGGGGGTTTCTTTTTGAACTCAGTTATCCACAAGGTCAGTGGATCCAAACCTTGCCTGGGGCTCGCAAAAGCCGCTCATGGCACCATCCCTAGTGCTTTAGGGCACAAAAAAACCCGGTGTGACTCGCACAACGGGCTGGGTGATGGGGGAAACCTAAATATGGCTTAGCCGCCAAGTACTGACCAGCCCCACATATGGTGCCACCTATTACTGGTCAGAGCTTCAATACACAATTAAGGAGTTCCACAGGGCACAAATGATGTGGCACAAATGAGTCCAATGCGGCTAGTTTTGTCGGGTCCGGCCGGGTGATGGGGATCAGCCGAAAGGATTGATGACCTCGGGGATCACTCCGGGGTTTCTTTTTGGCCGCCTCAGTCGCCGATGTC
>Results/Genome5_55
CAAATAAAACAACTAAAAATAATTGCCATTTTTTCGTACTTCCTAGTTTTGGAAATTTTGATATCATTCAGTCTCATAATGTGGCTTTGTCTGTATATTCGCTTTCTTTACCAAAAAATACAAACGATGTCTCACCAATTTTAATAAAAAACGAACAAATTAAAAAAATGGTTCATAATGTGGTTAGAATTCATAGTCATAAAATACGACGATTAATATATTCTTTCATTAAATTATTCTCCTACATAAATTGTTCTAACACTTCATTCATAATTTAATCCAACTTCAAAGTTTGTAGCAAATGTTTTATTTACTATATCTATTAATCACAAATCAACATTAACACCAGATTTTTCAGCATTAACACGAACGACTAAAAATTGAGGCTGATATTGATTTCACAACAGGATTTGTTGTTGTGTTTCTCCACTATCAGATAACATGTTATTACGGTCTGTGTTTCTATCAAAAGAAAACGTT
>Results/Genome1_47
GCAGGCATCAAACTGATTATCACCATCACTGAAGGCATCCCGACGCTGGATATGCTGACCGTGAAAGTGAAGCTGGATGAAGCAGGCGTTCGTATGATCGGCCCGAACTGCCCAGGCGTTATCACTCCGGGTGAATGCAAAATCGGTATCCAGCCTGGTCACATTCACAAACCGGGTAAAGTGGGTATCGTTTCCCGTTCCGGTACACTGACCTATGAAGCGGTTAAACAGACCACGGATTACGGTTTCGGTCAGTCGACCTGTGTCGGTATCGGCGGTGACCCGATCCCGGGCTCTAACTTTATCGACATTCTCGAAATGTTCGAAAAAGATCCGCAGACCGAAGCGATCGTGATGATCGGTGAGATCGGCGGTAGCGCTGAAGAAGAAGCAGCTGCGTACATCAAAGAGCACGTTACCAAGCCAGTTGTGGGTTACATCGCTGGTGTGACTGCGCCGAAAGGCAAACGTATGGGCCA
>Results/Genome1_48
TAGCTGGGGTTACGGTTGCAATACCCTGAACATCTAAAACCGCATCTTCTGGTTTATCTTTGTTGTTCAGCGCTTCAGCAAAACCAACTGCAGTTGGCTGGAAGGATTCGTCCACAGCCAGGAAATCTTCACAGGTCCAGGAGTTGACCGGTTTTTTGTTATCAGCTGCTTTTTGCGCATCCGCTGCATTGCTCACAACTGGCAGAAGAAGCAGACCACCAAGAATAACGCCTAATACTTTTTTCATCGTAATATCCTCAACTATAAAGTGAAAGAGCCGTCACGAATCAATTTCGACACTGAGGTTATAACCTGGTTTTCTGTATATGTCATGTTGATGGAAAATATCAAAATCAGATATTTTTATTTCAATACAATGAGTTACAGATGCATCAGATACTGCAATTAGGAAATTTTTATTAAATCGACTGCATTCTTAGACGCGTTTTTGGCATAGATTGATAGCAGGGGATTTTCTT
>Results/Genome4_50
GCAAACTTCGCCTTGCCGAAATAAAACCCCATGATGACGGAAAAGAGCGCATGACTGGACACCGGCAAAAGCGCACGGGCAATGGCCGTCTCCACTCCGTTGGCCAACAAGTACAAAATGTTTTCCAGCGTCGCGAACCCAAGCGAGACGCTGGCGCTGTACACAATGCCGTCATACGGCTCGTCAAATTCGTCGTGGTCATACACAAAAAAATAAACGACAAACCATTTGACAAACTCCTCAAGGAGCGCAGCGGAAAGAAACGCCTCGGCTGCCGGCGACGCGACGATCCCTTCTGCCGCCAGCACGTATTGGATGAACATGATCGGAAACACAAGCAAGACGCCGAACAAAAACATGCGCAACACAAACGAAAGCGGCTCAGCCTCATACTCGTCCTTTAAATAAAAATAACTAAGCAGCGCCACCCCGGGGGCGACGCCGGCGGAAATCAACGAAAACATCCTCGATCCCCGTTTC
>Results/Genome2_58
CAGAACCTTTGGTGCCAAAGTCATACAGTTCGCCATCAGTACCGCGAACTTGTCCATACAAAAAGCCTCTACCATCGCCCAAGTTGGGGTTATACTCACCGAATTGATAGCCGTGGTAACGCAGTGCTAACAATGGCTTGCGTCCTTGGAATAGACCAAAAGCTGTGATGAAATCTTCATCTGTCACTATTTGCGGGTTTAGTCCCAGCCTGGGTAATATCGCGTCATTCCGCCAGCGTAGGGTAAGTTGGGGAAATTCGGCTGCTGTCACCTCATCATAGTAGTCGTTACCCAAAGATTCTAAGGCTGGTTCGTAGTTCAGGGTAATCAGAGGATTGCCATGATTTTCGGTATTGAAAGTTTCCGCTAAAGTCATTGATAAGCCGGGCTTAATTGATTCTTCCCTCAATACTATCGTCCTCAGCAAGTTCTTGTGAATCGCCAAGTTTAATTTACAAATTCAGTAAGTATAAAAACTAT
>Results/Genome5_56
TAACATCAATAAATAGTTTCGCAAAGGTGCTAAACCAACAACTGCTAATCCTGAAACAATATATGCACTACCTACACTTTGATTAATCACTGTATTTTGGTGATCATTTGCAAAATGATTATAAATGTAAGAGGTTGTAAAATAAATTAATAAAACTACTAAACCAAAGATAAATGAATAAAAACTAGCAGCATTTACTGTATCATTTGTAGGTTCAAACTTATACTTACCATCTTTAAATGATCTTTTTGACCAAATCGCAAAAACAATGCCAAAGGTTGTTCCTAATTGTAAAAAACTTAACTGAAAGATAGTTAAATAACTAATACTAGTTGCTGCATAAGCACCAATATCTTTATGATGAGCAACAATTACAACAATTAAAATTAATGATAGTCCTGTAAAAACACTTGCAGCGATAAATGGCGAGCTTTCTTTTAAAAGTTCTAAAAGTGTTCTAAAAACGGTAAGATTTTTTTT
>Results/Genome5_57
ACAATTGTTAGAGTTATTCTAAAAAAAGACGGATCAGTACGTGTAGAAGATGATGGACGCGGAATTCCAATTGAAATTCACGAAAAAACAGGCTTATCAGGTGTTGAAACAGTATTAACAGTTTTACATGCTGGTGGTAAGTTTGATAATGATAGTTATAAAGTGTCTGGTGGATTACATGGTGTTGGTGCCTCTGTTGTTAATGCTTTAAGTAAAAATTTTAAGGTTTGAGTAAACAAGAATCATGTTCAATATTATGTTGAATTTATCAATGGCGGTCATGCTATTGAGCCACTAAAACCGATTAATAATAAAGATGTTAAAGAAAAAGGAACAACAATTGAATTTATTCCAGATTTTGAAATTATGGAAGAAAATGAGTGAGATGAGCTTAAAATAATGGCTCGTTTAAAGCAATTAGCTTATCTTAACAAAGGTGTTAACATTGAATTTGAATCAGAATTAACTAACCGTAAAGAA
>Results/Genome4_51
CATACGGCGAGCTGTCAAACGACCACTGCTTGAGCAGCTCCTGACGCCGCTCATGCGGGTTGTCGGCGCGTTCAAGCTCGCGGCCGTATACGACGTTGACGCCGACTTCCGGACCGGTGAAATTGATTTCCGCGCTCGGCCAAGCGACGACCACATCCGCTCCCATCCCCGGTCCGCACATATTGCCGTACGCCGCGCCAATGCTTTTGCGGATGACAACCGAAATTTTCGGGACAGTTGATAGAGCAAGCGCCTGATTCCACACCATGATTTTCGTCGCCATTTTCGCTTTTTCCGCCTCCACGCTGATGCGAAACCCCGGCGTGTCATGCAAAAAGATGAGCGGAATATGATACGAGTCGCACAAGCAAATGAATTCCGTCGCCTTTTGGCATTCCTGCGGCCCGGGCGCTCCTGCATATTGGTTGGGCTGATTGGCGATGATGCCGACCACATGACCGTTCAGATGCGCCAAAGCGG
>Results/Genome4_52
ATAATGAAAATGGGCTCCGCGCGGATGGGGAGTAGAGGCAAAACAACCGGCTCCTTTTGCTCTTTCTTCTTTAGGAGAGAAAAACAGTTATTTTTTTGCATTTCCTACTTGCAAAACTGAAAGAAGTTCATTAATATTATAAGTGTGTTAGCACTCAATAGTGATGAGTGCTAATAAGAACGGTGAAAACTATCGTTAAGGAGGTTGTTCCCCGTGTTGAAGCCATTAGGCGATCGTATTGTCATTGAAGTCGTGGAAACAGAAGAAAAAACGGCTAGCGGTATCGTTCTGCCGGATACGGCGAAAGAAAAACCGCAAGAAGGCCGCGTTGTTGCTGTCGGTGCAGGCCGCGTGCTCGATAACGGCCAACGCATCGCGCCGGAAGTCGAAGTTGGCGACCGCATTATCTTCTCGAAATATGCGGGCACAGAAGTGAAATACGACGGCAAAGAATACTTAATTTTGCGCGAAAGCGATATT
>Results/Genome3_68
GGGTCAAGGAAAAAACAAAAAGGGCACCGACTTCTACTGGATCAATTTCGACACCTGCATCGACTGCGGCATCTGTCTGCAGGTGTGCCCTGTGGAAGGCGCCATCCTGGCTGAGGAGCGCCCTGACCTTCAGAAGGGGGGGTGAGCTGATCTTGTGGTTCGGAGAACCACCAAGCATTCCCTCTTGAGGGAATTCAGGCCCCCTCCTTATCGTCAGATTTTTCCAGCAGTCCAATGCCGGTGATGGACGAACAGGGTCAAATTCAGATCCACACCGAGAACATCTTCCCGATCATCAAGAAGGCCGTTTACTCCGGCCATGAGGTGTTTCTCCGCGAGCTGGTCAGCAACGGTGTCGACGCCATCAGCAAGCGGCGTATGGCGGCCATGGCGGGCGACTGCAGCGAAGGCGAAGACGGGGTTATCCGCATCACCGTTGACCGAGAAGCTAAAACGCTCACCATTGCTGACAACGGCATCG
>Results/Genome5_58
ATCGTTAACGTTTGTTAGTGTAATTTGTGCTCCTTCATAACGTTTTGATGTTGTTGAATAAAAAGGAATGACTTCATTAACCATTAATCATTGATTAGCTTGTGCGTGTTCATCTGGAATAATGAATAAATATTCTTTTAACATATCTGTAGTTCATTGTTTAAACTTTGCTTTATGACTAACTAAATTACCTTGTTCATTTTGGTATATTTCATCTTCATAAACACTTGGATATTTAACAATTAAAGTAACTGTTGTAATTGTTTTAATAACTGTATGTTCTTTATCATTAAAAACAATTGTAGATACATTATTTGCTTGGGAATAATTTTGTACTCATGCTTGAAAATAATAAGGTTTAAAGTTGTTTTTTAGCGTTGTATTACTTGGATCAATACGTGCGTAATCTTTACTAATGTAATTTAAACTACCTTTAAAGTTATACGTAAATGATTTATCTCAATACGCAATGATTGGCTC
>Results/Genome4_53
TTCTTCGCGGCTGTTGCTCGGCACGGGCAAATATCCGAGCTTGGACGTGCAAAAAGAAGCGGTGGAAGCATCAGGGGCGGAAATTTTAACGTTCGCCGTCCGGCGGATGAACATCTTTTCCCCGGAGCAGCCGAACTTTTTAGAGCAGCTCGATTTAAGCAAATATAAGCTTTTGCCGAACACCGCCGGGGCGAAAACGGCCGAAGAAGCGGTGCGCATCGCCCGGCTCGCCAAGGCATCCGGATTGTGTGATATGATAAAAGTAGAAGTGATCGGTTGCGACAAAACGCTCCTCCCAGACCCGATCGAGACGTTGAAAGCGGCGGAAATGCTGCTTGAGGAAGGGTTTATCGTGTTGCCGTACACATCCGATGATGTCGTGCTGGCGAAGCGGCTAGAGGAGCTTGGCTGCCATGCGATCATGCCGGGCGCCTCGCCGATCGGGTCCGGGCAAGGCATCATCAATCCGCTCAATTTGAG
>Results/Genome3_69
TGGCCGTGGCGGTGCCGACGCCGTGCGCCGCTGTCTGCGCAGCAGCGGTCTGGAGGCGAGCTATCAGCTCTGGCTGGGGGAAAACCTTGGCCATGCCGACGAACGGATGCGGCTGATCCCGGCCGATGCCCCCCTGCCGGAGCCACTGCAGCCATTGCTGGTGGCACTGTTGATTGCCGAGGAACCGTCCATTCCGAACTCGAGGGCGTTGCCGTTGTTCGGTCTGGAGGATGGCCTGTACCTCCAGCACCCGGATCACCCCGGGCTGATGACCAAGCGGGAGGCACGCATCCAGTTGCTGGCGGATCTGGATCTGCCCGATCAGGGAGTGCTCTGGGACCTTGGCGCCGGCACGGGCAGCATCGGACTGGAGGCCCTTCGCCTACGGCCCCAGCTCAGGCTGCTGGCGGTGGAGCGCCGGGCCGGTGGGGCTGCCTTGATCCAGGCCAATGCAAAGCGGCTCGAGGTGATGCCCAGCGCC
>Results/Genome5_59
GATTGATTAAAAAACTAAAAAATAAAAAAGTTATTCTAATTATTAATAGTGTGATAATGGTGTTGACAATCATTGTTTTAATAATGGGAATTATTCTAATAATTTAGAAAGGAAATAGAAAAATGCAAAACACTAAGGCAAACCCTCGTATTAAATCGATTTTTAACTATATTGTAACTGTTAGTGGAATCTATGATTATCAACATCATCAAATATTTGTTTTAAAAAATGATCCAACAGTAAAATTATTTGTTATTTCAGCAAAAGAAGATCTTGCTTATTTATTAATTAGCAATGAACATGCTAATATTAATATCGGCGATGAAATCATTGAAACAAATCGTGAAGAAAATGTTGTTACTGATTTAAATTATTTCGGGAAGATTATAGATATTAATAATAATTTTATTTGACCAAAACCACTTAATAATCTTCCATCAGCAAAAATTGCTCAAACTAATCCTGCATTTGGTTTAGCTC
>Results/Genome2_59
GTTCAGCAGTATTTAAGTCAATTAATTCTACCGCCACACCTGTTTTAGTACATCCATGCCCCAAAATATGTACTAAATGTTCACTATAGCCATAATCTTCAGCATAAAACAAAGCAACTAATGTCTCTGTTTTAGCTTGTTCTAAACTCCAGTTTTTATACCTGCCTAACCATTCAGAAATATGCACTTGTAGTAGAGGCCCGTGTCCTGTAGCTACTGTTTTAATTGCTAAGTTTTCAATGCGTTTTAAAGCTGCCAACACAGACCTAGCGTTCGGCCCCATCAGACAATCATAGTAATATTTAAAATCTTCTTCAATGGCGAAGAAATTTTCATCATAAGTCTGATCATCGCAATAGTGCATTCCAAACACATCACAGGTGTAGAGAATTCCTGTTTTGTGGTCATAAGTCAAAATTGTATCTGGCCAATGTAAATTAGGTGCAGAGACAAATTCCAAGCTGTGACCATTACCTAAAT
>Results/Genome5_60
TTACTAAACTAATATATTCGAAATTATCTTTATGTAAATTAAGTATTTCCTTATTAATCATTTGTTGATTTGTATTAATAATGAATTTATAAGTTAATGAATTTGTGATAATTCCATAACCAACTGCACCAATAATTAAAGCAAATAAAATTAGTGTAATAATATAAAAAACAATCATTCATTTACTAAATAAACGCCTTCTGACTTTTTTAATATAAAAAACAATTAAAAATAATAATAAAATTACATAAACATAGTATTTAACTCATCCAAAAAAAAATTCTAAAACATTGTCTAAAATCGCTCCTGTATATGGGGCTTTTAAAAAAGCAAGTATTAAAATTAAAAAGCTTAATATAAAAAAACAAATTCCAATAAGCTTTTTTTTATTAAAAAAATAATTTTTTTGAACTTTGAATTTTTTTGTCTTTAAATTGCTTTTTTCTTGTTCTTTTCCGTTTGATTCTGTTTTTTGTGCATC
>Results/Genome1_49
CGACACCACCGATACCAACCACACAAATATGCGCGTCAGCAAACAGTTGCAACGCTTTTTCACCATACAGACGCGCTGTGCCACCAAAACGCTGACGCCATGCATCACTAATTACCACAGACATAGCACCTCAGAATTAAAAAGGGCGAGGTTATCCCTCACCCTAAACGCATAAATGCCTGATGCGCTACGCTTATCAGGCCTACATAACTCCTGCAATATTTTGGATTTGCATGATTTGTAGGCCGGATAAGGCGTTCACGCCGCATCCGGCATGAACAACGCGCACTTAGTCAATAATCAGGATGTGAGGTTACCCCTCACCCTGTCATATCCGTAAAAACGGCATACAGAATATCACATCAGCCGCTAAAGACGTTACCTGCGCCCGGGGCGGTTTTCAGCACCCAGACACGTCCATAGTGGTTGTACCAACCTGCGCGGTGTCCGGCTTCCGGCCCGATCCCTTGATAGATATC
>Results/Genome3_70
GTTGTGGCCGTGACCGGCGCCTGGATGCGGTGTGGGGTGCATCAGCACGCAGCGGTGATGCATGGTCGGACGCATCACAAAGCGATCGAAACCCTTAATAAATCAATAATCAACCTATGGAAAAGATTAAGCGGGGGAGATGGCTGAAATCACTCAGTTCTCAGTGAACAGACAGCTTCCCGCCTATCGACCACCATTGAGGATACGCTTACGATCATGGTCGTGATGGAGGGAAATGTATGTATTTGCTGACCATTAAGGATGGTCTCGGAACCCGTCATATCGGTCCATATCCATCCCCGAAGCATGCTTCGGATGATCTTGATCGGGTGCTGGAAACGTGCTCTGAGCGAGCCCGTTGGCAGATCCACGCCTTGGAGACACCGGAGCGGCATGGCTCCACACGATTCCACGCCGTCGCAGCGTCCTGATCAAGCCCGGGGGCCGCGACCTGGAAATCCCTTTGTCAGGCCGCTGTCGAT
>Results/Genome3_71
TCCGATGGTCTGCTGGTTGATGTAAGCGATCAACCCACTGCGTTCGCGTTGAAGGCGTTGAATCGACTGATCCTGCGGGGTGAGCAGCGCTGACTGCTGCTGAAGTCTGGTTTCGACGCGCTGGAGCTGTGAGTAGATCTCAGTGTTTGCGGCCAGCTGGGGGGCTTTGTAAAGGGTGGTGTTTCCTGAACGTTGTGCTGCAGCAATCCGCTGACGCAGGGCATTCACCTGATTCTGTGCTGCTTCGCGGCTGGCTTCCACAGACCCACCGTTCGTGCTTCCAGTCGCTCCCGTGGGCATGCCGTCTTGAATGCCAAGCCCATTCGCCAGGGCGTAGGCCTGAGCAGTGCGCATGGAGGTGGCGGATTGCTGGCGCAGCTTGTCGATTTCCTGTTCGAGGTAAGCCACGCCCTGGGTTAGGCCCCGGCGACGGTCTTTGCCGGAATACTCCTGGTAGGTGCGGGTGATGCGTTCCAGCACCG
>Results/Genome3_72
TCTGCAGAATCAGGGCCCCGGGCACGATGATTTCGGCCCTTCGGTCATTGATCGGCGATAGATCCCGTCGCTGCTCCGGAGTCATCGTCACCAGCTTCTCGACCACCCGATCAAGCCGCTGCCGCGACACCCGATAGCCGTGCAGTTTCAACGGAGGGCGATCGTCCTCACTAGCCGCCAGTGCCCCAATGGCCATGGCCGTGCCGCTTGTGGCCACCAGAACAGGAATTTCCCCGGGTTTGATCCGCCGGTGCACCTTGTCGACGGCCGGCTCCAGGGAGCCCTGGATGAAGGCCTGCAGGAACGAACGACGCTGGGGGGGGATTGGATCGTCCTTGACGAAATCCCGTTGCAACCGCACCGCACCCACCCGGGTGCTGGTGAGGGCTCGGGCATCGCGTCCATCGGCCAGGATCAGTTCCGTCGATCCGCCACCGATGTCCAGAAGCAGGTGGGGGCGATCTCCGAAGGACATACCGGAC
>Results/Genome3_73
ATCGGGCCAGCAACGCTCGCTGGTGCTGGGGCTGAAACTGGCGGAACTGGAACTGGTGACCCAGCTGTTCGGCGAGGCGCCGCTGCTGCTGCTGGACGATGTGCTGGCGGAACTCGACCCCACCCGTCAGCACCTGCTGCTGGAGGCGGTGGGGCAGGAGCATCAATGCCTGGTGAGCGCCACCCACCTGAGCGGCTTTGAGGGCGGCTGGCGGGAGCATTCGCAGATTCTCAAACCTGGAGACCTGAGTCCAGGGGTGGAGATCGGATAATCTGTTGTGCTGTTTTTCCCTGATCGCCTGATGGAGCAGACCCTGTCTGACCTGCATCCCAACCCGGGATGGGAGGACACCCAGTTGCAAGCCACCGACATGGTTGGCAAACACTGCATTCTCGAGCTTTACGACTGCGATCCTGCCCGGCTCGACGACGAAGCATTCCTGAGAACCACCATCACGACAGCAGCGAAACGTGCTGGTGCCA
>Results/Genome4_54
CGGCCGCACTTTTTCCGCCAGCGGCTCGGTGAGCGAAATCGAACGCAGCTTGCGGAGCTGTTCCATCTCTTTGCGCGACTCTTTATCAATCGAAACTTTTTGCACACGTTGCCCTCTTAGCAAATTCCAAAAATAAAGGCCGATGATGACCCCGAAAAACAGCTGGATGACCAGTACGATGTTCGTCCAATCCATGCCCCGATATCCTCCTGCCTTTAGATGGTATGTAGTATGATAGTATCTCCGCGAAGCTGGCGGGAATAAACAAAAAAAGCGCCGACCGGCGCCCAGGGCATGGGCGGCAAAAAAAGAAACCGCCGAAAAAAGGCGGTTTTCCCATCAGGCAGATGTTTTCCGTTCCAGCTCGATGACGGTGCCATCATGACGGATCAGCGTCGGCGGCTTTGTGCCGCGCACCGTGTCGAGCGTGATGATGCACTTTTGCACATCTTCGCGCGACGGCAGCTCAAACATCACATC
>Results/Genome4_55
TTCGCATCCCCTCGGCAGTTCCGGAAGCTGAGACAAAAGGGGGGCGTCAATCAGGACGGATGTCCTTAGCGCTTGTTTCTTTGAAGAGGCAACTGATCGATTCGCCTCCTTTGCTTGATTGCTGGGGGACGGATTGGTTTCTCTGCTGTTTCTGTTCTGTATGAAGGCTTTGATGGCATCGCCTGTCTGGGCCGAACTTGCATAATAGGATAATGAGGCGGCCAATAGCAAGAAACAGGAAATATACAATCCGAGCGACAGTTGATCCATCCTCCCGTTTAGAGGTCTTCTCAAGAGAACAAAACAAAGGGAAACGATGAGAAAAGTCAAAAAAAGGATAAACGCTAACAAGCCATTCTCAACTCCTTTATAACACGTGTGTGTTTTTATAGTAACAGATCGATGTGCAAAAATGGTGAAATTCACACTTTCTCCATATTTTATCGTTAATATTATGAGAAACTGAAAATCTTGCAAGCA
>Results/Genome1_50
GCGATTAACCGTTGGTTATCCTGGTACATTGCGAACAGGTAGTTGTTATAACTCTTCCCTTTGGTCGAGTAGCCCTTCAGCTTGTGAATCATCGCTGTGGCAGTCACTTCCTGATCCGCTTTACGCAGCTGCGCACGCGATTTACGGAACGAAGAGTAAGCCGGGTGCGTATTCAGGTTAGTGACATAGGCGCTCACCGATTCTTTGACAGAACTAAACTGTGAGTACCCTTTCACTTTACCTGGCGCATTGGTACAACGTCCTTTCATGCATTTCATGCCGAACAGGTTGTTGTTGTTGCGCGCCAGCTTCGACGTTCCCCAACCGCTTTCTGCTGCAGCCATCGTCGCCACCATACTGGTGGGGATAATGTCTACGCGTTCAAGCAAGGTATTCCACGGGATTTTTCGCGTATTACCGGACCACTTCACCTTGTAGCGTTTGGCGATGTCTTTCAGACGCGCACGCTCAGCAGGTGAC
>Results/Genome1_51
CGGTTGATTGCGCAAAACCCGGTTAGTTACAACTTCCATGTTCCGCTGGCTGATGGTGGCGTCCTGCTGGGGGCCAGCCCGGAACTGCTGCTACGTAAAGACGGCGAGCGTTTTAGCTCCATTCCGTTAGCCGGTTCCGCGCGTCGTCAGCCGGATGAAGTGCTCGATCGCGAAGCAGGTAATCGTCTGCTGGCGTCAGAAAAAGATCGCCATGAACATGAACTGGTGACTCAGGCGATGAAAGAGGTACTGCGCGAACGCAGTAGTGAGTTACACGTTCCTTCTTCTCCACAGCTGATCACCACGCCGACGCTGTGGCATCTCGCAACTCCCTTTGAAGGTAAAGCGAATTCGCAAGAAAACGCACTGACTCTGGCCTGTCTGCTGCATCCGACCCCCGCGCTGAGCGGTTTCCCGCATCAGGCCGCGACCCAGGTTATTGCTGAACTGGAACCGTTCGACCGCGAACTGTTTGGCGGC
>Results/Genome4_56
GGCGGCAGGGACGGTGGCCGGCGTCAGCGTTCATACGATCATCACAGCGGGCGACGGGGCGAAAGTCGCCATCAACGTCATCAGCGAACTGAACGGCGAACGGTACGTTGATCACGATGTATTGAAAAAATAACAACGAAGGTGTCCCAAACAGCGGGACACCTTTTCTAATAGCGCCATGGAAACGGCCGGGACGCAAGATGACGGGCTGAACCGCCTGTTGCGTCGTCCCCGCATCGACATAGCGGCCCCGATCCATCCAAGGGCGCTTATTGTCCAATGCTCCGGTACTTCCCTTCAAAAAACAAGAGCGGGTCGCCCGGTTCGTCTTTCATCAAAATATCGGTCACTTCCCCAAAGTAAAGCGTATGATCGCCGGCCACGTACGTGCTGTGGACGTTGCATAAAATATTCGCCAACGCCTCCGGCAAAATCGGATGGCCGTTCACCCAATCAAACGAAACATGGCGTTCTTCTTTC
>Results/Genome5_61
CAAAAAACAAAACCAATTGACATACCAAGGCCATAGCCCCAATAATTTAAAACACTATAACTACCTAATAAAAAAGCTGCAATTAATGCGGTTGTTCATGTACAAAAATCTAAAACAATTGCTAATAAAACATTAATGGACTTGGTTGATCTTATTAACATCAATAAATAGTTTCGCAAAGGTGCTAAACCAACAACTGCTAATCCTGAAACAATATATGCACTACCTACACTTTGATTAATCACTGTATTTTGGTGATCATTTGCAAAATGATTATAAATGTAAGAGGTTGTAAAATAAATTAATAAAACTACTAAACCAAAGATAAATGAATAAAAACTAGCAGCATTTACTGTATCATTTGTAGGTTCAAACTTATACTTACCATCTTTAAATGATCTTTTTGACCAAATCGCAAAAACAATGCCAAAGGTTGTTCCTAATTGTAAAAAACTTAACTGAAAGATAGTTAAATAACTAA
>Results/Genome1_52
AACAACCCACCAACCTTAATGTAACATTTCCTTATTATTAAAGATCAGCTAATTCTTTGTTTTCAAACAGGTAAAAAAGACACCAACCTTAAACCATCCAAATCTACCGGGGTACGCCTGTTTAACCCAAATGTCTGGAACTCAAATCCCGTTTCCGTATTCGTTGCCCATGCCATCACTACATTGCCTTCTTCCGCCAGTCCAGCTATTTGTTCCCAGATCATTTCACGAATTTTTGCGGATACATCACCTACATATACCCCTGCACGTACCTCCAACAACCAGATGGCTAATCTGCCTCGTAAGCGCGGAGGTACATTTTCAGTGACCACGACCAACATACTCATTTCAGCTACTCCGATGGCCTGCATCTCCCAGTGAAACAGGAAGCGGAATGGCAACAGGCTGTGCATCTTCAGGTGGGGCCGGCGGTTGTATTTCTCCAGCGGCAAGCACGTCCTCTATAAGCGGAATCAATTT
>Results/Genome3_74
CGACTTTGTAGTCGACACTATTGACATGGCGACTCATTAAGTATTTGGCCACAGCCAAGGTGTTGTAGATCGTGCGCTCGGTATGCCAGAGCGTTTGTTCCATGTGGCCGTACAACTCACGACCCGACAGACGCATGACGTCCTGCTCGGCACCGGTGGCCTCCGCCATCTCCGCAGCAATGGGTGTTTCGTCGTAGCGCGCATCATCGAATCCGATCGTGAACGCCTTGACGGGACCCTGACTCACCGCCGAAGCAAGACCGAGGATCGAACAACTGTCGATTCCGCCTGAGAGATAACAACCCACGGGCACGTCGGCCACCATCCGCATCTCCACCGCTTCCAGCAGAGCAGCACGAACATTGGCGATGTGATCAGCCTCCGTGAGGGTGCTGTCCCGCTGATCCAAACGTGGAAAATCGACATCCCAGTAGGTCGACTCCGACACCTCCAGCCGGTCACTCCTGCGCTGCACCTTCAGC
>Results/Genome1_53
GCGTTATTAGCCCCTATAAATAATGGAACCACTATGTCAGCCATCGACTGTATAATTACCGCTGCCGGATTATCATCAAGAATGGGGCAATGGAAAATGATGTTACCCTGGGAACAGGGAACAATTCTTGATACAAGTATCAAAAATGCGTTGCAGTTTTGTAGCCGAATTATTTTAGTCACCGGCTATCGTGGTAATGAACTGCACGAACGTTATGCGAACCAGAGCAATATCACTATTATTCACAACCCAGATTATGCGCAGGGTTTACTAACATCCGTCAAGGCCGCAGTACCCGCAGTGCAAACAGAACATTGTTTTCTCACCCACGGTGACATGCCAACCCTCACCATCGATATTTTTAGAAAAATCTGGTCGTTACGAAATGATGGCGCAATACTGCCACTCCATAATGGCATCCCCGGCCATCCGATTTTAGTGTCAAAACCATGCCTGATGCAGGCAATCCAACGACCCAAT
>Results/Genome4_57
TCCGTTTTATAAACGAGCTTCGCTTCTTTCGTTTTGTCTGGGCGGTAAATGTCAGCGATCTCAATGACGCCGTAGACGTCGCCACGATAAACGAGTTTCGCCTTATCGCCGACGGCGAGCTCTTTCGCTTTTTCTTCTGTTACCGCGAGCGTGATCGGAATGCTCCAGACGGTGCCGTCAGACAGACGCATTGTTTCAACAACCGCGTCGTAATCCGTTTTCGTTAAAAAACCAGTGAGAGGGCTGTAGGCGCCCGTTCCGATCAGCTCCAAGTCGCTCAGTTCGGCTTTGGAGAGCTCGATCGTTTTGGTCGCCTCATCAAGCGGATAGTCCGGATTCCAACGATTGATCAATGTGCCGCCATGCGGGATGCTTACGCTCATGTTCATAACCTCCTAGATTGATAGATGTTGTGAAATGCCGCTGCCATGTTCATGAGGCAAGCGCTCTTTTTTCAGGCTAATGACGCCAAGCAGACGC
>Results/Genome3_75
ATGTGGACGGGCTGATTCCCTGGCTCAAAAGCCTTGCCAAGGACCGCCGCATTCAAACGGTCACGCCAGCCGTGATCAATCGAGTAAGAGGTCGCAGCCAGACGCTTCAACTGCGGGTCTCAACCCCGATTCGCGGCGGGTTCAAGTTGATGGCTCGCAAGGGGAGCACTGTCCAGGAGGTGTTTGTTGTCACAGAGCTGGAACAGAGTCAGCTTCAAAAGGTCGTCGATGAACTCAGGCCCTGAGTCGTCGTCAATCAATGTTGTTGAGCCGCCTGGCAGGCTTCGAGAAATGATAGTCTGATTTCAGACTGACTGTTGCAGAGGTCGGCCCAGTCCGAGCGACGGAAGCATTGGGGAAGGATGGCGCGGCAAGCAACCTGAGCGTCATCGGGCAGAAAACGCACGGGCTCCGCCTGCGTGAAAACCAGTCCGATCACAAGCAACAGCGTCGGCATCATCAGGCTTGATCAATGGGGTGAA
>Results/Genome2_60
GTTGTGCGATCGCAAGGCTCAAGTAAAGTTTGGATCACCTCTAGCTTGAGTTGGGCTTCCTCTGAGAGTTCTGTAACAATCAGATTCGTCTCAGGAGGTGAGGAGGTGTGTTGTTGTCTTGTAATAAAGCTTCCGCAGTATCCACTGCGGTATGAACAGTAAAATCAGACATAAGATTTTTTGTTCATGAAACAAAGGTAATTTATAAATACATAATGTTATTCTAAACGTGGAGAAAACGACAGTCAATTTGTCATTATGAAAATATACAAAACCTTTTTTGTAATTACTGAAGCGACAGTTAATTTGTCATTTTTGCGGAAAACGACATTTATTTAGTCACGTATGAGAAATAATGTAATAACTCTTAAATAGCTAAAACCTTTGTATTGCAAGGATTCATTCGACGACATTAATTTGTCACGACGACAAACAATTAGTCACTGTACATCTTGTGTACAGTGACAAATAATTAGTCACT
>Results/Genome1_54
TTATATCGTCCGGGTTCACTGGCGAGGATTGCGCTGGTTAACTGCAGAAGGAATGCGCTTTGACATGATGGGTTTTCTGCGCGGGCTGGATTGCGGTAAGAACGGTGAAACCACTGTAATGATAGGCAATTCAGGTAATAAAAAAGCCGGAGCTCCCTTTCCGGCACGTCTCATTGCCGTATCACTTCCTCCCGAAAAAGCATTAATCAGTAAAACCCGACTGCTCAGCGAGAATCGTCGAAAAGGACGAGTAGTTCAGGCGGAAACGCTGGAAGCAGCGGGCCATGTGCTATTGCTAACATCATTACCGGAAGATGAATATTCAGCAGAGCAAGTGGCTGATTGTTACCGTCTGCGATGGCAAATTGAACTGGCTTTTAAGCGGCTCAAAAGTTTGCTGCACCTGGATGCTTTGCGTGCAAAGGAACCTGAACTCGCGAAAGCGTGGATATTTGCTAATCTACTCGCCGCATTTTTAAT
>Results/Genome2_61
TTGCAGTCTCTGCTCATTTTCCAGTACCCAATTAATTCCTTGAGCAAAATCTTCGGCTTCATAAGGTTTAGCCAAATAGCCGTTTTGCTGATGGTCAATAATATCTTTTAAGCCAGTGGCATTAAATGCCACAACCGGAGTACCACAAGCGAGTGATTCAGAGGCTGTCTGTCCAAAAGACTCTTGCAGAGATGGTACTAACATTACATCTGCTGCTGAGTAGACTGTTGCTAACGATATATCATCGTGCAAGTGTCCTAAATAGTGGGTTTTGAAGCCTAAATCAATGGGTTTTTCGGGTTGGGATGCGCCAAAAATGACTATTTCTAAGTTATCTCGCCAAGCAGACTGGCTTAATTGTTGTAAAGCTGGCTGCAAAAGATGAAACCCTTTATTTCTATCACTGGTTGCTTGTATCGCTCCAAACAGTACCAGTTTTTTATCTTGGGGTAGATTGAGTATCTCCCGCGCAGAATGTTGA
>Results/Genome4_58
CTGACGGCTTGCCTAGAAAAACGCGTCTGCCCCCGAGGATTGCCATCCACGGGGGCAGAGATCGGGCGTTATTTTTTTTGCCAATGCGACAAGGCGAGGGCGCCGACTAAAATGGCGCCTTTTATAATGTCTTGGGCGTAATACGGAACGTTTGCCATCGTCAAGCCGTTCAGCAACACGCCCATTAAAATCGAGCCGAACAATGTGCCGATGACGTTCGGCTTGCCGGCGCCAAAGACGGAAAAGCCGATGTAGGCGGCGGCGACGCTGTCCATTAAAAGCGAGGCGCCGGCCGACACTTGCCCGGTGCCGATGCGCGAGGCAAGGACGATGCCGCCTAAGGCCGCAAAAAACCCGCTGATGACGTATGCATATGTCCGATAGCGGTTGACCGGGATGCCTGAGAGCCTTGCCGCCTCGCGGTTTTCCCCGGTCAAATAAAAGAGGCGGCCGGGTTTCGTGTACGTTAAAAACAGATGA
>Results/Genome4_59
TGAAGGCTACCATGCACTGTATGTATGTCACGGCTGGAGTCCGGAGGCGAAAGCGCGTCTTGAGGGAGGCGGAATCGACTATTTGAACGGATTGTTTTACGACGGCACATTGTTTCAGCGCGTCCCGTTCCGCAAGGCGCCGCACAACTCATACATTTCATTCGCCAACATCGAAAAAGGAGCGAAACAAAACGGGTATGCTTGGACGGACCACGTTGCCCCGCTATCGTTTCGCACCGATGAGCCGAGCGGCCAAAAGGTCGAGACGGTTCACATCGCCTATTCGCATCGCGCCTATGCCCAGGTTGAATACCAATATGTTCCTGAACAAAAGGGGTATTACCGGTACAGCGGCGGCGAGCAAACGATCGATTATGATACGCATAAGCCGGTTGTCGTGCAAAACGTCATGATTATCGCTGCCCGGCATCGAGTCATCGATAGCCACGGACGGCGCGACATCGACCTCGCCTCCGGTGG
>Results/Genome3_76
CAGGCTGCTGAACGGAGAACTGCTGGAGCGGGCCCAGGCGCTGCCGCAACGTCAGCAATGGCTGCTGGTGGAACAGCTGGATCCAAACATCAGCCACTTTGAGTTCTTCCTGTCGTCACAACCGGTTCAGCCAGCGAGCTGGAGTGACGCTGCTCTGCAGGCTGCCAAGGGACTGCGGCAGCCCTGCCTCTGGGGGGAACCGGATCCAATCCTGGACCGCAACATGCAACCGCTGCAGCTCAGCGATGCAGAGCGCCAACTGTTGCGCCGCGTTGACGAGCAGCCGAACACACCGCTGGGTGCCATGGCGGAGCCAGCCGTGATCCGTGATCTCGCGGCTCGCCAGCTATTGCTGCTGAAGGCGTAAGCAACGAAGACGCGTGATAGATTCCGCGCGCTATTTCAGGCAGCGCTTGGAGGATTTCTACCGTCTTCAGCGCCGTCTGCTGCTGGCCACCGTCATGGTGTCCTTGGTCACGATT
>Results/Genome1_55
GACATTCACAGTGGACTGGAATCTTTGCGTCAGCAGGCACCAGCCCATCCTTACTCCCTTCTCGAGCCACAACGCGTGCTCGATCTCGCTTGCCAGGCGCAGGCATTAATCGCTGAAAGCGGTGCGCAATTGCAGGGCAGCGTAGAACTTGCTCACCAGCGGGTTACGCCGCTCGGCACTCTGCGCTCTACCTGGCTAAGTTCGCCAGAAGTCCCCGTCTGGCCGCTGCCCGCGAAGAAAATATGTGTAGTGGGAATTAGCGGCCTGATGGATTTTCAGGCGCACCTTGCGGCAGCTTCGTTGCGTGAACTCGGCCTTGCCGTTGAAACCGCAGAAATAGAGCTGCCGGAACTGGATGTGCTGCGCAATAACGCCACCGAATTTCGCGCGGTGAATATCGCCCGTTTCCTTGATAATGAAGAAAACTGGCCGCTGTTACTTGATGCGCTTATTCCTGTCGCCAATACCTGCGAAATGATC
>Results/Genome1_56
TCGCTGGTTTAATATGTAAGGATAATAGTGGCAGATATTTCTCAACAGCACCTAACCGAGGAGAAAGAAAAGGATCATATCCATTCAATAGCCCTTGCCCTAATGGTACTGAGAAAGTATCAGCTTATCATACTCATGGTGCAGATAGTCATGGAGAATATTGGGACGAAATATTTTCAGGTAAAGATGAGAAAATAGTTAAAAGTAAAGATAACAATATCAAGTCATTTTATTTAGGTACGCCCAGTGGTAATTTTAAAGCAATAGATAACCACGGGAAGGAAATAACAAACAGAAAAGGATTACCTAATGTCTGCAGAGTTCATGGTAATATGTAAAAAAATATTGTTTAGGAACTGTGTCATTGTATCTTTGTTTGTTTTTACATACAACACATGGGCGCAGTGTAATAATAATATTAAAATAATGCGCAAGTATGAAAGTGAAGGTAAATATACCGTTAGAAATTTGGTTAAAAAT
>Results/Genome1_57
CATTTTGCAGTTGTTGCGCCAGCACACCCAGCGAACCGTTCATTTCACGCAGCGGACCGCTTTGCGTAACGTAATCCTGCGGTACGCGAATTGCGTTAACGCTGTCTACAACCGGGCGCAGACCGGAATCCATCGCCTGATTCACCTGCTGAGAATAACCATACAGAATCGCGTAATCAGAGACAAAAGGACCAAACTGTTTTTTCTGATCGGCAGTCAGGGTTGGTAGACGTTCACCGCTACGCATCACTGTATTCTGCAGGAAGTCGATAAACGCTTTACGCTGATCGCCTTCTTTATCAAAACACCCACTCAGGCTAACTACCATTAATAACGCCGCAAGAGGCGCAAACCAGCGAGAGCAGGACTTTCCTGTCGCCATTTTCTTACTCCTTTCACCCAAAAAAAGCGCACAACGACACACGCGTGTCTGACGTGACAAGGATAGTCCAGGACAGGCTTGCAGGATACCCTTTCTAC
>Results/Genome4_60
CCGTCGTCTTTCTTGGCGTGAATGACGATCGATGTTCCGTCTTTCGTAAGCAGCGAGCCTTTCTCTCCTTCTTTCAGCGTCACATTGGGCGCCTTCAACTCGACGTTGACCGTGCCGTCATCCTTCACAATAATGTTCGGCAAATCGCCGGCATGCGCCCCCTCCGGGTGGAGAAGGCCGTGCTTTTTCCCGTCCGGATTGTAATGACCGCCGGCCGATTGGAAATCGGGCGGTTTGCAGCTTCCGTTTTCATGGATGTGAATGGCGTGCTCTCCCGGCGGGAGGCCTTCCAAGTCAAGCTTCAGCCGCACCCCTTCCGCCTGTTCAGTCAACTCGATCGTACCGATCGAATCGCCATCCGCATTGATCATCTCCACCGTCCGGCTCGTTCCATTCTCTTGGCCGCAGCCGGACAACACGAGCGCTGCCGCCAGCACCACACCGTACGTTTTTCGCAAGACGAACCACCCTCCAGCATCAC
>Results/Genome3_77
ACGTCACCGATTTGAGGTGTGCTCCGAGATGACGATCCACCAGGCGCAGCATCGCCTGGCTGTGGGGTGCCACCGCCGCGCGCGCAATGGGAATGCCGGCAGCGTGCTGTTGGCGGAAGGCATGGACGAGCAGCGTTAACGCCTGGCCGCGGGGGCGGTGGCCTTTGGCCACAAACAGCGAACTGATGCGGGTGGCGTTGGCGCTGGTGCGATCCACCAACACCCATCCCACGACGTTGCCGTGGTGCAGCAGCGCCAGCGAGGCCTGGGCTTCCAGTTGGCTGCTCTGCATGGCTGCGGTGAGGTTGTCTCCAGCCGGAAACTGCGCTGCGACGTCGGCGTAGTCGGCGCGCCAGGGCACCAGTTGATAGCCCGCAGGGAAGAGAAAGCGTTCGGGCCAGTTCATCGAGGCGAGTTGTGCGGCCTGGCCCTCCAGCAGCAGAAAGGTCTGCCGTGGCGGCGACCAGCCGAGCCGTGGTAGC
>Results/Genome3_78
TGATGAAGTCCATGTTCTCGACCCCGTTGATCTGCTGCTCGAGCACGGAGGTCACACCCTGTTCCACAGCTACCGCATCAGCGCCCACGTAGGTGGACTGCACCTTCACCGTGGGAGGTGCGATATCAGGCAGGTTTTCGATCGGCAGGATCGGGATTGCGATCAACCCGACGATCACAATCAACAGACTGCAGACCGTGCTGAGAACCGGCCTGGTGATGAAGTTATTGGAAGCAGACATCGTTCAACCTCAGTTCGCCTTGGCGGGTTGCACCTGCACGGGCATGCCGTGTTTCAGGTTGAGCAGATTGGTGGTGGCCACCTTCTGATTGGCCTCAAGCCCTTTGGTGATCGGGTAAAGCTGATTTTCGAGTTCGCCCACCGTGACGGGGGTCTGCAGAGCGAACTGGGCATCAGCCGGCAATTTGCCCGCCTTGATTCCATTCTCAAGCTTCTCCAGATCAGCCTTACCGGGGTTCTCT
>Results/Genome2_62
CTCCATGAAGGCATTGACAGTACAATTTTAATTCTCAAGCATCGCCTGAAAGCCAATGACCAACGCCCAGCCATTGACGTAATTACTAACTATGGTGATTTACCTTTAGTTAATTGTTTTCCTGGGCAATTGAATCAGGTGTTTATGAATATTCTTGCCAATGCTATTGATGCGTTAGAAGAAGCAAATATTGGTAAGAGTTTTACAGAGATTACAGCACATCCTAACCGCATCACAATCACAACATCAATCATTGATCATCAATCAGTAAAAATATCAATTGCTGATAATGGTAAAGGTATGAGTGCAGAAGTTAAAAACAAGATTTTTGACCATTTATTTACTACTAAGTCAGTAGGTAAAGGTACGGGATTAGGATTAGCGATCGCCAGACAAATTATCGAAGAAAAACACGGTGGTAAAATCACAGTTAATTCTGTTCTGGGTGAAGGAACTGAATTGAGCATTCAATTACCAGTGT
>Results/Genome4_61
CAGAAACAGGAAATCGTTTTTAGCGATATGATTTTTGAACCACAATTTTCGTCCCGCATTGGCAAAGCAGTGAGTGTTTCAGCCGCCGCAACGGCTGGCCGCACTGTTCACAAACGGCCGGTTTATTCACGCGTTTCCTCCCCTTTGCTGCGTGTTTGGTATCTATTATACGCCCATAATTATTTAAAGTAAATATAAAATGATAGCAATTATAAATAAAAAGCAGATCATTTGGACCCTTTTTCCATTTGTGATAAAGTAATGAATGATAGTGCCAATATTCAAAACAAGGAGGCGGTCACGATGTACGACATCGCCATCATCGGCGCTGGACCGGCGGGAGCGAGCGCTGCGATCTTCGCCGCCAAAGCGGGAAAGAAAACAGTGTTGTTTGACAGCGACAAAGGCATGACCAAGCGCGCTTGGGTGGAAAACCATTACGGTGTTCCGGAAATCAGCGGCCCGGAATTGGTCGAAACAG
>Results/Genome1_58
CTACAGGTTACAAACCTTGCCATTAAAAAGCCCGGATCGCGGGAAGCGCCTCCGGGCGTTTAACATTCACTCAACCTATCAGGCGCTTTGTGCGAGAGCAAGTTCCTCATCGCGGGTTTCGATACGCTCGTCGCCGTTATACAGCCGCGCATGTTGCAGACCAACGAATAAACGCTCGCCACGCTGCGGGGCATCGTCGCCATGCATCACGACCGTCAGCGGTTCGTTGTACCACCCCAGCGGCTGCACCACTAATTGGGTGTAGTGACCTTTCGGGCTGGCTTCCAGTACCTGTACCGGCAGCGGCGAATCGAGGCTGGTACGGCGGCTGATATCCACTTCCCAAGGGCGCAGGAAGAGATCCACCGGCCCCTGATACGCAGGTGTGTAGCCCAGCGGCCAGCGATGCGCGCCAACATGGAACTGCCCGCCGCGAATGGTTCCCTGCAGGCGGTTCACTTCGCCCATAAATTCGAGCAC
>Results/Genome3_79
CAAGAGCCCGCGACTCATGTTCAGCCAGCTCCTCCAACCGTGGTTTGATCACCTCTCTAGACCATCGGGATTCGGCGAGAGTCCAATAAAGTCCAAAATGGCGTGCTTCGCTCGTCAACAGGTCTCCATACAACTGGCGCAGCTCTGGATCTGGACTGTGCTCAGCCAGCAAAGCCATGCGCTCATGGGAGCGCGCTTCGATCAAGCCGGCTACAAGAAAGGAATCCAGCATTCGGTGGGGCTCCGCTTTGCGAATGTGCTTGGCAAGCTCCGCTCCATAGCCAGGGGAAGGAAGAGGCTCTAAGTAACGTCCACGGGCTTTGATCACAACCAGAACTTGTTCAAAATGCTCCAGCTCTTCACGGGCCAAGGGGCTCAGCACTTCACCAAGACCGGGCTCACACAGATAACGAAACATCATCTGGACAGCAGAGCCAGCCGCTTTGCGTTCGCAATGGGCATGGTCGATCAACACCTCCACT
>Results/Genome1_59
TGACGCGATCTTGACGTTTTTCCACGGTTTCATGTCCACCGCAAACGCATCTTTGAAGGTGAACGGCGTGGCGCGCGGTTTGATAAAACCGATCACCAGCATCACGACCACGTTGATGCAGAACGTACAGGCCAGCACATAGAGGAAATGGAAGTCGAACTTCACCAGATAGTTGATGGTGATGTAGCTGATTATGCCAATCCCCATCGCTACTTTTGCCGCCAGCGCCGGGATGCGCGGGAAGAAAAAGCCCATAATGATGATGGTAACCAGCGGCACGTTGTAAATGCCGTTGAGCTGTTTCATCCAGCTATACAGCCCCTGCGGCGCGTTGGCGATCCACGGCGCGACCAGCACCGAAACGATAGCGATAAAGAAACCAAATTTGCGCCCGACGGTGACCAGCTGCTGCGGCTCGGCATTCTGGTTAATGATGCGACGGTAAATACCCATACTGAATAACGTACTGGCGCTATTCAG
>Results/Genome3_80
GCCAACAATTGCTTCACCCGGTAGAGGGCTGCAACAGCCCCCCAGGCGGTAGTCCAATCCTTCGAGGCCAAGAATCGCGTCTTCGCTGTGGCGTTGATCTGAACCTGGCTCCTTTGAGGGAACAAGGGCCCTGGCCACCTCCTCGTTGCTGGGGGGAGCGCTGTCCTGCTCGGCGATCAAACGGATCTCCTCGCGGAAGCGATTGAGCACCTGTTGCAGGGTCACGGCACCGAAGCCGAGCGAGGCCAGCAGGTCATCGGTGGATCCGACGTTGCAGCGCTGCGCCACCCGGGTCATCGCCTCACCCTTCAACAGGGCTTCGAAGCCATCCCGTCCCAGTTCACGCTCAAGCAGATCTTTGCCCCGCTCGATCGTCTCGTCCCGGTGGCTGCGCTTGTACCACTGACGGATGCGGTTCCGGGCCGTGGGGGTGGCGACGAAATTGAGCCAATCCAAGCTCGGATGGGCTGTGTTGCTGGTGAG
>Results/Genome3_81
TGGCTTGGACTGGCCTTGATGAGTGGACATCTCGATGACCTCTCAGCGCCGGATCTGGCGGCGGTGTTTGAAGCGATCAGTACCGAGGTCAACCGGCCTGATCTCTGGAGTGGCTTCCCTCCCCCTCCCGCAGCGGAGGAGGCACTGCATGATCTCTCTGGATTACGCAGGGAGTTGTTGCGGGCCCAGGAGCGTCTCGGTGTGGTGTTGCCGGCCTGGTGGGAGCCTGAGCTGATGGGGCTGGTGGAGTCATGGGCCAGAGGCACTGACTGGTCCGATCTGATCGCCAACACCTCGCTGGATGAAGGGGATGTGGTGCGGATCATGCGCCGCACGGTGGATCTGCTGGCCCAGGTGCCTTATTGCGAAGCGATCAGTGAGCAGTTGCGCAGCCATGCCCGTCAGGCCCTGCGAGCGATCAACCGCTTCCCGGTGGCGGAGGCTGAAGACTTGCTCAAACAGGCTGGCGATCAGAACCCTGCC
>Results/Genome3_82
GTGTTGTGCTGCAACGGGAACCACGTCGGCTGTTGATGGCCCCGAGCGGTGTGGACAAAGGTCGATTGGAGGTTGATGACCTGATCGTGGTCAATGAGAGCCAAGAGATTGTCGAAGGCAACGGCCGCGTCAGCGCTGAAACTGCCCTGCACTTGGCCGTTGTAAGAGAAACAGGCGCAGGCGCAGTCCTTCACAGCCATTCCATCGCCGCCACGGTGCTGTCGCAAACCCATCAACAGATCGGTCACGTCACCCTTGAAGGATGGGAAATGCAGAAGGGGTTGGAAGGGGTTAACACCCATGCGACCCGTATCAATATCCCCGTTGTAAGCAACAGCCAATCCATGGAGGTTCTGGTGGATGCATTCCTGCCTCACCTTCCCGCCCAATCCCATGGAATCCTTGTGGCAGGCCATGGGTTGTATGCCTGGGGAACAACACTGGCCGACGCCGAGCGTCATCTTGAAATCCTGGAGTTTCTAC
>Results/Genome2_63
TGTCGATTGGTTGGCAGAGCAATTTTTAGAGACAGAAGGTGTAGACTTAAGACGCGATCGCCAAGCTTTGCAACGTTTGATGGAAGCGGCGGAAAAAGCTAAAATCGAACTCTCGGCTGTCAGCATCACTGATATTAACTTACCCTTCATCACTGCTACAGAAGACGGCCCCAAACACTTAGAAACCAGGCTGACGCGTTCCCAGTTTGAAGGTTTATGTGTTGACTTATTAGGACGCGTCCGTAACCCCGTGAAACGGGCGCTAAAAGATGCCGGACTCAGACCTGATGATATTGAAGAAGTCGTACTAGTTGGCGGTTCCACAAGAATGCCAATGGTAAAACAACTGGTGCGGGACTTAATTGGCATTGAACCCAGCGAAAATGTCAACCCTGATGAAGTGGTGGCGATGGGTGCAGCCATTCAAGCGGGGATTCTGGCAGGAGAGTTCAAAGATGTGCTGCTGCTAGATGTTACACCC
>Results/Genome4_62
ATGTCATCGCTTTGCTGTTTTATTGGCTGTTTTCCAGCTTGTATTCACACTTGCGCGTCATAGACAAAACGAAAAACAATATTCCCGTTGATTACGGCATTAACTATAGTTTATCGTTCGCCTTATTTGCCGGCCCGTTCGGGCTGTTTATCTTTGAAGCGTTGTTTCGCTTGACTGAACATATAGCAAAAAAATATTTGAAAACAGCGGAACCCGATGAATGGCTGCACACATTGTACAACATCGGCTCGTTTGTGACGTTCAATTCGCTCGCGTTTGCCTTATACAATCTCCTTGGTCCGCTGTTTCAGTCTATTCCGTTCATTGGCTTCTGGCTGCTTTTATTCCTGCTCGTCATCGTCGTTTCCTTTTTGACTGACTGTTGCCTGATCATCATTTTTTATATAACCGGCGACATTCAGACACAGCGCGAGGCGTTGGACTTTATTAAGACGAGAAGCTGGATGGACATGGGAAAAAC
>Results/Genome2_64
TACTTGTACCAGTGTGATTTAAGGCTGTATTAGTGGCAGATTTAGAAGCACCAAAATCTACTACAACTAGTTTGTTATCGCTATTACGTAAGATAATATTTTCTGGTTTAATATCCCGATGAATCACCTGTCTGTTATGACAAAATTGCAGTACAGGCAATAAATCGTTTAATAATTGAATAATGTGCGTTTCCTGGAAAACACCTTTATGTGCTAGTTCCTGCGCTAAGTTTAACCCGTCAATAAATTCTTGTACCAAGTATTGGCGATCGTCTTGGGTGAAGTATGCCAAAAGTTCAGGAATCTGCGGATGCTTACCCAATTCATCTAACTGTACAGCTTCTTGAGTAAATAATTCCACCGCTTTCTGGACTGTGTTAGTACCTTGAGCTTGGGGGTAAAATTGCTTAATGACACAGCGAGGTTTGGAGGGCTTATCCTCATCCACTGCTAAGAAAGTTCTGCCAAAACCACCTTGTCC
>Results/Genome5_62
AGTGATCTTGTAATGCATTTGAAAATGCAATTTGACATTCTGTATTAATATTAATTTTTGCTACACCCAAATTAATTGCTTTTAAAATTTGTTCATCACTAATACCAGAACCTCCGTGTAAAACAATTGGTTTATTCACTTTATTGTTAATTTCTTTTAATAAATTAAAATTTAAACCTTTTCAATTTTTAGGATATATTCCGTGAATATTTCCAATACCACACGCTAACATATCAATATCTAATAAACACATTTGATAACAATCGTCGATATTAGCTAATTCACCTTCTGAAGTAATCCCATCTTCTGTCCCACCAATTGAACCAACTTCAACTTCTACTGATACACCTTTTAATTTAGTTATTGTCAAAAGTTCTTTAGTGTTTTTAATGTTTTCTTCGATCGAAAGTTTTGATCCATCATACATAATTGAGGAATAACCAGCATTAATAGCTTTTATACATCCTTCATATGTACCATG
>Results/Genome2_65
GTATGAAGCGATCGCTGCTACAGGATTCGCTTTATTATTATCATTAGTATTTGTAATTTTCTTACATCCATATTTGGTGAAACTGCCCGAAGTGCTAATCAAACTTGGTGCAGGAATCATGCTCAGTGCGATGGGGACTTTCTGGTTAGGGGAAGGTGTCGGCTTAGAATTTCCTTTGGATGAATTGTTTATCTTGATTTTAATTGCCTTATATAGTCTAACAGCCGTAATTTCCGTGTATTGGTTCAAAAATCAACCTGTGACATGAAACCAATTCGCAATAGCCTTTGCTACGCAACGCTACCGCGAACGGCAAGGCTAACGCCAACGCAATTAGCAATTCGCAATGAACAAATTAGATGAAGATTGTCGTTACTGTTCTGTAGTTTCTAAAGCTAACCGGGAAGACCCCATTGGAACAGCCAGTACAGTAGATGAATGGTTACTGGTGGAAGTACCCCAACCTTGGAAAACCCATCTT
>Results/Genome2_66
CGGCGATATAAGCAATTACTGGTTTATCGATTGCTTCGGCAATGTATCGCGCGGCTGCTTCTTCACTACCCCCGCCTGGTTGTCCTACTAAAACGATCGCCTCAGTTGTTTCATCCTCATCGAGAATTTGTAACCATTGCAGAAACGATGAACCCACAATTGCATCACTACCAATGCTCACACTAATTGATTGTCCCCAGCCAGCTTGAGTTAATTCTCGCGCCACTTCATAAGTCAAAGTACTACTACGGCTAACAATACCCACTACTCCAGGTGTGTAAAATTCACTTGGTTGAGTACCCAAGAGGATTTTGCCTGGGACGATAATTCCGGGACTGTTGGGCCCGACTACCAGCGTTTCACCCGCTTCAGCTTTGCGGAGTAATTCCACCATATCCAAGGGTGGCACACCAGCAGAAATAATAATAATTTGTCGGATATGAGAGGCGATCGCTTCTAAGGCCGCATCTAGTACTTGATA
>Results/Genome3_83
GGGCGGTGCGGTAGTGCTCATCGCCCACAACGGCTGGCTGGAGCATGGTGCTGGTGGAATCCAGGGGATCCACAGCGGGGTAGATGCCCTTGGAGGCCAGGGCACGGTTCAACACCGTGGTGGCGTCCAGGTGAGCGAAGGTGGTGGCGGGTGCGGGGTCGGTCAGGTCGTCCGCAGGCACGTAGACGGCCTGAATCGAGGTGATCGAACCTTCCACAGTGGAAGCAACACGCTCCTGCAGAGCACCCACGTCGGTGCCGAGGGTGGGCTGGTAGCCCACAGCCGAAGGCATGCGGCCCAGCAGAGCGGACACTTCAGAACCGGCCTGCACAAAGCGGAAGATGTTGTCGACGAACAGCAGCACGTCCTGCTTGTTTACATCACGGAAGTGCTCAGCCATGGTCAGAGCGGAGAGACCCACGCGCATGCGGGCGCCGGGGGGCTCGTTCATCTGGCCGTAGCAGAGGGCCACCTTCGACTTGG
>Results/Genome5_63
TTAGTATTTCAATTGGAATTTCATATAATAAAACAATTGCAAAAATGGCAACGGAATTAAATAAACCTTCTGGTATATCAATTATTGATGAAAATAAAATTATTAATTTAATTTATGAATTAAATATCAATAAAATTCCCTATATTGGCGAAATAAAATCACAAGAATTATATGCGATTAACATTTTTAAAATTAAAGAATTAATTGCAACTGAAAATAAACAAAAAATTTCATTAGTTTTAGGTTCAATATATCAAAATTTAGTCAATGATTTAAAAGGTTTAAGTAAAATTAAAATAATTGATGAAGATATTTATAAAACAATTTCACATTCGAAAACATTTAACGAAGATTTGAATGATTTTTATGAAATTTCTAATGAAATGAACGATTTAATTTTAACTGTTACTAATCGATTAAAAAAATGTAATTTAATGACTAATAACATCAGTATTTATATTAAATATCCTAGTTTTAAAAC
>Results/Genome1_60
GATCCGCAGGCGCGGAAAAAAGCACTGCTCCAATTACATTCCGGGATCGATCGCGCTACTCGTCTGGTTGATCAACTGCTCACGCTATCGCGGCTGGACTCACTGGATAACCTTCAGGACGTCGCGGAGATCCCGCTTGAAGATCTCCTGCAATCGTCGGTGATGGATATTTACCACACGGCGCAGCAGGCGAAAATTGACGTGCGACTGACACTCAATGCCCACAGCATCAAACGCACCGGGCAACCGCTATTGCTAAGTTTGTTGGTGCGAAATTTGCTGGATAACGCCGTGCGCTACAGTCCACAGGGCAGCGTGGTAGACGTCACGCTGAATGCTGATAATTTCATCGTGAGGGATAACGGCCCCGGTGTGACACCAGAGGCACTGGCGCGAATTGGCGAACGCTTCTATCGCCCACCCGGACAAACCGCTACCGGCAGCGGGCTTGGGCTATCGATTGTCCAGCGAATCGCCAAAT
>Results/Genome2_67
GATTGGGATGAAGAAAGCAGGGGAAGAACAATTCAAAAAAAGAGTGAGGAGCAGGGGAAGATTAATGATTAATGACAACGGACAACTGACCACTGACTAATTTAAAACCAACTTTGTTTATTCACTAAATAAGTATTGACAAATTCTTCAGGGGTTTTGTTTAAGTAGATCATGCCTTCAATTAATCCTACCAGTTGCATAATTAACAAAGTAATTCCGTAGGAAAAAGAACCACCAACTAAGGTGATCACTAACATAACGAACCCTTCGGCGGCATAGCCTAAAATGAATTTATGAATACCAAAGCCACCAAAAATAATGCCACAGTAACCAGCTAGTAATTGTTTGTTGGTTTGAGTAGGGTTAAGATTTGCCATAGGTAGGTTACTCCTAAAAAATAGTATAAAATTACAGTTTTTATTGCATTTGGAACTTACGCACCCAAGTTGTCTGTTGAGACTGGGTGTAAGGGTGTAAGGTT
>Results/Genome4_63
TTCATCAGCGGCCGAAAAAAAGTTCGTCTCCACCGGCCCCGGATTGACGGCCGTGACAAAAATGCCAAAGCGCCCCGCCTCGAGGCGGAGGCTGTCGGTAAAGCCAACGACCGCGTGTTTCGTCGCGGAATAGACACTCGACTTCGGCGTCGCGATTTTGCCGGCTTGCGAGGCGATATTGAGAATGTGGCCGCTTCGGCGTTCTTTCATATGCGGATACACCGCCTTCGTGCAGGCGATCAAGCCGAAGACATTGACCGCAAACATCCGTTCCATCTCGTCAAGGTCGATATCTTCCACGTAGCGAAATACGCCAAATCCGGCATTGTTCACAAGCACATCGATAGCGCCCAGTTCAGCAGACAGCTTCGCAAATACCGCTTCGACCATCTCGCGGTCGCTGACATCAAGCGGCGCGTACGGGGCGCGAATGCCGGTTTGCGCTTCGATCCGCGCGCTCGCTTCTTTCAGCTTTTCTTCA
>Results/Genome3_84
ATGGCTTCCAGCGTCTGGGGACGCACGCCGTCGTCAGCGGCGACTACCAGAACGGCCACATCCGTCACCTTGGTGCCGCGGGCCCGCATGGCCGTGAAGGCTTCGTGGCCCGGGGTGTCGAGGAAGGTGAGCTTGCGCGCTTCGTCGTTGTGGTCGATCTCGACCTGATAAGCACCGATGTGCTGGGTGATGCCGCCGGCCTCGCCGGCAGCCACCCGCGCCTTGCGGATCGCATCGAGAAGGCTCGTTTTGCCGTGGTCGACGTGACCCATGACCGTGACCACGGGTGGACGACGGATGAGGTGTTCCTTGTCGGCCTCTTCGATCATCTCGACGGTCTTTTTGGCCGCCTCCTCCACGTCGTCCTGGAGCACCGGCACGCCGAATTCTTCGGCCACCGTCTCGATGGTGTTCATGTCCAGGGTCTGGGTGACCGTGGCAATGATTCCCTTGAAGAACAGAGATTTGATGATCTCGGAGCTT
>Results/Genome5_64
TTGCAGCAACTTTTTTATTACAAGAAACGGTTGATAAATATGCTATTGCTAATGGTATTGTTGATACAGTAGTTAAAATGTGTGCAGGATTGATAGGAATTTATTTTTTCTCATTTATATTTTTACTAATTATCAACGAATTTGCCATTCGAATATCTTTTAAGATTGAATCCCATTTATCAATGATGGTGATTAATCGTATTCGTTATTTACCAATGAAGTATTTTGATATTAATAAAAGCGGAGAAATTTTTACTAAAACACTAAGTGATCCAACAAGTGTACAAGATGGAATTGTTAATTTTTATATTGAGTTAAATAAAGCTATATTTGGCGCAATTGGTTTTGGAACTGCTTTATTAATAACAAGTCCTTATATTGCTTTAATTGGAATTGTCATTTATGTTCTAGTAATGCTATTTAATATTTTGATATTTAAAAAATCCCATCAATTAATGCGCATAAAACGGCAAAATTTTGG
>Results/Genome1_61
TTGGTGGTCATTGGTACGTCCCTGACATTTAGTCTGTACCTGAAAGGAGCACAATTAATTGGCGGTCCAAAAGCCAGCATTTTGAGCTGTGCAGAACCATTAAGTAGCGCGCTACTCTCTTTGCTGTTGCTGGGGATCACGTTCACATTACCGGACTGGCTGGGAACGCTGCTGATTCTGTCATCGGTGATTTTGATTTCAATGGATTCCCGTCGCCGCGCCAGAAAAATAAATCGTCCGGCGCGGCATAAGTGAGAATTACCAGCCAGGCACCGCGCCACCGTTAAAAATGGTTTCTGCCGCTTTAGCGACTTCGGGTGATTGATAAGATTGCAGAAATTCCTTCACGTTTTCTGCATTCTTATTATCTTCCCGTGCCACCAAAATATTCACATACGGCGAATTCTTATCTTCAATAAATACGCTGTCGTGCACCGGAGAAAGCCCGGTCTGCTGAATGTAAGTGGTGCTGATAATCGCT
>Results/Genome5_65
AACTGATATTCGTCATTTTAACCTTATGTTTAAAACACACCAAGGAGTAATTGAAGATCCTAAAAACATCGTTTATTTAAGACCAGAAACCGCTCAAGGTATTTTTGTTAACTTTAAAAATGTTCAGCGATCAATGCGTTTACACTTACCATTTGGGATTGCACAAATAGGTAAATCATTTAGAAATGAAATAACTCCTGGTAATTTTATTTTTAGAACTCGTGAATTTGAACAAATGGAAATTGAATTTTTCTTAAAAGAAGAAATTGCATATGATGTTTTTGATAAATATTTAAACCAAATTCAAAATTGATTAGTTACTTGTTGCGGATTAGATTTGAATAATTTAAGAAAACATGAACATCCCAAAGAAGAATTATCACACTATTCAAAAAAAACAATTGATTTTGAATATAATTTCTTACATGGTTTTTCTGAATTATATGGAATTGCATACCGAACTAATTATGATTTATCTGTG
>Results/Genome4_64
CACTCTTCCAGGGAGATTGTTGTTGTCCGCCTTGCAAGCGACGACACCAGGCCAGTGGGATGTGGCGTCCGTAGAGAGTGTCAATGAACTGTTGCAGTCCGTCGGCCTGCTCCGCGAAGATATTTTGAACTTTGTCACATGCGCCAACATCCTTGCTGAAACCGAGGGCGGCCCGCATCCCGTCTTCTCCGCCGCCTCGGAGACGAACACGGCGCTGAACATGCCGCTTAGGGACGTTTTGTCGCTTGTTGGCGCCCATCCCGCCCGCGGCAAGACGGTGTACATTGTGGAAAACGCCGGTGTTTTTTCGACGTTGCTTGACACCCGCGCCCCGCTTGTCAGCACGAACGGGCAAATGAATTTGGCGACGATGAAGCTGCTCGATTTGCTCGCGGCCTCTGGCGCCAAGCTGTATTATTCCGGCGACTTCGATCCGGAAGGATTGGCCATGGCAGAGCGGCTGCTTGAACGGTATGGACAG
>Results/Genome1_62
TCCGCCAGTTGCTGTGTTCCATATGCCCGTGACCGTGGCCTGGCATCATCATCGTCGGGCCGGAAAGGAGATACACCTCGCCACCCTGAGCGTCTTTATCGGGTATGGCGTCACGCGTAAACTCGCGGATATCCGGCGCACCGGGGGAGTGATACACCGTTTTACCCTGACTATCTGCCAGGGAAATCAACACATTGGAATAACCACTGACGATATCTTCCAGCGTCATTAAGCGTCGGGCTTGCGTTTCGTCAGGGTGATTTAGTACCCGTTCAAGGGTGGCGCTAATCTCTTTTAAATCATTAATATCCTGCTCGGCAAAATGAACTTTTACTGAGTGGATCATGATCCATGCAAAGGCGAAAAACGCCGCGATGGTGGCCAGGCTGATAAAAAAGGTCAGGCGGGTTGCCAGCGAAAACGGGCGCTGAAATGGCTTACTGACCATCCGGCACCTCAAGCATGTAACCCACGCCGCGCA
>Results/Genome5_66
CTAGCGAAGAAAAATCTGTTCGTAATTTTCCATCATTTACAAATAAGATGAGTTATTGGTTCTTTTTTAAAAATGAGTGGTTTAATTTAATTGCAACGGTTGAAAATGATGGTATCAAGTTTTATATTAATGTTGCATCTCCTTTTATTTATGAAGAGCAAGCAGTTAAGTATTATGATTTTGATTTAGATTTTAAAATTTCATCAGATGATAAATGAAAAGAAGTTGATGTTAATGAATTTATTGAAAATGCCAAAAAATATCATTATTCAGAAGATTTGATTCAAAAAATTTTAAGCGTTGAAACTAAAATTGAAAATTATATTAAAGAAGGTTATTTTCGTAAACTTGTCACTCGTCAATTATTGATTAAACTACACGTTTTAGATGATATTGATGATTTTAAAACTAATTTTAATAAACACACTAATGAATGAAATTATAATTTAAAAAAACATTTTAATAAAAAAAATGGTTTGCA
>Results/Genome5_67
GAAATACACCTTGAGGAATCGGTCGCCCAGGTTGGCATTCTGAATGCTCATGTTTGATCAACACTTATATTGGTGAACAAGTTAGTATTCATGGTGGTGGAATTGATTTAAAATTTCCCCACCATGAAAATGAAAATGCTCAAAATCAAGTTTTATATAATAAAAATTTAGCAAAAGTATGAATGCATTTTGGATTAGTTAATATTAATAATGAGAAAATGTCAAAATCTTTAAATAATTTTATTTTAGTAAAAGATTTATTAGCTGAATACGATTATCAAGTTGTGCGTTGGTTTTTTTATCAAGCAGATTATAAGCAACCAATTAAATTTTCGCATGAAATCATGAAGCAGAACGAAAAAGAAATTCTTAAAATTAAAAATGCTATTTATAACGCAAAAAACTATTTATACTTCAATAATCAACTAAAATCATTAACACAAATTGATCATTTTGAGCTTTTTGATGAACGCATTAATGA
>Results/Genome1_63
TTTGCGCCATCTTAGCCTCCTTAAGCTATCCGGCTATCGCCTCATCATTGCAGGATCAACTCTCTGCTGTCGCAGAAGCGGAACAGCAAGGTAAAAATGAAGAGCAAAGGCAGCATGACGAATGGGTCGCGGAGCGCAACAGGGAAATCCAGCAAGAGAAGCAACGTCGCGCAAATGCCCAGGCCGCCGCTAACAAAAGAGCGGCAACGGCAGCGGCAAATAAGAAAGCTCGTCAGGATAAACTGGACGCCGAAGCCTCTGCGGACAAAAAACGCGATCAAAGTTATGAAGATGAGCTACGCAGCTTAGAGATTCAGAAACAAAAACTGGCGCTGGCGAAAGAAGAAGCCCGCGTTAAGCGAGAAAACGAATTTATCGATCAGGAACTGAAGCACAAAGCTGCGCAAACCGATGTGGTGCAATCTGAAGCTGACGCCAACAGAAATATGACTGAAGGCGGTCGCGATCTGATGAAAAGCGT
>Results/Genome4_65
TTTTAACTAGCCATAAAGAAAGCAACGGAACATACACAAAAAAACCAACGGAATTGAAAACCCTGATGCCAAACGTCAAAATTCCTTCATTAACCTTAAGAAACATACATGACCCCTCTCGTCAACTCTTTGCATACTGCTTCAATAATATTAGCTGCTTCATCTATATCTTTTTCATTAACATTTCTACTAACCACAATCCTTACTTCATCAGGTAACCAAGGAAATAAAAGCAAGCCTTTTTTCTTGCACCTATCGACAAACTCAAATGAACTTATATGAAAGTTATTCACATGAAAAAAGATCATATTTGTTTCAACAGCATGAGGATCAACATACAGCCCATCTATTTTCGATAACATCATTGCTAATTTTTTAGTAAGCAGATGGTCTGTACGCAAATGGGATATATGATGTTTTAAAGCATGCAGTGCCGCAGCTGCATACATACCTATTTGATGAAACCCGGCTCCAAATTGTT
>Results/Genome2_68
CTGAAAAGTGCGAATGTCATAAGAATTTTGCAGTAAATGGGTAGCTCGCATCTTGCACCTGTTCCATCAATTTTTTTGGGCGTGTTCCATAATAAAAACATCCTGAAAATTCTGTCTAATCTCCTAATATGGAATATATTTCATCAGCTTTGCGTTTGGAATTTCGTGAATTCTGTGTCGAGCTAGTTCTGCGTCAGATTGATGATATGTTCCAAATGGCTGGTATTCAACCAGGCCAACCTGAGCGTGTTGTTAGTGGTGCGAGACGTTCACGTGTTGAGGAATACTATGCATCTATAGACTGGACTAACTTAACGGATACTCAAAAATTCTTAAAAGTTATAGGATTGGTGTTATCGCAATCCTATATTTCTGATGAGAGAAAAGAGTTTATACGAAATATATGTATAAAAGAAGGCTTGATTGTTGAGGGGGAACAAATCCAACTGCCGCAAATAACATCTCCTAATGAACCTGATGA
>Results/Genome1_64
ATTACCGTCATTACTTGTTTCAGGCATGCCCGAGTGGCAAGTGCATAACCCGAGCGACAAACATCTCCAGAGCTGGTATTGCCGTCAGCTGCGTTCTGCACTGTTATTTCATGAGCCACGGATTGCGGCGTTGCAGGTTAATTTGAAAGAAGCGTACTGCCACACTCTGGCGATCAGCCTTGAGATAATGCTGTACCACGACGATGAACCGCTAACGTTTGATCTGGTCTGGGATAATGGCGGTTGGCGCAGTGCGACGCTGGAGAATGTCAGCTAAGCACAATCTCCAGCTCGCGCAGTTCACGCCAGAAGCGTTCGGCAACGGGATTCATGCGGGTATTCATCCGGTATGCATAGGCCTGAATCGGGATCACCAGTTCGTCCCGATTCAGTACAACGAGCTTCCCGCTGCGAATTTCTTGTTGGATGGCGTACTCCGGCAGCCAGGCAATCCCACAGCCGTCGAGGGCAACCTGCTTTA
>Results/Genome4_66
TTTTACCTTCGCTTCCGTCGCTGTCATCATCGCCTGGACAAACGCCGCTTCCGTCAGCACTCCGTCAATGACAATCACCATATTGATCGTTCCCGGCCTTGCCGCAAGCGGCTTATGCTGCCACGCCCGAGCGGCATCAACCGCATTGCCGACGCCAGCGGTCGTCATGATTGCAACCGAAAACGCTTCCCCTTCTTTCTGAAGCCAAACGGCATCATGGACGTCAACCGCCGTCATCATGCCGATCGTTCGTTCCGGCGAAAACCCGTGCTGCTCCAAATAGCGGCGCATGTCTCCTTCCGCATCGCCGCAATCGTAATCCAACCCGACTTGGCGGTTGACAAAATGGGTCGCCCATTGAAACCCAGCGCCGATCAATGCCGAGGACAGGACGCGAAGCGGCTGGCAGGAGGCCAGAACAGCGGCGTCATCAAGAAAGGACAAACGCAGCCCGCCGGCCGACGATTCTTCTTGTTTCCCT
>Results/Genome3_85
TTCCCCTACGGAGCTGTTGTAGCCGGCGGGCATAGCTTGAATAAATTCGTGTGCACAGGCAATTTGTGCTGCTACTACAACTTCCTCAAATGATGCATCAGGCCTTGCTAACGCAATATTTGACATTACTGACCCGTCGAACAACAGACTATCTTGTGGTACTACACCGATTTGCGATCTTAAGGAGTAGAGATCTACTTTGCTAATGTCATTATCGTCTATGAGAATTTGGCCATCGTTTATTTCGTATAACCTTGTTAGCATTTTCAACATTGTGCTTTTGCCAGAGCCACTACTTCCCACGACCCCAATGAATGAACCTTGTTCAATTTTGAAATTAATGTTTGATAGATTAAGTGCTCCTTCCTTCCCAAATCTAAAGTTAACACCTTTATATTCCACTGTTCCTACTATGGGAGGTATTGGTGGCTTTTGTTCTCCAGTAATTTCTAATTCTTGGGGATGATCTACGATATCAGCCAG
>Results/Genome1_65
AGCCCCGCGGCACCGTCTAACGCCCCATTCAGCTTGTCGTTTTCCTGGCTGATGTGCGAAAGCATCTCTTCGGCAATACCGTGTGAATACGGCACCGCCACACAGAAGCTGGCTCCGGCAGGCATACTGTTCCATACCGGCGTAAAATCGAAACTGGCATCTACGCTGGCGGATTCATCATTTAACGCCACAAAACTGTGCCAGCCGTCGTTACCCATTTCGAAGCGTACGCCAGCAAAAGAAGGCATTAACCGCTGGTAGCCAAACCCCAGCCACCTGGCGCTGACTACGATGCGCTGGCGTACTGGCGTTTTTTCGGCAGTACGCTCTTCCAGGCCAAAGCTTGCTTGCCAGCGTTTTTTGCCGCTCAACAAATCACCTGCGATCGCCGTGGCTTCGGTATCCTGCTGATCATCTTTAAACAACATATCCGTGCTGGAAAACACCAGCATCTTGTCCTGATAAGTCGCGAACATCAGGG
>Results/Genome3_86
GATTCACCCGACATCCCGCTGAACGTCAGCCGCAGTGCCCTGCAGACCGACCGACGTGTGCGATCCATTGGCAATTTCGTTGCCAAAAAGGTGGCTGACCGCTTGCGCAACGTCAAGAAAGACGACCCCACCGCCTATGCAGAGGCCTGGGAGTCCTTGGCACCCTTCGTGAAGATCGGAGCCATGGAGGACGACAAGTTCGCCGACCAGGTGGCGGAGCTGATTCTGTTCGCCACCAGCGCCTCTGCAGCAGATGGCGACACCCCTGATCCAATCAGCACCGGTGATCGTGCCTTCACCACTCTGGAGGGCTACCGCAGCCGACTGGACAGCAACAACGACAAGCGCATCCTGTACAGCACCGACGACGTGGCCCAGGCCGGCGCACTCAACCTCTGGACCTCACAGGGAATGGAAGTGCTGAAGCTGGAGACGGTGATCGACACCCAGTTCATCCCATGGCTCGAACAGCGCCATGAGGAT
>Results/Genome1_66
GAGTACGACCAGGCCATTGCTGATGCTCGTCAGGCCGATGCCGCCGTGATTGCCGCAAAAGCCACAGTCGAAAGCGCTCGCATCAATCTTGCTTATACCAAAGTCACTGCGCCAATTAGCGGACGTATCGGCAAATCGACTGTGACCGAAGGCGCTCTTGTCACTAATGGGCAAACGACTGAACTGGCGACTGTCCAGCAGCTCGATCCTATCTACGTTGATGTGACCCAATCCAGCAACGATTTTATGAGGCTGAAGCAATCCGTAGAGCAAGGAAATTTGCATAAGGAAAACGCCACCAGCAACGTAGAGTTGGTCATGGAAAACGGTCAAACCTATCCCCTGAAAGGTACGCTGCAATTCTCCGATGTGACCGTTGATGAAAGCACCGGCTCCATAACCCTACGTGCTGTCTTCCCTAACCCGCAACATACGCTTTTGCCGGGTATGTTTGTGCGTGCACGGATTGATGAAGGCGTCC
>Results/Genome5_68
GTCAAAGGTTTTATTTGTAATATCTTCGCCAATAATTTGCGAAAGAACTTTTTTATAATATGGAACAGATGATGCATTCGCTTTTTCATCTAATTTTAAAGATTTGCTAATGTTAAAATCAGGGTATTTAAACATCGCATCAGTAATTCGTTCAGCTCATTTTCGTTTTTCATTTGAAGTAAACATTGGGTGATCAAAATATGTTTTTAAATTAAACATTGATGTATCAAAATTACCGTTTTCATCTCAACCACCATTATAGTAATTTTTAACGATTAGGCTATTAATTGAATCTTGTATCTCTCTCACTTTTTCATTAAGTTTTCTTGTGTTAATTGTCCCATCTGATTTTAAACAAGTTGATAAATCAATTACTGGTGTATTGTTTTTGGTTTTAATTAAAATTTCAATATCATCTTTTTTGTATGGATGTTTTTTCTTGTGAAGTTTATAAACAATTGCTCTACCATCTTTACTAAAT
>Results/Genome2_69
GGCTGAGGCTAGGGGAATCACCGTGACAACGGAAGAAATTGAGGCTGAGGCTAACCGCCAGCGTCGGGAAAAGCGTTTAGAGAAAGCCGCAGATACTATGGCGTGGTTAGCAGATCAGTTGGCTTCCCCAGAGGATTGGGAAATGGGTATACGCGATCGCTTATTATCTCAAAAGTTAGCTAATTTTTTATTCGCTGATAAAGTAGAAGCTTTTTTTATTCAAAATCAACTGGAGTTTGAGCAAGTTAGTCTCTATCAAATTATTGTCGATTCGGAAAAACTCGCTCAAGAAATTTACTACCAAATTGAAGATGAGGAAATTAGTTTCTATGAGGCTGCATATTTATATGATGTTGATGCTGTTCGTAGGCAAAGATGCGGTTACGAAGGTAAGGTTTATCGATTTTCTCTCCCTGTAAATGTAGCCACAGTTATCTTTAGAACATCTCCTAAACAGTTAATAAGTCCCCTACAAACTGAG
>Results/Genome4_67
ATGAACTATATGGAAATAGGGGAAGGTAGTTTGTGGAAAGATAAATTGAGAATTTTTCTTAACAAATGGTTCGCTTCAGAGTATAATTAAGTACAAAAATAGAGATAAATGTTTGTAATAGGGTAGATATAGGTGTTTAACGATCATTTTTTTATCTAAAATGTTCGTAAAGGGGAATGAAAAATGAAACGAAAACCGTTTGTCCCCTTCAAGCTTCCTCTTAGCGAAGATGTCGTGAATCAAATGCGTTTTCTTCGCGAATTGATCGAAGCGAATAAGGCGATGGTGGAGTATCAAACGATGTTGCGGCATTCAAAGCTGCATCCGCGATTTCTGCTCAGGCCGATCATGCTGAAGGAGGCGGTGCAGTCGACGAAAATTGAAGGGACACAAGTGACATTGGATGAAGTGATGGAGACTGAAGCACAAAGCAGAAAAGCGAACAGCGATGTGCGAGAAGCATTAAACTATTATGAAGCAT
>Results/Genome2_70
ATTGCGAGAAGTACCTAATCCCAGTGAGCTATTTCTAGGTAATCGTGATGATCCTGCTCCTGGTACAGCCATTGTTGTGGCTTGTGAAGGTACACGCCCTATTGTCGTAGAATTACAAGCCTTAGTCAGTCCCACCAGCTACCCCTCTCCCCGCCGTGCAGGTACAGGTATAGACTATAACCGATTAGTCCAAATTCTCGCTGTGTTAGAAAAACGCGTGGGAATCCCCATGTCCAAATTAGATTCTTACGTCGCTTCGGCTGGAGGATTAAACGTAGAAGAACCAGCCGTAGATTTAGGGATAGCCATTGCTATCGTTGCCAGTTTCCGCGATCGCATTGTTGATCCCGGTACAGTCTTGATTGGGGAAGTCGGCTTGGGTGGACAAGTGCGATCGGTTTCCCAGATGGAACTCCGATTAAAAGAAGCAGCTAAACTGGGATTCAAGAAAGCGATCGTTCCTAAAGGTCAAAAATTTCCCG
>Results/Genome3_87
CCAGCTGCTCGGCGAGACGGCTCCCCCAGGGATCATCGCCATTCACCACCGCCGAAGGTCCATCTCCATCCAGCAAGGGAGCCGTGAACAAACGCGCCTTGGCCTCGTAATAGGACTCCATCGTGCCGTGGTAATCGAGGTGGTCCTGGGTGAGGTTGGTGAACACCGCCCCCGCGAAGCGGCACCCCGCCACCCGCTCCTGAACAAGGGCGTGGGAACTCACCTCCATCGCCGCCAGCTGGCTGCCAGCACTCGCTGCTTCCGCCAGCTGGGCCTGCAGGCGATCAGCCACCGATGTGGTGTGGGTGGCCGTGATGCTGTAGCCCGGCCAACGGTTCACCAAGGTGCCGAACAGGGCGGTGGGCTGACCAACTCGCACCGCCAGGTGCTCGATCAGGTGTGTTGTGGTGGTTTTGCCATTGGTACCGGTGACACCGATCAGTGCCATCCGGCGGCAGGGATGGCCCCAGTAGGAAGCCGCCA
>Results/Genome2_71
ATTGGGTGGAAGCTTTGCAGAAACCAACATGATCCAACAAACACTAAATTGCTAAAAAGTGCCAGACTATTTAAATTGAGATATGAGATTATATATAAAAATGAAAATTATCAAAAAACAACTACTTAAAACAGAAACACTGAGAGTTATAAATGCAGGTATATTCAGTGATTGAATCAGAATTATAGCTGCAACACTGAAAATGATAGCAACGATAAAACTAATAAGACTGATGACATTTTTATTCAAAATACTCTCCCCACTCTCTTCCATAAAGGCTTAATTTACTAATAAATCATTAGCCTATGGAAATGCTGTAAACAGCATTACGTAAAATGGTTGAGAGCCTTGTTAACTGAGGAAAATTCTACATAATAAGATCCCCAACTTCTCAAAGAAGTTGGGGATCTTAGTCGATTTTCACAGAGTTGCGTTGAGAATGGGTGTAAGGGTTTTAAACATTTACATTTACACCCCTACAC
>Results/Genome2_72
TTGGCGTTAACGGTCATATTCGGGACGTAACCGAACGGATTGCTAAGTTAGGGTATGTGGCGATCGCTCCGGCGCTATTCCAACGTCAAGCACCAGGCTTTGAAACTGGATACACACCCCAAGATATTGAAGTTGGTAGAGGTTACGCGATGCAAACCAAAGCATCAGAGTTACTAAACGATATTCAAGCAGCTATAGATTATCTGAAAACTCTCCCCCAAGTGAAACAAAATGGCTTTGGTTGTATTGGCTTCTGCTTTGGGGGTCATGTAGCCTATCTTGCTGCCACTTTACCAGATATCAAAGCGACTGCCTCCTTTTACGGTGCGGGAATTGCTACTCGTACATTTGGCGGCGGGAATCCTACTGTCACCCGTACACCAGAAATCAAAGGCACACTATATGGCTTTTTTGGTACGGAAGATGCCAGTATTCCCCCAGAGCAAATAGACCAAATCGAGACAGAGTTAGAAAAATACAAC
>Results/Genome5_69
TTAAATCACAATTTTTAAATAAATTTTTAGCTTGATCAACTATTAATGTACGCATTTTTTTAGCAGCAACTAATAAAGTTTCAAACTGGCTTTCTTGAGTAACATAAGCACCTATCATAAAACGTTGTTTTAATTGTGTTCCTAAATATAAAGTTCGCGTTTTAATAATTAAATCCTCATAGTTATCATAATCAATATCATGTTTGCCAAAAGTGATGTTTGTAAAATTAGAGTATGAACTATAAGCCTCACTAAAAGCGATTAATTTATAAACTGGACTAATTGCCTTTAATAAATTAATATCATAATCAACATTAATTATTTCATGCTCATCATTTAATTTAACAATCAGATTAGTTAATTCTTGTTGATATTTTGATGCTAATAAATCAAAACTAGGTTTTAAAACACCAATCTTATATTTATTTTTTGTTTTTAGCATTGAAAGTGATTGTGTTTTAAAACTAAGACTTGTAAAATC
>Results/Genome2_73
ATATTCTTCTTCTACATTGAACTCGACTTTACTCTGTAAAACTATTTCCTCTATTACATTTCTACCTCTATTTCGTTCTAAAATTGTTTCAAGGCGACTCATTAATTCTGGAATGTTTATTACTTCTTCTATTGCCATCATATATCTATTGACAATAGCTTTAACTTTATATCTGATAGTTGCCTGTTCCTTAATTTTGTCCAATATCTTCTGAATTGGCTGCTCAGTTTTTACAACAAACGTAATTGGATACCTTTGAACCTTATCAATATCTAGAAAATACTTACCAGCATCTATAGTTTCTGTTACCTGAAAGAAACGACCAAGAGGTTTCATTACAAAGTCTATGCCGCCATCATTAGCATTTGTACGACCTGTCTTATAAAGTATTAAAGATTCAAGATTAATCTCGTCTAGAGACCAACCCCAATATATCTGTTGTTCACCATAATATTCTTTTAAAATCGCATAACTAACAATTT
>Results/Genome3_88
ACGGTGACGGTGATCGAAGCCGATGACGCCATCGGCGAATACCCGATCCTTCTGGGTCGCAACGTAATGGTCAGCGATGGCCAGCAGGTGACCGCCGGTGAGCTGCTCACCGATGGTCCGATCAACCCCCATGAGCTGCTGGAGTGTTTCTTCGAAGACCTTCGCAGCCGTAAGCCGTTGATGGATGCGGCGCAGGAAGCGATTGCCAACCTGCAGCACCGTCTGGTGACCGAGGTGCAGAACGTCTACAAATCCCAGGGCGTGTCGATTGACGACAAGCACATCGAGGTCATCGTTCGTCAGATGACCAGCAAGGTGCGGGTCGAAGATGCCGGTGACACCACCCTGCTGCCCGGTGAGCTGATCGAACTGCGTCAGGTGGAAGACACCAACCAGGCCATGGCGATCACCGGTGGTGCCCCCGCGGAATTCACTCCGGTGCTGTTGGGGATCACCAAGGCTTCGCTCAACACCGACAGCTTC
>Results/Genome3_89
AAGCTGCCGGATTCGCCGGATCGTGCCCTGCTCGACGACATCTTTTTCTTCCTCCTGGATGAGGTGCTGCCGCTGTTGGAGGATCTCGCCGAGGAACTGGATCAGCTTGAGGAGGCGTCGTTGCGACGGCCCACGCCGCGGCTGCTGTGACAGGCCTACGACATCCGCTCCGACCTGCGCCGGGTTCGAACCGTGGTGTGGCCCCTGCGCAGCCAGCTGATTGTGTTGGTCCGGCAGGGCAAACGACTGCTGGATCGAGAAGCCGTTCGCGGTTTCCGGGAGGTGAGCACCCACGTGGATGTGGTGTTCGAAACCGCTGAAGTGCTGCGGCACCAGTGCGATGGCGTGACCGCCAGCTACATGGCCAGCATCAGCAACCGTATGAATCAGGTGATGAAGGTGCTCACGGTGATCTCAAGCATTTTTGTGCCGTTGACGTTCATCGCCGGTGTGTACGGCATGAATTTCGATCCGGAGGTGTCC
>Results/Genome3_90
GCCTTTATGACCATTTTATGTACCATGACTAAAATACACCAACCCACACAACCAAAGGGTTGGCGAAGCGATTGGTTGCTTTGAATACTAACCGAGCATTAAAGTCCGAAAACGCGGGAGTTTTATGGATCTGAATGCTAACTGAGTATGCGCCCAATCACTTCTTTCTAATTGTACTACAAAGTTGATAATAATGCAACGATCTTACTACATACGTAAATCAAACATTGGACTGTTAATCTGTTAATGTGTTATCAATTTCTGCATAAGGCGTCTTATTCCTGATGTCCTTGCAAAGTGGTCATTTCGGAAATGTCAATTTTATATGGTTGAGCGAGTGATCTAAGAGAGGTTGCTATCGATCGATTACCTTCTCAAGATCGCAATCTATATAAATAAATACATATATGACATGGAATTATATGGAATTGTCCATATAAAATGGAATCAGTGACATGAATGAAAAAAGACCCCTCCTTGCCGA
>Results/Genome3_91
TCCATCTCAGCAAAACCCATTCCCCGCGGTGACAACCGCTACCAAGCAAAAACTGAACGCGGATGCTGATCAATCGGATAAGCCCAAGCGATGTTCCTCTCATCACACAAACCCTTCCATTGGTAGCAATTCCAACGAAGTCGTTCCCTGTTGATTGATTAACTGCCCGAGTTAACGGATTTTTTTCGACCGTTTCGCCACCCACGGGCACCCTTTCGTTTTGAAGCCCGCGGTTTCAACATTTCTCTTCTCAATGCTTGGCGACCTCTGGTCGTTCCAGGGCAGGTACCGAACCCTTCACCTCACCTGGATCGCCTTCTTCCTGACCTTTGTGGTCTGGTTCAACCTGGCCCCTCTGGCCACCACCGTGAAAGCGGACCTGGGACTGACCGTTGGTCAGATCCGCACAGTGGCCATCTGCAACGTGGCCCTCACCATTCCTGCGCGCGTGCTGATCGGCATGCTCCTCGACAAGTTCGGACCC
>Results/Genome3_92
CCCAGGTGAATGCCACACCGCAGGCGATATCTGCTTTTCCGGTTGCCACCGCATCGATACCGTCCGTTATGGATGAAGCCACCTGATAGGTGACTTCGGAGCGACCGGATTGCATGCGGACCTGCTCGAGCACGTCAACGCCGAAGCCTTCGTAACCGGCATCGGTTTTGCTGAACAGGGGCTTGACGTCTTCGAAAATCACCGCTTTGAGCTCTGCTGCGGCGGGCTCTTCAGCGGATGTCTTGGATGATTCGGGTTGTCCGGTGCAGGCTGAAAGGAGGGCTAGAGCTCTTAAAGCACAGACGGCGCCAACGCGCATGGAAACAATGCCACTGGATTTTCTTAGCGACCAAACGCAAGCTGCACTGTTTTTTGAATAACTGCCGTCCGATCCGGACCATCGCTCGATTCCTTTACAACGGGGTAACGAATGACGTGCCGCTGATGTTGAAACGATGGTGCCGAGTGCTGTGCATCGGGTTGA
>Results/Genome3_93
CCTGCTGCTCAACCTCAACATTCCCCCCTGCAATCGGGACGCCATGGGCCCGCTGCGCTGGACCCGCCTGTCGATCCGCCGCTACGACGAGCAGTTCAGTTCCCGGGTGGACCCGCGGGGTCGGGCCTATTACTGGCTAGCCGGTGAAGTGGTGAACGACCTGGAGTCCGCCGGTGAAGGTCCGCGGGACTGGCCCAGCGATGTGGCCCAGATCCATGCCAACAGTCCATCCCTGACCCCGATCCAACCCGATCTGTTCTGGCGGGGATCCCTCAGTGGACTGCCGCAGCTGAAGCTGAAGGATCAGCTGGTGCGATAGATCCGCTGCAGCAACCACAGCGAGAACAGCAGGCCGATCAAGTGGGCGAACAGCACCTGGGTGTTGCTGAGCACCGACAGCATCTCCAGGGAGGTGATGGCCAGGTTGTCCGCCATGCCACGACCTCCGATGGCGATGCCAGGCGTCTGCATCGACGCCTGCACA
>Results/Genome1_67
CCACTTCGATTTCTGCAGTGATCTCTTCGATACGACGAATAGCATGTTTCGCTTTCTCGCCGTCGGTCGCTGCAATCTTCACAGTACCGTCATCTTCGATTTCGATGGTGGTGCCAGTTTCTTCGGTCAGAGCACGGATTACAGAACCGCCTTTACCGATAACATCTTTGATCTTGTCCGGGTTGATCTTGATGGTATGGATACGCGGTGCGAACTCAGAGATATCGCCACGCGGCGCGTTGATCGCCTGTTCCATTACGCCCAGGATATGCAGACGCGCACCTTTAGCCTGGTTCAGCGCAACCTGCATGATCTCTTTGGTGATACCTTCAATTTTGATATCCATCTGCAGTGCAGAGATACCGTCGCGGGAACCTGCAACTTTGAAGTCCATATCGCCCAGGTGATCTTCGTCGCCCAAAATGTCAGACAGTACAACGTAGTTGTCGCCTTCTTTCACCAGACCCATTGCGATACCCGC
>Results/Genome4_68
GCTTTCCATCCTTGCTGTTTCGCCAATTCAAGAACAGAACGCCCCTCAGGTGTCTCATCCTTAATCGAAGACAAAACGGCTGCTTCCCGTACTTGCTCCTCTGTAGTCCCGCCAACAGGAATAAACTGGGCGGCCATTCGATTTCCAAACGTAATCGTTCCCGTCTTATCAAGCACGATAGTTGTAACGTCCCCTGCCGCTTCCACCGCTTTTCCGGACATCGCCAACACGTTGAATTGTGTCAAGCGGTTCATCCCGGCGATTCCAATGGCCGATAATAAGCCGCCAATGGTCGTCGGAATCAAACAAACAAGCAAGATGATCAAGGTTGTTATCGACAAATGGATGCCGACATAACGGGCAATCGGAACTAATGTGACAACGACAATCAAAAAGATGAGCGTGAGAGTCACAAGCAAAATGTTCAGCGCCAACTCGTTCGGCGTTTTTTGCCTCGTTGCTCCTTCAACAAGAGAGATCA
>Results/Genome2_74
CCAGCAACGATATATATGGGCTAATCTGCATTGGTTGTAGTTCGCAGATTGCAATCAAGTTCTTACATATTTGGCTGAATGGATATGGCTCATAGGTTCTACCTCTTCTAATATCAGAGCGTTTATCAGCATCGTTGCCTCTACACACGTTAGCAATTAAATCAAGGACTTGCAATATTCTTTAATAAGTATTTCTTAATACTTGTTAACAATCAGATATACAAACAATCTATAGGACTAGTCTTTGATTTCTGGAATATTATGTGGGGTGGGCATCGCCCACCACAACTATGATGCGGCAGGCAATGCCCACTCTACAGATACTTAGATATTTTCAATAATCAAATCAGATTCCTATATTTTTATATAAGTTTTTATGAATGCTTTGTGATAAATGTGGTGATCCCCTGACAATCAAATAAAAGGTTTTGAATTAATAGAAACTTGTTATATGAAAGACACAAAGAAGACACAAAAAAGAG
>Results/Genome4_69
ACACAAGGCGCCCATCCTTCGTCCGTTTCCATAGATTGATCGGCTTTTGCACCGTCAAGCGGCCGATTTGCCCTTTTTTCAACTCCACGCCATCCCAGTACACTTTTTTCACTTGGCCTGGAGGAGTGGTTGGCTTTCTCGGTTTCTCTTTTGGTTTCGATGGAGACGGTTTTTGCGGCGGTCTGGATGGAGGCGCTTCGTTTCCCGGTGGAGCTGTGCCGCCCGGCGGAACGCTCCCCCCAGGGGATGCGCCATCCGATGGACCACCGCTGCCCGGAGAGGTGCCGTTGCCTGGTGTTGCCCCTCCGTCATGGGACGGCGTTTCGCTTCCCGGAGAATCGCCGTTGCTTGGCGGCGTTGTCAACTTCCCTTCGCGCAATTGCTTCGTTTCTAAATTCAACACATAATCTTTCGTGTTTTTCGCAATCGCTCCGCCGTCGTTGTTGAAAATGGCTGTTTTGCTTTCAGCCGATGGTTCAAT
>Results/Genome5_70
AATCCTCTTTATAAATTAAATATATAATCTAATTTATATTATAAATGATGCTGAGATAAACTTAAATATCATTATTAACCAAAATTTAGTTATTTTAATAATTAAAAAAACTTTTAGTAAATTTATAATCACTAAAAGTTTTTGAATTTATATTAATTAGTTGTTGTAAATGAATAATCATTGTGTTGAGGATTATCTTTTTTTGCTTGATTACGGTTATAAATTTCGTTATTGTTATTAGCAAAATTTCATTTATAAGTTAAATAATTTGGCTTTTCACTAAAGTAAATACGATTGATATAGTATTTTGTATTCGGTTCTAAATTATTAATTTTATTTTCTGATATTAATCATGATGTTAAACCTGTTTGTAATTCTTGATGTTTATTAGGGTCAATATGATTTTTAATTAATCCATCAAATTCTTTATCTGTTTTCGAAAGTGTGATTTGATAAGGTCCTTTAATATTTCCTTTATCATC
>Results/Genome4_70
CCTCTTCTTCGGTCGGCACGCAATGAAGCTCCCCGCGAAATGGCGCCACGTCCGGGCGCTGCCCAGTTTCACAGCGAAAGGAGACGACTAGCCGCTTCTCTTTTGGCAGCCGCTCAAGAAGTGGACGGACGTCGCGGCAGCCGCGGACGTCAAACAGCTGGCAGTCGCTGACCGCCAGATCACACAACGACAGCTGCGGCTTGGCGAACCCGTTCCATTCGTTCACCGACAGCTCCCCGACCGCCGAAATGCGCGCATCCGGAGCGATTTCTTCGCATAACGGCCCAAGGCCGAAGCCGATGGCATCGATCGCGGCCCCGTCTTGGGAAAAGACGGCTTTCATATGGGCTCCGTTCGCCCCGACGCGCCGCATGGTTTCAACGGACGCCCCTTCAATGAGAACAAGCGGCCGCGGATTGCCGACGCCAAACGGAGCGAACCGCTCAAGGCTGCGGGCGGCCGACAGCGTCAACTCAGCAATC
>Results/Genome4_71
TTCTTTCTAAATCATATGCCAGCTTCTCCCTCAAGACGGATTTTCCCTCTTTTAGACGCAGCCATCCGCAATGCCCTTAAAACATGAAAAAACCCGGAAAGACGGCAAAAACCAGTTCTCTGCTGGGTTTTCGACATAACGATTCCCTTCTCGCTTATTCATTGTCACTTACGTCCTCTCAACGAGACCCAACTTGATCAAGAGCACCTTTGTTTTACTATTGATCTTCTAAGGCAACAAAAGGCTGTTTTGCCCCCTTGCATCCCTCGAAAATAAATGTGGTTATGTCAACTTGTACAGTTGACTGAAATCATCATCGTCCAAAAGCTTGATATATAAGTTGCAATTTTGTTTTACATGGCATTGTTCGCTCTTCTTGCCACCGTGCCAGCTTGTTAGGTGATAAAGTAAAGACGGACATGGAGGTCGGAATTTCTTTATTACAACCTATATAGATCAATTATTTCTTTCTTTCGATAATC
>Results/Genome5_71
AGAGTTATAGATGGTTATTCATTTTTTTTAAAAAAAGATAATCAATATGTAAAAGGCTTAAAAAGTAAGGATTTAATTAATTTTGTTTTATTAGATCGTAAAATTGCTAATTTAATGGGTGATTGTATTATGCTATTTGAACAACAATTAAATGCTATTGTTGTTCAAAATTTTTTAAAGATCAATAATTTAAATTCAAAATATGTTATAGATATGCGAACAGATCCTTTTATAAAATTTGAATCACCAAAACATTATGAAATATTATCAGAAAATATTTACACATATGCTAATTCTTCTAATTTGTTAAGTCAATTTAATACTAACGCACAAGAAATTCCTTTAATTAATTTAGCATTATCATGAACATTAAATACCACTATTGGCTTTTATCGTGCAGTTGATAATAATGTTCAAATTAGTGTTTTAGAGTATTTTCAATTAAATCATATTACACCATTAGAATTTATTGATATTTTACA
>Results/Genome1_68
GCTATTGACTTAACCAGTAAAAATGGACGAGAGTTATGCCGTACACTTGCCTATAAAACATTCGAAAAAATCATAATTAATACGGATAATAAAACCTGTGATATCTATTTTATGAATGGCATTGTTTTTAAACACTATCCTTTAATGAAAGTAATATCCGCCCAGCAGGCGATAAGTGCTCTCAAATATATGGTTGATGGTGAGATTTATTTCTAAATAATGATCTCGGATTTTAAGTTATGCTATGGTGATAAAGTGCAAGACAGAATTAATTATCTTTGACGAAACTTAATGGGTAATTACTTTGTTTGCTCCCACAAGCGAGTTTTGTACGGCTGTATTGGGGTAGTAAATGAGCTATACAATCTTAATCATTTGTTAGGTGAGAACTCTTGGTCGCAGATTCAAATACTGAAAATACGTGACAAATTATTATGAGCAAAATGGTGTATGTCACGTATTTTGAATGGTAGGTTAAAAA
>Results/Genome5_72
AGATTATTAAGCAATTATTAAATAACAATTACAAACCAAAAAGTCTAAAATTAGCTAAGTCAATTTTAAGTGAGTATTGAAAATTTAGCAAACAATACCAGTATGTTCAAGAATTAGAACAAATAAAATTAAGTAAAGAACAAAAAAGTTATAAAAAAGTTTTTAGTTTAGATGATATTAAAAAATGTTTAAAAATTAATAAACAAGATACTAAACAGATTAAGTTTTATAAAACGATTTTATTATTCTATGCCACAACTGGAATTAGAGCAATGGAAATCTATCAACTTAAACAAATAAACAATGACTTATTCGTAATCAGTGGTAAAGGTAATAAGAACAGACAAATTTGCTATATTGAACATCTGTGAAATAACATTAAAAACAAAAAACTACCATCAACTAAAACATTACGTAAATATCTAAAAGTATTTTTTGATAATAAAAACGTTTCATTACATACGCTAAGACGTAGTTTTATT
>Results/Genome3_94
TTCGATCCGCCAGCCGGCATCGTTCTGTGGTGTTGTTGGCTTGAAACCCACCTACGGCAGGGTCAGCCGTTGGGGATTGGTTGCGTTTGCCAGTTCCCTGGATCAGGTCGGTCCCTTTGCCGGCTGTGTGGCGGATGCGGCTGAGCTGCTTCAGGTGATCGCCGGTCACGACCAGCGTGATTCCACCTGTCTAACAGCGGATGTTCCCAATTACAGCGCTGGTCTGGCTGCATCGATCAAGGGGCTGAGGGTCGGTGTGATCCGGGAATGCTTCGAGGCGGAAGGACTGGATGCCGAGGTCAAGGCTTCGGTGCAGGCGTCTGCGGCTCAACTGGAGGCTCTCGGTGCCGAACTGGTGGATGTGAGCTGTCCACGCTTCAACGACGGCATCGCCACGTACTACGTGATTGCTCCGTCGGAGGCATCGGCCAATCTGGCGCGATACGACGGTGTGAAGTACGGCTTCCGTGCTGAGGAAGCCGAG
>Results/Genome4_72
ACCCCGGAAGGCCATCGAAGACGCCAAGAAGCACTTCCTTGACGCCTCTTTTGTAGAGCTGTTGGAGAATCTCCTGCCATACATAGGCGCTTTCTTGTCCTCCTACGAAGAAATCAAGAATTTCACGATACCCTTCTTCGTTCACCCCCAATACCACATAAATAACTTCTTTCTCTACCGTATCCCGGCGAAGTTTCACGTACAAGCCGTCCAAATATAAGACCGAATAACGCTGGTGTAGTGGACGAGCGTGCCATTTCTCGATGTCTTCCTTCGCGACATCGGTAATCCGGCTGATCGTCGCAGGAGAATAGGTGCTTCCTAGAATTCGTTCGATAAACTTGCCAATTTCACGCGTACTCATGCCACTTTGGTACATCCTAATGATTGCTTCCTCCAGCCAGCCCGTGTGCCGTTGGTAAGGGGCAAACAACTGTGTTTGAAATTCCCCGTTTCGGTCTCTTGGAACCAAAAGACCCTCA
>Results/Genome2_75
CTACTTTATTGAATTGATGCAGGCGAATTAAACCCCGCATATCTCGTCCATAACTTCCTGCTTCCCGACGAAAACAGGGAGTATAAGCACAGTGATAAATGGGTAAATTTTCCGCCGCCAGGATTTCTCCGCGATAAAGGTTAGTAACAGGAACTTCTGCTGTGGGAATTAACCACAATTCATCATCAGCACACTTAAAGCTTTCTTCTGCAAACTTCGGTAATTGACCTGTTCCTGTTAAAGAATCGGTATTGACTAACAAGGGTGGACTAACTTCTATATAGCCAGCTGCGGTTTGCATCTTCAGCATAAAGTTAATTAACGCCCGCTCCAACGCTGCACCAGCGCCTATCAAGTTCACAAAGCGACTTTGGGCAACTTTGACAGCACGTTCAAAATTGAGAATCCCCAGCTTTTCGCCGATTTCCCAATGGGGGATAATATTCGGATTCTGGGGTAGATATTCATCACCCCAAAGTCTT
>Results/Genome1_69
TGCCGCCTTTGCTGCAGAGACTACGACCACACCTGCTCCGACTGCGACGACCACCAAAGCAGCGCCGGCGAAAACTACACATCATAAAAAACAGCATAAAGCAGCACCTGCCCAGAAAGCGCAGGCGGCTAAAAAGCATCATAAAAATACGAAAGCTGAACAGAAAGCCCCTGAACAAAAAGCGCAGGCAGCGAAGAAACACGCCAAGAAACACAGCCATCAGCAACCGGCAAAACCTGCTGCACAACCCGCAGCGTAAGTTTTCAACAGTAATGCTGGCGCGCCCCCTCGCGCCTGAAAATTACGGTGCTAAGCGGGTAACGTTTAGCACCGCCTTTAGCGGAGGGTAGTATGGTGGGCCGTTATCGCTTTGAGTTCATTCTGATCATCCTTATTTTATGCGCACTGATTACCGCCCGTTTTTATCTTTCCTGATTGTAGTTATCTGATTTTACTCCCACTTTCATCCCGTCCCGTCTAT
>Results/Genome2_76
CTAGCGATCGCCTTTCTCTGGGGATTAGCCAAAGTCTCTGGTCTGCGTTTACCTGTAGCTATCGATACACCCCTCGGTAGACTTGACTCCTCCCACCGCCAAAACCTAGTAGAAAAGTACTTTCCTGCCGCCAGCCATCAAGTAATTCGCCTATCTACCGATACTGAAATCGGGAAAAAGGAAGTAGAAACACTAAGGAGTAATGAGGCGATCGCCCGTGAATATCTTTTAAAATATAATTCAGCTACTCGTCAAACAAAGATAGTAGAAAATCAATATTTTTGGTAGATATTGCCGTAAAGTTGAGCAAATAGTAATTTATGCTATCACCACATTTACAAGCTATAGAGCGTGATATACGTACGCTGTCATTAGCAGAACTAGAATGGCTGTTAGAACGCATTACCAAGCAAGTGCAAACAAGGAAACAAACATCAGATAAATTTACTGATATGCAATATATGAATGAACAACTAGCAGCA
>Results/Genome5_73
GATTTAATTTTAAAAAAAGGAGTTTTTAAAATAAGAGTTTGTAATTCTAAATTATTGACTAAATCAAAAACAATATTGTTTTTATCGTGATTAAACTTTAATGATTTTAAAATAATAGTTTTATTATTTTTAGTTGATATAAGTTCAATATCTGCACTTAACATATTATCTTTAAAATTATATGGGTTAATAAAATGATCATATGAAAGTTGTAATTGTTGTGGAATTCCATCATTTTTAATCACTTTAGTATCTAAAACATTTATTTTTGTTCATTTTGAAAAAACAGATGGAATTAATAAATAAGTTGGTCTTTGATTATTAATACTTCCATCTAACTGTAACCCACTTGGTTTATAAACGCTTTGGTTAATTTCAAGTTTTTTTTGGTCTAAAACTAATTTAGAAATAAAATATTCGCCATCATCTAATTGGTTATTTGCATCAGCATTTAAATTAGCAGTAATAGTTAATACTGGTTT
>Results/Genome3_95
TAAGATGATTGCAAGCATTCTGGAGTTTTTCTCCGGACGCAGCGTCGATACATCGGCTTAACAACGTCATGCCATTTGATAGACCCCAGCGCACCACGCGCAGACGATCCTCTGCAGGTCCAACACCCCCACGTCGTCCGGTCGTCCCGGCCCATGAGCGTTCCAATGGCCACCGCCAATCACCCCGGCCGACCTTCCTCACCCTGAGGGACCACGGCAAGGTTTACGTCGCTGACATGCCTGATCTGTCCGACGGTCAGCTGTCCCACATCGGCAAAGAAGCCCAGGAAGTTCTCGACAGTCTTGAGCGACGGATCCACGGACTCGAGCAGAGCCTCGATCAGGGCCCCCTGGATCGGGACACGTTGATCAAGGCCTCCACCAAGCGCGACGTCACCCTTCGTTTCCTGCGCGCGATCGACGAGGAAAAACAACTCCGCAGCAACAACCCTGCCCTGCGGTCCGCGGCCTGGGAATCCCTGCC
>Results/Genome4_73
GCGACAAGCATATGAGTTGGCTCTTCTTCCGCCAAAATTTTATTCAACATCATCGTAAACCCGTAGACGGCGTTCGTATGGATGCCTTTGTCGTTATGCAAAAGCGGCAAGGCAAAAAAGGCGCGGTACGCCACGCTGCTGCCGTCGATTAAAACAAGCTTTTTTTTCAATCTCATCCCTCCTCGGATGCTTCCTTGTCCTATTGTACCATGCCTGCGGCTTGCCTTGAACGCTCTCCCACCATGATGGGAGGCGCCGATTCATCCCCTGCTTACGCTCACGCTGAAAAATGGGAGGCTTCTCAGTTGGAGATGATCAAAAGAAGCCGGCTACCGCCCCGGCTTTGGAAAATGGATCGTGAACACGGTGCCGCGCCCCACTTTGCTCGCTACGGTAATATATCCATGGTGAGCCTCAACCAAATGTTTCACAATCGAAAGGCCCAACCCCGTTCCGCCGGAATCGCGGCTGCGCGCCTTGTC
>Results/Genome1_70
ACGCTACTGCGCGTGAGTCGCTGTATCGTTGAACAGCAGCAAGCCTTCTTTGAGCAAGGTGAAGAATATATGAAACCGATGGTACTGGCCGATATCGCCCAGGCTGTCGAAATGCATGAATCGACGATATCTCGCGTGACCACGCAAAAATACCTGCATAGTCCACGAGGCATTTTTGAACTGAAGTATTTCTTTTCCAGTCACGTCAATACCGAGGGCGGCGGCGAAGCTTCCTCCACGGCGATTCGTGCGCTGGTGAAGAAATTAATCGCGGCGGAAAACCCAGCGAAACCGTTGAGCGACAGCAAGTTAACCTCTTTGCTGTCGGAACAAGGTATCATGGTGGCACGCCGCACTGTTGCGAAGTACCGAGAGTCTTTATCCATTCCGCCGTCAAACCAGCGTAAACAACTCGTTTGACCCAACCGATAAGGAAGACACTATGCAGCTCAACATTACCGGAAATAACGTCGAGATCACCG
>Results/Genome5_74
TGTTTGATGATTTAGATCTTCTAAGGTAAGTTCAAGAGGAGTGTTTTTTAATTGAACACCTAAATCAACTTCATATACTTTTTTGTTATCAATAAAATTAACTTTAGCTTTTGTTGGTTTATTTACACTAACTTTATGTTCAAGCATTAATTCATTATTTGGCACTAAAACATCATTTAATTCATTATTGTTAACAATTCGGTTTAATTCATATTTGTGATTTAAAGGTAGTTTTTTAGTATTAAAATACCCAACATTATTTTTTACACTCAACGCTGGTATTAAATATTCTTTATTATTTTCATCTTTAAAAACTGCTGTTGGCAAGGCTTGGTTTTTAGTTTTATTTGTTAAATCAACTTTTAAAACAAGATTACCTTCATTATCATAAGTATGTGTTTTATCAATTTTTTTAAACTGTTCATCAATATCATTAACATTTACAACTTTTGTTAATGGATTTGAATCTTTTAAAATTAGAT
>Results/Genome1_71
GGTCTGGCTGCGATTCTGATGTACGTCTTTAACACCGGAACACCAGCACATATGGCGTGGTCAATTCTCGCTCTGGGCTTCTTCTCCAGCGCGATCTATACCACCATCATCACCCTGGGTTCACAGCAGACCAAAGTACCGTCGCCAAAACTGGTTAACTTTGTCCTGACCTGCGGAACCATCGGTACTATGTTGACCTTTGTGGTTACCGGCCCGATCGTTGAACATAGCGGTCCGCAGGCGGCACTGCTTACAGCAAACGGTCTGTACGCTGTCGTCTTTGTGATGTGCTTCCTGTTAGGTTTCGTCAGCCGTCACCGTCAGCATAACACCCTGACCTCTCATTAATTGCTCATGCCGGACGGCACTATCGTCGTCCGGCCTTTTCCTCTCTTCCCCCGCTACGTGCATCTATTTCTATAAACCCGCTCATTTTGTCTATTTTTTGCACAAACATGAAATATCAGACAATTCCGTGACTT
>Results/Genome5_75
GACTAAAAAAATCATTTTTAACAAAAAAATAAAAGATAAACTAGCTAAAACGTTAGTTATTAGTTTTGCTTGATTATTTTCTATTTGTTTTATTGGTTTAGTTGTTTTTATTATTATTCGTTCAATACCTGGCTTTGAAGCTTATGGATTAAAAAACATTTTTTGAAGCAAGAATTTTAACTTAGCTGATTATGCTGCTGGTTCATCAGTTTGATTTCCATTAGCAATTACTTTGCTTGTTTCGTTTGGTGCAATTATAATTGCTGCTCCAATTGGTATTAAAACAGCTACTTTTATTAAGTTTAGAATTAAAAACAAAAGATTACAAAAATTTTTTAGAGTCACGATTTTAGCATTAGCTGGAATTCCTTCAGTTATTTTTGGATTATTTGCTATTCAGTCTTTAGGTCCTGCAATTTCGTTTGTTTTCCACATTGATACTGTTCAAAACATTACTACGTCAATGTTTATGTTAGCGTTTA
>Results/Genome5_76
AGATGATAAAATTGAACAAGATGTCCAATTAAATCACCCATTAAAACAACAAGAAAAAAAAGTTGTTTCTTCAAATGATGAAGATGGTGAAAATGATGAAACACAATTAGAATATCTTGAAGGATTCGAAGATTTTAAATTCTAATTTAAATATTATGGCAATGAAAGTTAATGAAAGAACTTGTGTTTTTAGTAAAGAAAAATATCCTAAAGATCATTTAGTTCGCTTTGTTATTATTAACGGTGAGTTAATTTTTAGTTTGAATTATCATCGTGGGTATTATTTAATGATTCAAAAGAATACAAACATTCAAAAGGTGTGTCAATTTCTAAAAAAACGTTTTATGATTAAAAACGAAGAACAAGTTTATCGGATTTTAGAGCAATTAATTCAATCATTAATTTAAAATATATAGAGTAATATAAGTAAGAGGTAAAAATATGGCGAAAAAAAATATCAAACAAAAGAAAGATAATCGGAT
>Results/Genome4_74
TTTCCAGTCTTCATGCCAAAGCAACAATAACGCCGAGGCAAAGGGGATGTACGATAGGCGACCCCCCATGAGGATGCTGAATAACGCCATCGGCAGCAGCTGCGCGGTCCATGCCATTCGCCGCCGCGCCCATTCCACGGCCCAGATGTACCACCAAAGCACGCCGAGCGCCGCACCGTCTGACATCGGTCGGGCGGAGGCAAGAAGCACATAGCTTGAAGAAAGCACCGAAAGCGCCGCCCATAACGCCGCTGGACGCGGCATATGCCGAGCAAGCAGCAAAACGATGGGAAAGGCGGCGGAAAACAACACGAGCACATTCAAGATCGAAAGCGCTTTGGCCGGATTGGCAATGAAAGCGTGCACCGCCATGCCCCCGAGGACGAAATACGGATAGCCTGGGAAATGCGGCTGCATGGCTAACACATCATAGCGCCTAAGCGCCAAGGCAAAATCGACTTCATCCCATGTGGCCGCATACG
>Results/Genome2_77
CCTCAGCATTTGTCATGAAGGTTATGAAGCGTCTTTGAGAACATCAGGAATTAGTCTCAAAGAGTTTTTTACTAATCCTAGTATGGCTTTCCCAATTGTCCATGCCAGTGTAGATTTTTTGCGTCCGCTATTTTGTGGGGCTCAGGTGATAATTAGCTTGGTACCGCAAAAGATTGGTGCGGAAAAGTTTGAGATTAATTATGAAATTTATTTGGCAGATGTATTAGTGGCTAAGGCTGTAACTCGACACGTTTGTATTGATGCTAATACTAGAAGTAAGCAAGAGTTATCTATGGAAATTATTCAGTGGTTGGATGGCTATCGGAAGGACACAGAGGAGGTGGAAAGACGCAAGGCTAGAGAGGTTGTTTAACTTTTTTTAACGCAAAGTATCGCGGAGGTTGGCGCTGAGGGACGCAAAGTTTTAACTATTTTCTTTGAGGTATGACGTTTCTAATGCCACTTTTCGCTCCTATGGCATC
>Results/Genome5_77
TGTTTTAATAGGTTTGAGTAAATATGATTTAGCCAATAATCATTTAAAACAAAAAATTAATAAGTTAATTTTAGATTATAAAAAAAATAACTATGCGGTTTTTATATTAACAAAAGAAAATGATATTTTATTATTAAAAGAAAAGATTAAAAGCAAGACACTTTGTTTGGCAGGAAATTCAGGCGTAGGTAAATCAACATTAATTAATAAATTAGATCCAAGCATTCAACAACGTACACAGGAAATATCACATTTTCTGAATCGAGGAAAACACACAACAACAAGTACCAAACTAATTAGTTTTGCTAATGGCTTTTTAGTTGATACACCGGGTTTTGGAAATTTAGAGGTTAATTTAACCAAGAATGAAATGGCTAATGCCTTTAATGATTTTGCAAATTATGCACGTTTTTGTAAATTTTCTAATTGTTTACATATTGAAGAACCAGAATGTGCTATTAAAAAAGCTGTTGATGAAAAAT
>Results/Genome5_78
TTGTTTTAGAAATAATGTTCGATATTTTGTATATCTATTAATTCCTTTAGCAAATTTTTTTGTTTGTGTATAAATATGATTTATAAAATTTTTATCAACCTTATCACTAAAAGCATCCGCAGAAATATAATCCTTAAAATTATGTAATTTTGCTAACTCGTTTTGTTTAACATATTCATAATATAATAATTTACTAAAAGTATTACGTAAATCATATATCGCTTTAAAATGAGATTCATAAGCTGATTTTCGTAAAGCACGATCATTTGATTTAGATGCAACATAAAGATCAGTTTGATTTTTAAAACAAACTTTTTGTTTTTTATAGTTTATACCATCCTGATACTGCATATCTGAATCTAATAAAACATCAAAAATATCACCAAAACTTGAACTAAAACGGCTAATAGCTGTAACAACTTTTTGTTGTTGTTCATTTAAAATATGTTTTTCGTAACGTCATAATTCTTCATATTCTAATT
>Results/Genome1_72
CGAGGTCATCACGATGGGGCCAGGGAAACGAGCGAACTCCACTTGCTGATTCTGCCAGCCGCTGCCGTAGTTACCGACCAGATGCTTGAATTTACGCAGCTCCGGGTAGCCATGCGCAGGCAGCATTTCGCCGTGGGTGTAGACATTAACGCCCGTGCCTTCGGTCTGTTCCAGCAGGTTGTAGAGATCTTTGAGATCGTGACCGGAAATCAGAATGCATTTACCCGCCGTCGCTTTGACGTTGACCTGGGTTGGCGTCGGGTGACCGTATTTACCGGTTTCGCCTGCATCCAGAATGCTCATCACTTTGAAGTTCATCTGGCCGATTTCCATTGAACACTCAAGAAGCGCGTTCATATCGGCAGGCCAGGTCCCCAGCCACGCCATGATTTTATGGTACTGGGCATAAATATCGTTGTCGTATTGACCGAGAACATGCGCGTGTTCCATATAGGCCGCCGCACCTTTCAGGCCATACAGGC
>Results/Genome1_73
TCAAAGGCCAGGGCATGCAGATTCTGGCAACCCATCTTTCTGATAACGCTGTCGATTTCCGCGAAATTGATTACACTCGCCCGACCTGCATTTTGATGGGACAGGAGAAAACGGGCATCACGCAGGAAGCATTGGCCCTGGCGGATCAGGACATCATCATTCCGATGATCGGCATGGTGCAGTCGCTGAATGTTTCCGTTGCCTCAGCCCTCATTCTTTACGAAGCCCAGCGTCAGCGGCAAAATGCAGGCATGTACCTGCGTGAAAACAGCATGTTGCCGGAAGCAGAGCAACAACGCCTGTTGTTTGAAGGCGGCTATCCGGTGCTGGCGAAAGTCGCAAAACGCAAAGGCCTGCCTTATCCCCACGTCAATCAGCAAGGCGAGATCGAAGCTGATGCCGACTGGTGGGCTACTATGCAGGCTGCAGGGTAAGTGCCATGAAAGGTCGCCTGTTAGATGCTGTCCCACTCAGTTCCCTAA
>Results/Genome1_74
CTGTGCGGGAAAACGACGCTATCCGCCAGATTGCGGTCACAACCAATGGTTACCGTCTGGAACGCGATGTGGCGAGCTGGCGCGATGCGGGACTTACTGGCATTAACGTCAGTGTCGACAGTCTGGACGCCCGCCAGTTTCACGCTATTACCGGGCAGGATAAATTCAACCAGGTCATGGCAGGGATTGATGCTGCATTTGAGGCCGGTTTTGAGAAGGTCAAAGTCAATACCGTGCTGATGCGTGATGTTAATCATCACCAGCTCGACACCTTTCTGAACTGGATCCAGCATCGCCCTATCCAGCTGCGTTTCATCGAACTGATGGAAACGGGCGAGGGCAGCGAGCTCTTCCGTAAGCATCACATCTCTGGTCAGGTTCTGCGTGACGAGCTACTGCGTCGCGGCTGGATCCACCAATTACGTCAACGCAGCGACGGTCCCGCGCAAGTCTTTTGCCATCCAGATTACGCCGGAGAGATT
>Results/Genome4_75
GCTTCGCGGCGCCGATATGGTGTTTGTCACCGCTGGCATGGGCGGCGGCACGGGAACTGGCGCTGCCCCGGTCATCGCCCAAATTGCGCGCGAGTTAGGGGCGCTTACGGTCGGCGTTGTTACACGCCCGTTTACGTTTGAGGGGCGGAAGCGGGCGACGCAGGCCGCAAGCGGCATCGCCGCCATGAAAGAGGCGGTCGATACGCTCATCGTCATTCCGAACGACCGGTTGCTTGAGATTGTCGACAAAAATACGCCGATGCTTGAGGCGTTCCGCGAAGCGGACAATGTGCTGCGCCAAGGGGTGCAAGGCATTTCCGATTTGATCGCCGTGCCGGGGTTGATCAACCTTGACTTCGCTGATGTGAAGACGATCATGTCGAATAAAGGTTCGGCATTGATGGGGATTGGCATCGCCAGCGGCGAAAACCGAGCTGCTGAGGCAGCAAAAAAAGCCATTTCCAGCCCGCTGTTGGAGACGT
>Results/Genome4_76
AATGGTAATGGGCAAATCCGTTGAAGACTGCGTAAAGAACAATTGGGGAAACAATCCACCATTGCACACACAAACCATTCGTCTATCATCCTTTCCTAGTTTAGATTTGGTACTACTGTATTAAATGATAATGTTTAAAAAAATGATTAAGATTAATAACTATTTTTCTATAAAATGGTGTAATCATCCATGATGTAAGAGGGTGGGTATGACGAGCAACGGGACGTCAGCCTTTTGGCACCACGCTTTAAAAGAAATCAGGTTAATTACTTTTAGCTTGGATGCATGATCAAGACCGATTCCCGGAGAGTGATGTTAGGTTCTTATTTTTTCATATTAGGCGATGGACCTATGCATAATATTCACGAGATACGTATATATACAGTATGAATACCCCTTATGGATAAAAAGACAGGGAGGCGTATTGAGATATGACGTTATATGGCATGAATGACCATTCCATGTCTTCTCTCCCCAACGAT
>Results/Genome2_78
TAATGTCACCATAGAAATCGATGCGGGGGTTAAGGTGCAAAATATCCAGTCTCCTTCTCACCAAGTTCAGATAAGTTATGCAGAAAAGCAGGTGTTGGTGAAGTTGGCGGGTGGGGATACTATTCCGAATAAAGACTTGATTTTACGTTATCAAGTAGCCGGCGAATCTACCCAAGCTACCGTACTCAGCCAAGCTGATGAAAGGGGTGGACATTTTGCACTATATCTAATTCCTGCGATTCAATATCGTCAGGATCAAGTGGTTCCTAAAGATGTAGTGTTTCTCATCGATACTTCTGGTTCGCAGATGGGTGCGCCACTAATGCAATGTCAGGAGTTGATGCGCCGCTTTATTAATGGACTTAATCCTGATGACACTTTTAGTATTGTTGATTTTTCAGATACGACTCGGCAACTATCGCCTGTTCCCCTCGCCAATAATGCCCAAAATCGCACAAGAGCCATCAATTATATTAATCAAT
>Results/Genome1_75
TTTTGCTGTACTGAGCGTAATTCTGCATACCGTAAGCGGTACCCCATGTCGGCAGACAGGTGTTCGCATCTTTACTCACCACAAACGCCAGCGTGAAGTGGTTGACGTTATGATTCTTAGCCAGCGCAGCCAGATCCGGGATCGTATTCAGCGTAAAGTCGACATACGGTGCATAAACGTGTTTCGGCCACGCTTTCTTCGGCGTACCTACGCGCTCTTTGGTTCCGGTCCAGTCAACAAAAACACGCCACGGGTTGCTGTCAGAAGGAGAAACTTTCTGCACTTTACTCTGAGAAATGTAGTTCACACCGTTAAAGCGAATCAGCGTATCGCTGGCATAAAGCGTTTCTGGATTAAACTGCGGCGCATTATTCAGCTCTTCGTTGCTATAGCTCTGAGCCTTACCTAACGGCTTCCACGGGCGGCTATTGCTACCGGTGGCGTTTTGGTTCGCCACCAGAGCAGGGTTGTCACTTTGCGTC
>Results/Genome3_96
ACGCCCAAACCGATCTCGGAGACACGGTGTACGCAACGCTCCTTGAGGCGGGCATCGATGTGCTGCTGGATGACCGCAAGGAACGGGCTGGGGTGAAATTCAAAGATGCCGATCTGATCGGCATTCCCTGGAGGCTGGTCATCGGCCGCGACGCCGCCGAAGGCACCGTTGAACTGGTTCAACGGTCCAATCGCGAGATGCGCAAACTGCCCCACGGCGAAGCGATCGGCGAACTGCTGAAGGCCCTGCGCCCTTAAAGTCCCGCTCAATCTTTCCAGTTCCATGATCTCCGCCCTGGCCCGACTGATCCAGCAACTGTCCAGGGCAGCGGTCGCCCTGGTTCTCGGACTCTGCTTGCTGCTGACCGCCTGCAGCGGCGATGCTGAGGCCCGTCTCACGGGTGATTACGTCGAGGACACGATTGCCGTGGCTCACAACCTGCGTGAGGTGATCGATCTGCCCCAGGACGCCGCCAACCGTGGTG
>Results/Genome4_77
TTCAACATCAACATTCCGAAGCATCTCGTCAACCAAGCGGTCAAATTTATGATGGGCTTGTACCAAGTGTTTGTCGATAAAGACTGCTCGATCGCCGAAATCAACCCGCTTGTCGTCACCGGCGACGGCAAAGTGATGGCGCTTGATGCGAAGCTGAATTTCGATTCAAACGCCTTATACCGCCATCCGGACATCCTTGAATACCGCGACTTGGATGAAGAAGACCCGAAAGAAGTCGAAGCGTCGAAATACGACTTGAACTACATCGCTCTTGACGGCAACATCGGTTGCATGGTCAACGGCGCCGGCTTGGCGATGGCGACAATGGACATCATCAAATATTACGGAGGCGAGCCGGCCAACTTCCTCGATGTCGGCGGCGGCGCCAGCGAGGAAAAAGTAAGGGAAGCGTTCAAAATCATTTTGTCCGACCCGAACGTCAAAGGCATTTTCGTCAACATTTTCGGCGGCATTATGAAATG
>Results/Genome1_76
ATAAAATCGCCACGATTTTTGCAAGCAACATCACGAAATTCCTTACATGACCTCGGTTTAGTTCACAGAAGCCGTGTTCTCATCCTCCCGCCTCCTCCCCCATAAAAAAGCCAGGGGGTGGAGGATTTAAGCCATCTCCTGATGACGCATAGTCAGCCCATCATGAATGTTGCTGTCGATGACAGGTTGTTACAAAGGGAGAAGGGCATGGCGAGCGTACAGCTGCAAAATGTAACGAAAGCCTGGGGCGAGGTCGTGGTATCGAAAGATATCAATCTCGATATCCATGAAGGTGAATTCGTGGTGTTTGTCGGACCGTCTGGCTGCGGTAAATCGACTTTACTGCGCATGATTGCCGGGCTTGAGACGATCACCAGCGGCGACCTGTTCATCGGTGAGAAACGGATGAATGACACTCCGCCAGCAGAACGCGGCGTTGGTATGGTGTTTCAGTCTTACGCGCTCTATCCCCACCTGTCAGT
>Results/Genome4_78
CGGCCGGCTTCAAGACAACGGTGTTGCCGGTCGCCAGCGCGGGAGCCACCTTCCACGTTTCCAGCATAAACGGCGTATTCCACGGCGTAATGAGCCCGGCGACGCCGACTGGTTTATAAACGGTATAGTTTAAAAACTGACCATTCACATGGTACGCCTCGCCGACAAGGCGCGTCTTCACCATTTCCGCGTAAAAGCGGAAGTTTTCCGCCGCGCGGGCGGCTTGCTTTTTCGCCTGGCTGATCGGAATGCCGGTGTCAAGCGCCTCTAAATAGGCGATGTCGTCCGCATACTGCTCAATCAAGTCAGCAATGCGGAAAAGGTAACGAAGGCGCCGTTCGACCGGCATTGTCCGCCACGGCCCGTGATCAAACGCCTCCTTCGCCGCCCGGACCGCTGCGTCTATGTCTTCTTTCCGCCCCTCGGCTATCTGGTTGATCGTCCCGTTCGTAAACGGATTGATGTTGTCGAAATACGCACCG
>Results/Genome2_79
TGAACCGTTCTATGGCCTTGCGGGGGGTGCTACGTAGTGCATATTTTCTACCATCAATTATTTCTCTGGTTGCTGCTGGGTTAGGCTTTCGTTGGTTGTTTCAAACCTCTGGCCCGGTAAACGCATTTTTAAATATATTTGGCATCCCAGCAATTTCTTGGTTAGGCGATACCTTTTGGGCAATGCCTGTACTAATCATTTTAAGCATTTGGAAACAACTAGGGTTTAATATGGTGGTGTTCTTGGCAGGGTTGCAAGCCATTCCCCCCAGTCGCTACGAAGCCGCAGAATTAGATGGTGCCAATGGTTGGCGACAGTTTTGGCATATCACCCTACCAGGATTAAGACCCACTTTAATCTTTGCCACTGTCACCACGGCTATTTTTACATTGCGGAGTTTTGAGCAAGTTTATGTAATGACTGGTGGAGGCCCTTTAAATACAACTAACTTACTGGTTTACTACATCTATCAGGAAGCTTTC
>Results/Genome5_79
TTCGCACCGTAAAGCTTCTCTTGTAATTGATTTAGTTCGAAACAAGCCAGTACATGAAGCAATTCGAATTTTAAGTAATACACCAAAGAAGTTTGCTCCAATCGTTTTGAAATTACTTAACTCAGCAATTTCAAACGTTCAACATAACTCTAAAGATATGGATCCAAGTAAACTATATATTTACAAAATTGTAGCTAATCAAGGTCCAACAATGAAAAGAACACTACCACGTGCTAAGGGTTCTGCTGATCAATTATTTAAACGTACAACACATTTAGAAATTGTTTTATCTGATGATGTTAATGAACGTGAAAAAGAATTAGCAGCTATTAAAGCTAAAAAATCAAAAAAACCATTAGCAGTTGAACCGATTGCTAAAGTTGAAACTAAAAAAGTTGCTAAACCAAGCAAAGTAGAAATAAAACCAGTTGAAAAAGACGAAAACGTTGATCCAGAACTTTTAAAACGTGAACAACAAGTTT
>Results/Genome4_79
AGGAGGAAAATCTCGACCGCAAAGATGAAGCGCTCAACAAACGTGAGGCGTTGCTTGAGGCAAAGGAAGAAGCGTTGAACGAAAGACAACAGCATATTGAACAAATGGAAAGCAAAGTGGAAGCGCTCGTCAAACAACAACAAGCCGAACTTGAACGCATTTCCGGCCTGACGCGCGACGATGCCCGCCAGCTCATTTTAGAGCGCGTCGAGAAAGAGCTGTCGCATGAGATTGCGATGATGATCAAAGAGGCGGAAACGCGGGCGAAAGAGGAGGCAGACAAACGGGCAAAGGCGATTTTGTCGCTTGCCATCCAACGTTGCGCCGCCGACCATGTCGCCGAAACGACTGTTTCCGTCGTCAATTTGCCAAACGACGAAATGAAAGGGCGGATCATCGGGCGCGAAGGGCGGAACATCCGCACGCTCGAGACGTTGACCGGCATCGATTTGATCATCGACGATACGCCGGAAGCGGTCATT
>Results/Genome2_80
GAATATGTAGGCGACCAGCGAGTTGTAGACGTACATATCGGTCAAATTCGCAAAAAGATCGAAGTGGACGCTAGCCAACCAGCATTGATTCAGACTGTGCGCGGGGTAGGGTATAAATTTGAATGTCCCACTCACTCCCAAGTAGAAACCAATGCTTGAATGTGTGGTTCATAGTCTAGGTTTAAATAATTATTTTTACACTTAGACTAGATAATTTCTGCCTATAGTTAAAAACTAGATTAATCAAATCGCTCAAAGACGTGCAATGAAGTCAGTATATGAGCGATATTTTCATGTCAATAACCAGAAGTTTATTTAAATAGAAAAATTCTCATGGACACGATATAGCGTATCCATGATAGGACTAAGTAAGATATAGTACCGTGCGTACCAGCACTTGAGAATGTCTGGTACATTAGCTGTTTGTGGCAAATCGGTACGAGACATTTCTACTTAGCAGTGATGAAATAAAGTTTCTAAGTA
>Results/Genome3_97
TTCGAGAGCCGCCCGACAGCCTTGAAGAAAACAGGTGATTGCACACATATTCCACCTCACGAAATCACAACAATGATCACTGCTCAATCATGCATGCGAATAAAAACGGCGATATCTTCGGCACTCGACATGTGGACGGAGGTGGGACTCCAGACATACCCCGCCTGAAATGTCATAGGAAAGCAAACATGCCGGTTCAACGTGGTCGTTCGATCAGGGACAGTGTCAAAATCTCGACCAAGGAAGATAGTAAAAAGAATACGAAAAAGAAACACAATCAGAAGCAAATGGCAATAATTCCGCCTGCAATGCGTGCCAAGCTTCGGAAATATTCGAAACAATCTGAACAACATATCCTTCTTCTTCGAGCTCAACACCTAAAAAATCAGTCAAACGAGGCTCGTCGTCGACCAGCATGAGCCGAAGCGACTGATCAGCCTGTACAACCTCCACCAAAAGAGGATCCCTACACGTTCAACAATCG
>Results/Genome5_80
TTTAGTTACAATTTTATTAAGTTTAGCTAATTTATTGCACGGAAGTCCTTCATGGATCGGAACAATGGTTTTAAGTTTAAATAACTTATTTTTTGTTACTATGGTTATTCTTTTTAAAAAGTTATTTATTCCAAAAAGACCAAAATTTTATCTTAATTTATGAGTTTTAGTATTAAGTTCATTCTTAACAACTGTTTTTAATGTGATTATGAACGGTATTCTTTACACTCCACTTTATTGATACACTTTTAAAATTACCCCAACACTGAATTTTTTAGAAGTACAAAAAATTTATGAAAAGCACCCGACTTTATTTTTGTTAAATATTAAATCATATTGATTAGGAATTATTGCTTTATATACAAGTTTTAATTTAATTAAAAACATCATTATTAGTTTTATATCATTAACTATATTAAAAATTTTTGCAGATAAAAAAACGATTATTACATATTAACAAGGAATAATTTATGAAATTATATG
>Results/Genome4_80
CTCTTTCCCCTTTAGTGTATTATACAAAAAAACAAAAAAATGTAAATATTTAAAATTAACGTGACATTAGAAACCGATCAAAAATACACGCCAAGACAGGGATTCCGTGAGCTTGTGTAAAAAGAGGGGCGTTTTCCGTGAAGTCGTCGTCAACACCATGCTTTTTTGAGCAGTTTTACTCCAAGCTCAATATCCTCGAGCGACAAGCCGCTAAAACCGAGCTTGATCATGGGTCGGTCTGGCCGTTGGTTCACAAAATAGCGCGAAGTGGGATACACTTTTACCCCACACGATAGGGCGCGTTGAAGTAGCTGTTCTTCTGAACAATCGGAATGAACTTTGATTAACACGTATAAACCGGACTGTTCGCCAATAATGGAGATCATATCCCCAAATGCTTTTCGCAGTAGTGATGTTAAATGCTCCATTTTTCGTTTGTACACGAGGCGCATGCGTTTAATATGGCGGCCCCATTCCCCCTCC
>Results/Genome2_81
TTGCAGATGTTCTGGGGAACAAAAATGTAGAAAGTCGTGGAGAGTAGGGGTTTTTTGCCAGGCTGGAGTACCAAATCCACCAGCGATCGCCATTTTATATCTTTCTTGTATCCCTTGATCAGCGAAGAAGGCGCTTAAAGCCAAATTGAGTAGGGAACGGACGGTTTGTGTTAATAGTTGGTTGTCGTTGGATGAGCCTAACACCATTGTCATGAGGGCTGATTCCAAAAAGCCCGTATAATCGAGTAAGCGATCGCGTTGTTGTTCAGGATCGAGCGATCGTAAATCTGGTTGCTCAAATAAGTTATTTGATTGTCTAGAAATATCGAAATATGCCCCATTCCCTTCCATAAAATGGGCATAGTCGGTAAAGGTAGATGTCCCATCAGGTTTAGGAAAATCTAAGGCGACTACGGGAATCCCATGCGCCAAAGCCTGGGTTAAAATTCCTGACACCAACACTGATTTACCTGCGCGGGTAGT
>Results/Genome5_81
AGCAACTTGTCATGCTTCTGATGTGTTTTATAATAATGATTTTCAAACATTAGATGAAATTATTCATCGAACTAAATCCGATTGTGTTGATATGGAATCATTTGGTTTATTCGCAAATGCACAAATTTTAAATAAAAATGCAGCAACTTTACTAACAGTTAGTGATTCATTGATTACAGGTGATGCACTATCACCCGCAGAGCGTGCTAATACTTTTAAAAAAATGGTAACATTAGCCTTAGAAAGCGCAATTAAATTACTTTAATTTTAAAAATAAATAAATTATTATTTAATGGTTAATTTTTATAAAATTAATTATAAAAATAACATTTACTAAATTCAAAGAAAGAACAAAGCCTTATGAATGCAAAAATTAAAGCCAAAACACGTTCACAAATGATAGATGAATTATCAAAAATGTTAAATATTGAAAAAAAACAAACAAAAGCATTTATGGATACTTACGAAGCTTTTTTAATTCTT
>Results/Genome5_82
TTTTGCTAATGCTAAAGATGAATTAGATATTATATATGAAGATAAAAATATTTTAGTTGTTCACAAACCGATTGGTTTAATTGTTCATGAAGATAATAGATATAAAAATGACACTTTACAAAATAGAATTAAGAAATATTTAGTTAAAAAGGATGAATATCATCCTTTTGATGAAAGTGCTTTTGTTCCTAGCTTATGTCATCGTTTAGATTTAAATACAAGTGGATTAATTGTTGCAGCTAAAACTGCAAATGCTTTAAGAGTAATTACTGAAATGTTTAAAAATAATGATGTGATTCGAATTTATAAATGTTTAACATACAATCAATTACCTAAAAATAATGATGTTATTTATAATTTCATGTATAAAGCTGATGATAACACAATGATTGTACAAAATTTTAAAACAAAATTTAATAAAACAGCAATTACCAAATATACATATATAGATAAGTATAAAAAATATTTTATTTATGACATTGA
>Results/Genome5_83
TAAAAAATCCACAAACTCAAAATTTTGTTACTTCTATAGAAGATTTTATTGCTAATAAATTAGGCGATCTGGTAATTAGTGCAAATAATAGTTTACTAAAATCAAATATGTCTGATATTTGAAAACTAATCAAAGAAGTTGTTCATGACTTAATTCATAGTTCTGAATCATATGATCTAATATTTTCAATTATTAATGACTTTATTGATCATCCACAAAATTATGATAATTTAAATAATATTAATGATTTATTACCATTAATTTTAAAATCTACAAATAAAGAACTTCAAGATAAGGTTGATATATTATTTAAAAAACTTATTAACAATGAAAATATACCAAATTTAGTAGGAACATTAACAACAAATTTAATTGTCAAAAACTTCTTTGTTAAAGAATTAACAGTAGATCAAAAACAAAAGATTAATAATTTTATCACTAATATTTTGCCAACAATACCTAATTTAACTTTATATAAAGAAA
>Results/Genome5_84
TCAAAAACAAGTAATTACTTCTCACAGTGTTAATGATGTTTGGTTTATTATCACAGATAATAAAGTTATTTTAAATTCGACACAAAAATTTAGTTTAGCAAATATTGCTCCAACTATTTTGGAATATTTAAATATCGCTCAACCAATTCAAATGACAGCAACGAGTATGATAAAAAAGATTTGTGAATAGTTTTATTATGCTATTATAATAATTTGATATACGAAGGAGTTTTATAATGGATAAAAAAGCTAAAATTTATACTTGATCACACATTATTTTAATTGTTTTTAGCTTAGTTTGTTTGCATTGGTTTTTCATTTTATCAATCACAATTCCTAACCAAACTGGTTTTTTAATTAATCGAGTTGGTCAATGAATAAATTCATCTAGTACATATGCTTATAAAATTGATCCTCGATCATTATTTTATTTAAATTATACTTTAAACTTTAATATTGCTTTAAATGCAAGTGGTATAGCTA
>Results/Genome1_77
TTATTGATGAACAAACATTTCGTCGTAGCTTCAGCGATCCGGCGCTTAGCCATGCTCTTGACCGCCGGGTATTCCACGAATTTTTCCAGCAGGCCGCAAAAGCGGTTGCCAGTAAAGGCATAAGCATCTCCCTCCCCCTTTCCGTTGCCGGTTTGAGTAGCGCCACGCTGGTGAATGATCTGCTTGAGCAGCTGGAAAATAGCCCTCTACCACCACGGTTATTACATCTGATTATTCCGGCTGAAGCGATTTTAGATCACGCAGAAAGCGTGCAAAAACTGCGGCTGGCGGGATGTCGGATAGTGCTCAGCCAGGTGGGCCGCGATCTGCAAATCTTCAACTCGCTGAAAGCGAATATGGCAGATTACCTGCTACTTGATGGTGAGTTATGCGCCAACGTGCAGGGTAATTTGATGGATGAGATGCTGATTACGATTATTCAGGGGCACGCTCAGCGACTCGGGATGAAAACCATCGCCGGG
>Results/Genome3_98
GGCCCTGACCGCGTACTTTTGGGCCGCCCCGATGTGCTGATCATCGGTGTTGGTGGAGGCGACAAGATTTACAACGGTGAGGAAGCTGCTGCTGTGGTGAAGCAGCTCAACCCCAGACGAGTCATCCCGGTGCAATACATCAACGGCAATGCCCCTGCCAACTGTGATCAGGGCGGAGTTCAACCGTTCCTCAACGCCATGGGCGGCACCACCGTGGTGAATCCAGGCCGCAGCATCAACCTCCCCGCCAACCTGCCGGACACCACTGTGATCACGGTGTTGCGATAATAGGTGTTGCGATAATGGGTGTTGCGGTAACAGGTGCTGCGCTGATCAATTCGGCCAAATCATCCCGACTCAGTCCGGCAATCAAGGCCAGCAACAGCAGCACCCGGGCCTTCTGCGGGCTCAGGTTGCCAGCAGGCAACAGCCCGAGCCGTTCATCCTCGTGATGGTGGTGCACGGGGCCAGAACCACAGCGGTT
>Results/Genome5_85
TCTGTTTTTTTATTGATTGCTTGATCGTTTTCAATTTCTACGTCAACACCAATAACTCCTACATTGTGTGAAGTTGTTGCAATTGCTTCAGTAACAGCTATTCCAACTTGAGGAATAGCTACTGGTAAAATTAAATCAGCACCTTTAGTAATTAATTCCTGAATAATTTTTTTAGCATTAGCACTATCAGATTGGAAACCTCCAGCACTACTTTCTGAAGCATAAACTTGTTCAACATTAATCCATTTTTTTGTTTCTTGTGTTCCTTCTTGTTTAATGTTTTTATCTTTTAATTTTTCATTAGCTCATTTAACACCTAAATCAAAACCTGCTAAGTAATTGGTTGTATTTTTAGCATTTATACCTACATACCCACCTCAAGTTAATTTATTATCTGCACCAAAAACTGCTTGATTTGAGTTTAACATATAAGCTGCAGCAATACCTCCTAAAAAAGCGGCTTCATCAACTTTAAAATAAACA
>Results/Genome5_86
TACGATTTTCTAAACCAAAAGCAATATCATCTTCAGCCGTAATACCTACAAATTGATTATCAGGATTCTGAAAAACAATTCCGATATTATTTCGCAAATATTTTAAATTAGCAGCACTTATCTCAATTCCAAAAAGTTTAATTACACCGCTTTTAGGTTTTAATAATCCTGTTAAAACCTTAGATATCGTTGATTTTCCAGAACCATTATGACCAATAACACAAACATATTCATTGTCATTAATTGTAAATGAAACATTTTTTAAAATCATTCGTTCTTCTGTATAAGCAAAATAAACATTTTCAAATTCAATGGCAACACTTGAATCATTAATAATCTTATCTAATGATGAAATTTGATAATTATGAGTATTTTTATCATTATGACTCATTTAATCAACTCCTTAAAGAAGATATTTATATATTATATTATGTTTTTTAATAAAACATATATAAAGGCAATTAAAAATAGGTAAATAAAAGG
>Results/Genome4_81
AGGAGTCAGGTTACTAGGAATCCCGACCGTGACAGACCGGTTCATCCAACAGGCCATCGCCCAAGTGCTCACGCCGATCTTTGACCCATCCTTTTCGGAACACAGCTACGGGTTTCGTCCCGGTCGAAGAGGACACGACGCGGTGAAAAAGGCGAAGCAGTATATTCAGGAAGGATATACATGGGTGGTAGATATCGACTTGGAAAAGTTCTTTGATCGAGTCAACCATGACAAACTGATGGGGATATTAGCGAAACGAATTCCAGACAAAATCCTCCTAAAGTTGATACGGAAGTATCTACAGGCAGGGGTCATGATCAACGGGGTGGTCATGGAAACACAAGAGGGGACTCCACAAGGAGGGCCGCTCAGTCCACTCCTGTCCAACATTCTCCTGGATGAGCTGGACAAAGAATTGGAAAAACGAGGGCACAAGTTTGTACGGTATGCGGATGACTGCAATATCTACGTAAGGACGAAGAA
>Results/Genome2_82
AAGAGCCGCACCCAGAGCGAGGTATTTGTCAAGTTTGGGAACAAGATAAATGATGAACCCTAGTAAAAACGGTAGTGTAATCCAGGTGAGGGTAATAGTAGTCATGGGGTATTGTTCTTCTCGATTTCGTTGCTTTCCAATGTGGGATTATCCCGTGCCAACTTCATGACACCAACCAGCATTAAGGCTTGAATCGAAAAACCGATAACGATCGCCGTCAATATAACCGCCTGGGGAACCGGATCGGCGTAAGTCCCCTTTTGTTCACTTGCTAAAATTGGTGTGAACAAACCTTCTCTGGAGGCTATCAATACGTAATAGGCGATCACCCCTGTACTCATGACATCCATTGAGATGATCTTCATGACAAGGCTTTTTTTGAGGATAATGCCGAAAAATCCACATAAGATTGTGGCGAATACGCTTGCTTCTAACACAGGAATCGTCTTTTTAGTAAGGGTTAACCGTAGTTATTTGTAAAAA
>Results/Genome4_82
GAGCGCGTTTCGCCTTGTGAAGGAAGTCGGCCTTGAACATGAGATCGTTCATAACGCGACCGGAACATCGTACATTTTGGTCAACGGCAAACTCTATCCAATTCCGGGCGGAGCGGTGATGGGCATTCCGACGCGCATCGCCCCGTTTTTAACGACCGGACTGTTTTCCCCGGCCGGCAAGCTGCGGGCGGCGCTTGACTTTGTGCTGCCGCCGGTGAAAGTCGATGGTGATATGCCGCTTGGCCGCTTCTTCCGCCGCCGCCTCGGCGATGAGGTGGTGGACAATCTCATTGAACCGCTGCTTTCCGGCATTTACGCCGGCGACATTGATGAGATGAGCCTAATGGCGACGTTTCCACAGTTTTTTCAGCTTGAGCAAAAATACGGAAGCCTTGTCCGTGGAGCGAGACGAACGACGCCGAAAGAGCAAAAAGAGCGGAAAGGGGCGTTCCAGACGTTAAAAACGGGCTTGCAGTCGCTCGT
>Results/Genome4_83
CGCTGTTTGGCATTGATAAAGAAGTGTATCTCGGCACGATTTTGCAAAACGCCGCCCATCCGCGGTTTCGCTATCAGCCGACGACAAAGGAGAAACCGTCCGCCTTTTTCGCGAAAGTCGACCCGACGCCGAAAACGGCCGGCGTTAATCAGTTTGTCGCGCCGCCGCAGTTTCCGAAAGTATCGCTCGTCGCTCCAGATGGGTTGATCGTCAGCGAGCCGGGTTATCGGTTCAATGAGCAAAACAATGCCGTGGCCGCTTGGCAAAATACGCTCAATCCGCCGCCGCCAAATGAACGGATCAGCGAGGAGCGGGCGGCGAGAGGAAGAGAGGTGTTTGTCCGCGCCGGTTGCATCCGCTGCCATGCCGGGGCGTATTTGACGAACAACCGAGTCATCGCTGCTGATGTAGTGGGCACCGAGCCGTCGCGGGCGAAAGCGCTGAAGAAAACAGAAAAAGTGTTTGGAGAGCCGGTGTTGTACG
>Results/Genome4_84
ATGTATCATCGCTTGGAAGACCGCATTCGTGTGCATGTGCTGCTCAGTTGGCTGGTTCTCTTGCTGGTTCGCATCGTAAAGATTCGGACCAACGAATCGTGGCCGAAAGTAAGAGAGGAATGCTAGCGTCTCACACTCGGACATTTTTCTTCAAAATACGGGGACCTTTATCAGCGGACAGAACTGACCTCCAAATAAGGGCAAACCTTTGCGACTCTAGGACTAGAGCCTCCCCCGAAGATCCTAGACATTCATCCTCGCTCCTAGATACACGCCACAAGTATACCTAATCGCCTCTCAGCCCTTCTGCATCAAGGACTGAGAGGCGATTTATTTGCCTAGTCACTGTCGAACTCGGGCAGGAGAAAGTAGCTGTATAAGCTCAGCTGTTCCTCGCTGATTAGTGAGCCCATTATTTAGGAAAAATAAAAGAGGTAATACCCTATGTTTGTTTTTTTATCTTCTCTTCGATGTGCTTGTAAT
>Results/Genome5_87
TATCAATATTTAAATTAATTTTTTTATGTGGATAATGAATTGTGTTATAAGAAATATTTGCATAAATATCTCATTCGCTTGTAGCAACAATTTTGTAGTCAAAGCCAAATTGTTTTTTTACAATTTCTAAAGCACGATGTTGTGCTCCAATTCCAGAAAAAGTTTCAAATACTCTTAAAACCTTAGTTTTATCTATGTTTTAACATTGAAATTATTTAAAAATGCTAAAATTAAATAATAATTGATGTTTTTGTATTAATTTCGTACGAATAAATTATTTAGAACAAAATGTGGACATTTATGAGCAAAAATAAAGCAGATAAAACTAAGGTTTTCTCTATTTTTTTGTAATTTAAATTAATATAATTTTAAAAATCCTATTGTTTTTTATATATTTATAATTTTTACATATGAAAAAATTTATAAATTATTTAAAAAATGTAAAAGGATATAGTGATGGTACAATTGCTATTTATCAAAAAT
>Results/Genome3_99
GCACAGGCAATAGCTCTATCCCGAGGTCCGTCAGCGCGTAATCCACGCGCGGGGGAACCTCGGGGTGAATCGTGCGATGCACCACGCCATCAGCCTCCAGATCACGCAATTGGGCGGTCAATACCTTCTGACTGACGCCCTCAAGCGCCCGCTGCAAATCAGAGAAACGCTGAATGCCATCCACCAATTCTCGAAGGATGAGTACGCTCCAGCGTCCCTGAATCACCTTCAGAGCCAGCTCGGCCTTGCACTCGCCCTGGTGCTCTCCTTGCTGAAAACCTCTCTGATGGTCCAAAGGTCACCGTCCGGTCACCAACCCACTTTTGCGTGCGTTCTTGTGCAGCCGTGCCGATGACTGCAGGATCGTTCGAGCACCCCGAATCGCCTTCCTCTCGATGCCACCGGATCTGATTGTTGTTGCCGCCAGCAACGGCGAAAACCTCAAGCTGGCCGAACGCTGCGTCCATGCCGCCAGCCAACGTCA
>Results/Genome3_100
CGGCGGTGAGCACGAGTTCGTGGGCATTCACCTCGCCGGTGAGGAAGCTGGCCGCAGGCGTGTAAAGGCGATCGGCACCGTCATGGTGCTGGCCTGGTGCGAGCAGGTTGTCGAAACGCCAGAGATGGGAGCGGCCCGCCATCCAGAGGCTTTGACCGCTGGTGAACAATCCCATCGGGCGGTCATAGAGCCGCTCATGAACGCGGAGGGTCTGACTGTGATCCACGCCAAGGAAGATCAGCCGGTTGGCGCGGTAGGTGGAGAGGGCCAGGGAGATGCCCTGTTGGCTCAGCCAGGTTGCAAGTTCCGGGTTGAAGCTGGCTGGGGTCTGCAGGGTCACGTGGCTTTGAAGCGTGTTAGCGGGTGACGGGTGTGGAGATCAGACTGATCGGTTGGCTCAATTTGCGTTGTAGATGGCTTTCTGTTCCCAGAGCGCGTTGTGGTCATTGGTGCCGATGGCTCCCATTTGCTCAAGGGTTTGGCGG
>Results/Genome1_78
GCTACACCTGCTGGTTGCCACAACCGTTATTGAAGTCGGCGTTGATGTGCCTAACGCCAGTCTGATGATTATCGAAAACCCGGAGCGTCTGGGTCTGGCGCAGTTACACCAGCTGCGCGGGCGCGTAGGTCGTGGCGCGGTGGCTTCTCACTGCGTGCTGCTCTACAAAACGCCGCTTTCTAAAACGGCGCAAATTCGCCTGCAAGTGCTGCGCGACAGTAACGACGGTTTTGTGATTGCGCAAAAAGATCTGGAGATTCGCGGCCCTGGCGAATTGTTAGGCACGCGTCAGACGGGTAATGCTGAATTTAAAGTGGCGGATTTACTGCGCGATCAGGCGATGATCCCGGAAGTTCAGCGCCTGGCACGCCATATTCACGAACGTTACCCACAACAGGCAAAAGCCCTGATAGAACGCTGGATGCCGGAGACGGAACGTTACTCGAATGCGTAAAAGGCGGCAGTGAGAAGACCGCCATTTC
>Results/Genome1_79
AGGGCTTCGCGCTCTGTTGCCACGTTTTTAACCGGGATAAGGGCCATCTTATCGGCATCGCGGTATTTAACACCGCGTTCCATCACAATGGGTTTACTCATAGCGTGCGTGTTCCAGTTGCGAATTACGAAGGAAAGCGTTTCAATTCAATAGATTGTTGTAATTATCAACTATTTTTGAATTAACGACTGGCAGTATATCATTGAAACGGACCTGAAAGCAGCCAAAGCGGTCGCGAAAATGTAAAATTGTTGTTGGATTGTGCCATTTTATCGTTCTGCGCTGTGATCTGGCTGTAACAATACTTTTTCAAAATGCATTACGGATAACATCTATTACTCCGTGCAGGATGGGATCACGCAGGCTGAATTTGTTGTAGTGGATAGAGAAATCTATTTGCTCCTCATTTAAGGACGGAAAAGGCAGTTTTTCCAGCGGCCAGCAGCGGCTAAACAGGTTATAAAAACGGCTGGGAATAATCG
>Results/Genome1_80
AGCATCGGCAGTAGCCACGGCGCAGCAACACCGCCAATTACGCAGCAAATCGCCAGTGCCACTACGCTTACGCTCATCAGGAGCGGCGCACAGGTGGCGTTTTCGGCTTCTTTGGTGCGCGGCGCGCCGAGGAACGTGACGCCATAGACTTTCGCCATACACATCACCGCCAGCGCACCGGTAATTGCCAGCCCCACAGCGAGCAGCGGCCCCAGCAGACGGGCAACAAACGCGCCACTATTGCTCAGTTTGAAAAATGATTGATAGATAACCCATTCCCCGGCAAAACCATTCAGCGGCGGCAGCGCAGCCATTGCCATCAGCCCGACTAACATGGCGATGGAGATAACCGGCATTTTCTTGCCAATACCACCGAGTTTTTCGATATCGCGATGACCGGTACGGAACCAGACGCTCCCCGCCCCGAGGAACAGTACGCTTTTGAACAGGCTATGGTTAAGCAGATGGTACAGACCACCGACC
>Results/Genome5_88
GGATTGCTAAACGTTCTAGATAATGAAAATGTTCAATTAGCATTTTTATTATTTTTAGGCTTTAAAGACGAAATAATGGCAAACAGTTTATGATCCGCATTTTTGTTATATCATCAATTATTAGAAAACTGCAATGATATTTTTGTTTTTTTGGTTACTGAATCATAACTAGCAACAATTTTTTCTACCTTAGAAGCTGAAGCGTTAGTTTGAACCATTGTTATAGAAGTATTAATAATCACTGGTTTAGCATTTATCATTAACGAACTAATTTGATAAGTGCTCTCAGGTTCTAAACCTCCATAAATATTTTCATCATTATCTAAATCATAAATTAATTCAATTACATTTGAATTATTAACTTTTGAAGATAAAACAGTTTGGGGACTAAGTGTAAATTTTCGGTTAATAATATTAGTATCAAGATTATAAAAATTTAAAGCATAATCTGATGGATTTAAGCTTTGATGTAAACTTAAACTA
>Results/Genome3_101
GGTTTCGGAAGGATCTGAGTGAGTCCTCAACACCGCTGCTGCAGCAAAGACTTCTGCTGGTGATGCTTCGCTGGGTGTCACCCCCCGTGGTCGCAACTGGACTGGTGATCAGTGTGGTGGATCTGCTGAAAGGCTGATCGTTTCAGGCATTCGGGTCGGGCTTGTCTTTCATCAGCTCCTGCATCTTGCGGATCCGAGTCAGCATCTTGGTCCAGACCTCAAGTCTCCAGACCTCTTCCGCATCGCCACCACCGGCAATCTGTGCCTGGGCCGACAGCTTGGCATCGAGATCCTCGCCGGCTTCAAACGCCTTCATCAGCTCCATTTCCAGCTTGGCTGTCTCCATGAAATTGAGGCGCTTCAGCCAGAGCATGGGGAGACTTGATAGGACCGACAGTCTGCCCGGCTCAGCTGCGGATCCATTCGGTGATTCCACCGGGTTTGTCGATCAGCTCAATGCCTTGGGCCGTCAGCTCGTTACGGAT
>Results/Genome2_83
ATTTGTGTCAGCCCTTTTCGCCTTTAGAATTAAACTATAGATTTTTACTAAGTGATCAACGGATTACTACCTTGAGTGTAGGGCCAGCGACTCCAAAAGAACTGGTGGAACCCTTACAAGTTGCTGATAATTATGGCGAGCTAACATCAGCAGAAATTGCCGTTTTTCAACGCTTACAAAATCATCAAAAATCAGTTTTAGAAACTCAACAGTGTAGCCAGTGCTATGCTTGTTTACCCTGTCCAGAAAATATCAATATTCCTGAAGTTCTTAGGTTACGGAATTTGGCAGTGGCATACAACATGACAGATTACGGACAATACCGTTACGGAATGTTTGAAAATGCTGGTCATTGGTTCCCAGGTATGAAAGCTAACCGTTGTACAGAATGCGGTGATTGTTTACCCCGGTGTCCAGAAAATTTAGATATTCCTTCTTTATTAGAAGATGCCCACAATCGATTAAATGGCAAAGCGGGGAGAA
>Results/Genome1_81
TGCATGAAGGGCTAAATACATTACGTTTGCCGAATACGCCACAGGTAACTTTACGGATTAGTGTGGGGGTTGCGCCGCTGAACCCACAAATGAGTCACTATCGTGAGTGGTTGAAATCGGCAGATTTGGCGCTTTACAAAGCAAAGAAAGCCGGACGTAACCGCACCGAAGTGGCGGCCTGACGTCCGGCGAAAGTCATCAGGATTTGCTGAGTTTTTCTGATTTTTCCATACACTTCGTCATCGCTTCGATCACTGCAGCACGGAAGCCTTTCTCTTCCAGTACGCGTACCGCTTCAATGGTGGTGCCTCCCGGTGAGCAGACCATATCTTTCAGTGCCCCCGGATGTTCTCCCGTTTCCAGCACCATTTTTGCGGAACCCATTACCGCCTGAGCGGCAAATTTATACGCCTGGGCGCGTGGCATCCCGCCCAGCACGGCGGCGTCGGCCATCGCTTCGATAAACATAAATACGTAGGCTGG
>Results/Genome3_102
CTACCGCTGAAGCCGATCAGCAACGCATCAGCGGCATCCGCACCTATTTCGGCAGTGTCTATGGCGCTGAAGCGGTGATCCTTACCGCCGGCACCTTCCTCGGCGGCCGCATCTGGGTGGGGCATCAATCGATGGCCGCCGGCCGCGCTGGTGAACAGGCGGCCGAAGGCCTCACCGAAGCACTGCAACAACTCGGCTTCCAGACCGACCGGCTCAAAACCGGCACCCCAGCCCGGGTGGACCGGCGCAGCATCGCCCTTGATCAGCTGGAGGAGCAGCCCAGCGATGCGGCCGATCACTTCTTCTCCTTTGACCCGGCCGCCTGGGTGAGCGGTGAGCAGATGAGCTGCCACATCACCCGCACCACCGCCGAAACCCACCAGCTGATCCGCGACAACCTGCACCTCACAGCCATCTACGGCGGCGTAATCGACAGCAAGGGCCCGCGCTACTGCCCCTCCATTGAAGACAAGATCGTTCGCTTC
>Results/Genome3_103
GGTACCTACGCCAATGATCACCATTACCCCGGCGACGACTGGCCGCTTGCTCCGAAGAGCTGTCGTTGGGGTGGACGCTGGACCGGCACCCCCTTCTGTATACCGTTCGAGGCTCTGGTGAGCAGCGAGATCTCCAATCTGCTCGCCGCCGAGAAGTGCTTCAGCGTCAGCCACATCGCCAATGGGGCGACCCGGCTGCAACCACTGATTCTCAACATCGGCCAGGCCGCTGGACTGGCTGCGGCCCTGGCCGTGCGATCCAATCTTGAGCCGCGTGAGCTGCCTGTGAATTCTCTGCAACATCAGCTGATTGATGACCCACACGCACCTGCTGCCGTGATGCCCATCTGGGACTGGCCCTGCTGGCATCCGCACTGGCGCGAAGCCCAGCATCGGGTCGTGCGCAATCCCGACACCTTGCGGCAGGACGGATCACTGGCGTCTGCACAGGCTTCCGATTTATCGCTCCCGGCTGCTGTTGCTGC
>Results/Genome3_104
GCGTAGACGGCGTTGTCCGCCGGTCACGAAGGCTTTGATCTGGTCGAGTTCGCCAGGGCTGAGATAGCGGGCTTCGGCGTCCGCGTTGATGATCGAGTTGGAGACGATGCTCATGCAGTTCTGCCTCGAAACAAGCGGCCGCCCGTAGGAGACCGGTATCCGGTGAATAAGGGGTGATCCCGAAGGATCGCGTCTCAGACTAAAGGCTGAGACAGGGGGTCGAAGCGTCAGAGGCGAAGCTTGTTCACAACGATCAACACGTGATCGGTGTGGCGTCGCTCTGTCGCGTTCGGCTGACGCATCCTGCACCGGCATTGCCCTGTGGTTTTTGGCCGGGTAACAGTTCTTCACGGCCCTGACGCCGTGGGCAGACCCGTTGCTGCAGCTGTGGTTTGCCGGGGTTTTCTCTCGCGGTTTGATGACAGCAAAAGAGCCCGGATGAAGCAGCACTTCACCCAGGCAAATTGATCGAGAACGCCAGGAAT
>Results/Genome3_105
ATATTCAGCTAGCAAGATCGTCGCAGAATGTTCACTTCGTGAGTTTGCTTACACTTCTCCTCTGGATTTAGTTATTCTACGCCCGACACTTGTCTATGGCCCAGGCTGTCCCGGAAATCTTTCATTTTTAAAGCAGTTAATTGATATTGGTTTTCCTCTTCCTCTTAAAGGTGTTTTCAATATGAGGAGTTTTCTCTATCTTGATAATCTTCTCGACGCTTTACATTTTCTCTCTTTGCACTCCAATTCATCGGGTCACTCTTTTCTGATTTCTGACAGCGAGATCATTTCTAGCGCTTGCTTGTCTGCGACTATTTGTGAACTTCGTGATTCAAGATCTATGTTTTTACCCCTTCCTCCACTTCTCGTTAGTAGCTTGTCTCGTTTTCGGCCCTTTTCTCGTTTTTACGAGAAGCTTTCATGTGATCTTTTTGTTGATACTACTAAATTAGTTGATCAATTTAACTGGGTCCAGCCTTTTTCGC
>Results/Genome2_84
TATAGAGAAGATTCGAGCGAGAGATATGTGGCATCTTACCAGTCGTCTCAATCGCAAGATTTTAGCTCATACCGTCTGTTTCTGGCTTAATCGCCACAATTGTGACCCTCTTCAGTTCGACGATCTTGTTACAGAATATTAAGTCGCACATGGCGTAAAATATATAACTGCTATAGGGCTAGTATTTGATTTCTGAAATAGACTTAGGGCAATGCCCACCACAACCATGATACGGTGGGCATTGCCCACCCTACAGATACTTAGATATTTTCAATAATCAAATTAGATTCCTATAGCTTAGTTTAGTAAATAAGAGGATAAACAAGTAAATATTAGCAAATACTTTAAATATTAGTGCAGGAAATAGGAAAAACTATAAAATTGCTAATTTCCAGAGTTTTTACTCAGTGAAATTGGAAAAATCACTTGAAAAATTTAGAGTGATTAAGTTTAGTTAGCCCGATAAATTATATTTGATAATTA
>Results/Genome4_85
GCGAAAAAACCGAAGGAAGTGGCGAAGGAGATTCCACTCAGCCATTTATTGATCGAAACCGACTGTCCATATTTAACGCCTCACCCTTTCCGCGGCAAACGAAACGAGCCGAGCTATGTCAAATACGTTGCCGAAGCGATCGCACAGATCAAAAACATTTCTTTTGCCGAAGTAGCGGAAACAACGGCGGAAAATGCCAAAAAATTGTTCGCCATCGACCGCTAAAATTAGGCGTCGAACAGCGGGGAAGCTTGTCGAAGGTGCGGCGAAGACGATAAAATTCTACAAATTCAGCCGATATGAGCCAACCGCGTGTCGACAAGTCTTCCTTCCTTTTTCACTGAATTTTCTGCATAATAGAGTATGCTCGTGCGTACATGTTAAAGGGAGAGGGGAATTCCGTAGAAAAAGGAGGCGTTCATCTGATGTTGCCGAATGGGAGGAAATGGCTGGACTTATGGAGGAAAAACGTGACCGTCACAG
>Results/Genome2_85
CGTTTCTGTGCGGGAAAGAGTACAAAAAGCGCGAGATCGCGCCATTAACCGCTTTAAAGACGAGCCTAATCTGCGTTGTAATGCCCAAATGCAGAGTCGTCACTTGCAAACATGGTGCAAACTAGATGATGGTAGTCGCAGCTTATTAGAAGCGGCAATTAAGAAATTGGGTTTATCTGCTAGAGCAAGCGATCGCATTCTGAAAGTAGCCCGGACTATTGCAGATTTGGCTGGTGAAGACGAGCTAAAACCTAATCATGTAGCAGAAGCAATTCAGTATCGGACTATAGACAGAATGCAGTGATAGCTAAGTGATTACTGAATTATCAGGGAAGTCAAAAGAACAATTTATATCTTGTTAACTGGCTTTCAATGGCTCCTGTGAGAATTTTATTGAGTTCTTTGCTGTCTCGAAATGGCAAGATTTGTTGTGTGGGTAGGTCAAAAGGAAATTTTCCTTCTCCTTGATAATCTGGACGTTGC
>Results/Genome4_86
ACGGTAGGCGATTCCTTTCATCGCCACAACAGGATCGTCGGACGGGCGGGTGATTTTTTTCCCCGTCGAAAGCTGGGTTTGATATTGATCTAACTTTTCGTAGCTGCGGGTGATTTGTTTCAACATATTATTCGCCAACATGCTTTGCGTAATACGCATCACCGTTCACCTACCTTCCAACGACGCCCATGCCGTTGATGAGTTTATCGAGCATCTCGTCAATCACCGTAATTTGACGCGCCGCGGCGTTGTAGGCGTGCTGGAATTTGATCATGTTCATCATCTCTTCATCCAGCGACACGGAGCTGACCGACTGCCGTTTTTCCTCCACCGACTGGCGCAGAATTTCACTATTGCTTTTCATCCGGTTCGCCTGCTCACCGTCGACGCCAAGCTGTCCGATCCAGCCTTGGTAGTTCGTTTCGACCGTGCCTGAGGAAAGCGGCAAATTAAGGGACGCCAAGTTGACGGAGATGCCGTCTT
>Results/Genome5_89
TCAGCTATTTGATTAATGACATCATCATAAATTGCATAAATACCTTCAAGAACTATAACATCAACATCACTAATATCAATCGTTTTATCTAAACGAATCTCAGTTTTATAATCATAGATTGGTACTTTAATTTTTTTACGTTTTTTAATGTCACTTAATTGCTCTCGCATTAACTCTCATTCAAAACTACTTGGATGATCATAATTAATTAAGCGGCGTTCTTTTTTATTTAGTTGTGAATTAGAAATATAGTAAGAATCTTGACAAATAACAACACTTGTTGTATTTTTAGGAATTCTTGCAATAATTTCATTAGCAAAGGTTGTTTTTCCAGAACCAGAAGCTCCTGCAATTAGTATAAGAATTGGGGATTTAGTATTCATAATTTTGAACCTTAATATCATTAAACATATTACTATTATTATAGATTATGCGTAGCTTTTCCTTTTAATTAATTAAATATTTTTTTAAAAAAAGATATTA
>Results/Genome2_86
AATAAAGCTAACTGGGTTGTTAATTTCATGAGCAATACCAGCAACTAATTGACCCAGACTAGACATTTTTTCGGCTTGAACTAATTGCGATTGGGTTGAGGAAAGTTTTTGCAGTGCAGACTCTAATTGGTTGGCTTTTTCTTTTAATTCCTGAGTACGTTGCTCAACTTTTAATTCTAGATTTTGAGAGTATTCTGCTAGTTGGCCGTAAAGCTGGGCATTTTCTAGAGATATAGCAGCTTGCGCCATCAATAGGTTAATAACTTGTAGGCGATCGCTAGTAAATGCTCCTGTGGTTAAATGATTTTCTAGATATAGTATGCCCATCAATTTACCTTGCTTGATGATGGGAGTACATAACAAACTTTTAGGTTCTTTTTGTTGAATATAGGGATCTGAGATAAACAAATCCTCAGTTGTCGCATCATCAATCACTAAGGTTTGAGAGGTATGAGATACATAGTTAATTAAAGAGATGGGAAT
>Results/Genome5_90
AAAGGAATATGACCAGAATTATTAAAAATATATTGATTTACTTTATTGTTGTTTTTAAACACTTTAATAGCTAAATTAAAATCAATTAATTGATCATGTCTTGAAACCATAATTAATGTTGGCATTATTAAATTACGCTGTGCCATTTTTAATTCATGATTGATTTTAATATTTAATAACGATAAACATAAAAATAAGACATCGCGTGCAATTCGTGGATATTCTCTTGAAATTGACTCCCAACGAGTTTCTATTAAGGTTTTATAATTATTACGATAATCAATATATAATTTTTTTAAAACGACATCTGTTTTAAATTTTAAAAATGGATTGGGAAATAAAACCCAAGCATTAAATAATTTTTTATTTAAAAACGGATTTAAATATTGATAATGATATGGACAAACAAGAATTAATTTTTCAATGCGTTGGGGGATAATAAAACTAACCAAACTAGCAATCCCCGCTCCTAATGAATGACCTA
>Results/Genome1_82
TGATTACCAATTTGAAATTCAATTGAGGAATCATTATTTTTTATTAGCCACTCGCCACCCTTTTCAACGACAACCTGGCCATTACTGCCCGCCTGATAGCCTAAAATGGCGACGATTGAACTCGTGACGTAACCCTTATCCGTAATATTTAATGAACCTGTGCCATAGCTACCTATTTCGAATAATTCGGTCGTCAGAACAGAGTCCTCTCCCTCAACATTGACCGTCCCGACGCCTCCTGTCGAAGAACCTAATCTTAAATAGCCTCCATCGACGTGACCCTTCTGTTTAATATTCAGCGTCCCCGTTCCGGATTGACCCACATTTAAAGGCCTTGCATTATTTCCGCTATCATACAATCGCCAGGTGCCACCCAAAACATTAACGGTGCCCTCTGAGTCCTCATTAGCGCCAATGACGCTGGTAGTAATAGTGGTTAAGGAGGCATTACCGCCAGCCAAAATATTAAGCACTCCAGTGCCA
>Results/Genome4_87
GTTTCGCTTTTGCCGACGCCGCTTTTGCCCGTGATCAACACCCCGACGCCGTACACATCGACAAGCACCCCGTGCACCGCGGTGGTGGGGGCGAGCTTGCTTTCCAAATAGTTTGTCAATCGGCTTGACAGGCGGGTCGTTTTCATCGTCGAGCGCATGACCGGCACCGACTGGCGCTCAGACGCTTCGATCAGCTCCGGCGGCACTTCCAATCCACGCGAGACGATGATCCCTGGCGTAATGTCGGTGCAAAGCCGTTCCATCCGCGACTTTTTTTCTTCCGGCGTCAACGTTTCATAAAACGACAGCTCCGTCCGTCCGAGCAGCTGCAGACGCTCCGCCGGGTAATAGGCGAAATAGCCGGCCATTTCAATCCCCGGCCGCGACAAATCGCTTGTCGTAATCGGGCGGTAAATGCCCTCCGCGCCGCTGACGAGCTCGAGCTGGAACTGTTCAATGATGTCTTTCGTCCGCACTTTTGGC
>Results/Genome2_87
TTCTTTGCATTAAGGTTGGTTAGAACACGCAAGTTTATGCCTGCGGGATTAATGACTATTTTAGGGATGTTGTCACTGGTAGTTTTAGTCAATCAAATGGTAGCTCCTAAGTAATAGGACTTACGAAGGGTATAAGGGTGTAAGGGTTTTAAACATTTACGCCCCTATCCAAACCCTTGATATTTCGTTTTTATGGGTAAGTGCTAGTATTTTAGATTTGTTGAGGATTGTCTCACTATAGTACATTGGTATTAATAATATGTGAATGACTTTGACAGCATATCCGGTGAAATTAGGTGTATCTCACATCACGAAAATCTTTTGCTCTAGAAATGTCGGTTTATTAAGTACATTTTGTATTGTAAATAACAACTTAAATTAAGCAAAAATCTTTACTGATGACATAATTTTTGCTTATTTGGAAAAGGTGAAATGCCTATGTTTCTTTGCTTGCTCATCAGAAGTTTATACAAAAACTCCTCT
>Results/Genome5_91
ATAAAACTGTTTGTTGACTTGAATCAACTGGATTAATCTTTGAAATCTCAAAGATATTTTCTAATTCATTTTTTTGGTTTTGGTTATATTCTAATACTTCAAGTAAGGAGTTAAGGTTATTTAATTTTAAATGCGAACGCATATTTGAAGTTGGATTATTAATTTCATAAGCTTGTTTAAAATTAAAAAAATTAAACTCATGTGCTTGTGTTTGATTTTTTAAATTATAAGTTTTACACTCAAACAAACCTTGATCAACTAAAAAATCACTAACTTTTTTTTCAAAATCATAAGCTAGATTATTTTCAAAATTTAAAATATCAAAACTGATTGGTTGTGGTTTGATTTCTTGAATACTAATTTTTTTCATAATATCTTCATAAACATCAAACTCATTTAATACATCATATCGATGACTTGGAGTAATTAAATTAGACTTATTAATTTTATAACCTAAGCGTTTTAAAAATGTTTGAGCAGTGTC
>Results/Genome3_106
TCCAGCAAGGGAGCCGTGAACAAACGCGCCTTGGCCTCGTAATAGGACTCCATCGTGCCGTGGTAATCGAGGTGGTCCTGGGTGAGGTTGGTGAACACCGCCCCCGCGAAGCGGCACCCCGCCACCCGCTCCTGAACAAGGGCGTGGGAACTCACCTCCATCGCCGCCAGCTGGCTGCCAGCACTCGCTGCTTCCGCCAGCTGGGCCTGCAGGCGATCAGCCACCGATGTGGTGTGGGTGGCCGTGATGCTGTAGCCCGGCCAACGGTTCACCAAGGTGCCGAACAGGGCGGTGGGCTGACCAACTCGCACCGCCAGGTGCTCGATCAGGTGTGTTGTGGTGGTTTTGCCATTGGTACCGGTGACACCGATCAGTGCCATCCGGCGGCAGGGATGGCCCCAGTAGGAAGCCGCCAGTTCACCGATGCTGCGCGCCACCGGTTCTCGCAAGACCAACACTGGCTGATCAGCGGCGGGGGGCAGCTC
>Results/Genome5_92
AATATATTCGCGATGTTGTTGCATTTCCTAAGAATAACAACGGCGTTGATATGATGTTAGACGCACCATCTAACATGAATGATGAAGATTTAAAAGAATTAGGTTTAAAAATAAAAAATGATTAATAAAAAGATAAAGATTAACCCAAATATAACATATTTTAAACAAAAAATTTCTAATTATCATGAGCATTTGTTAGTTTGAAATGATTTATATGATAAATTAATTTCATTGACTAATAATATTATTGTTGATAAAAATAACAAAAATATTTATCATCAAAACGACAAACAAATTTTTGATTTTACTTTATGTTTATCTGGTCTTTTGTCTAAAACTTTAGGTTTAAATCATAAATCATCTTCGCTTTATTTAACAAATGATGATGAAGTAGCGCATCGTTTTAAGATTAAAGTTTTGCATAATTATTTTAATTTATATAATATTGAAGAATTTTTTACGTTTATGGATAATCAAATTCCTT
>Results/Genome4_88
GCACAAATTTCGCCGCGCTCTTCGGAAACAGAAACGAGCTCGGCGCCAGGCAGCGACGAGAGCAGCTCCTTGACCGCATCGATCACAGCGCGGTTCGTCGCTTTGTAATAATGGCTTCTTAGCTCTTCATCTTCATGATTTTCCCGCGTTTCACAATGGTTTGTGAAGGCGTATTTGAGTGTTTTCCACATGCTCATTGCCACGTCTCCCTAGTCATTCTTTTTCTTCCATCATACCATGATTTTCGCCGCTGTTGTACCGCCGAGGGCGCAAAAAAAGGAGCGTTTCGCTTACGCTCCTTTCGGTTTATCATGATCCAATTACAGCGCCTGCGCCTTTTTCACTTCGATTGGGCGCATGCCGCGCGGAAGTTCAATCGTTTCCCGCGTTTGCGCGCCCAGCATTTCGGCAATGTAATCGGCGGCAATCGTCGGGTCTAAATGGCCGCATGTATACACATCAATGCTCGCATAGCCGTGTTCG
>Results/Genome3_107
TGGGATAGGTGCGGTCGCTGCCATCCCCATCGCGCAGGTGTTTCCAGCGGTTGTTCTCCTTCTCCTTGAGGGCATTCAGAGGTGCCTCGAAATGAAAGGCTTGAACGTTGCCCAATGCCGCCACCTGGCTGGCCAGTGTTTCGCGAATCGGAGCCAGAGCTTTGGCTTTCAACGTGTCGGGTAACCCCAGGACCGGTTGGTAATGATCCAGGATTCTGAGCTCTGCCTCCAGCATTACTGGCCAGGCACCGGTCTCTCCTTCGGCCAGACCCATCTCGGCTTCCGCCTGCTGCATGGCCTCCAGGTGGAAGCGCAGCCAGCGGTAATAGGTCTTGTCTTTGATCGGCTTCTTGGCTGCTGCCCGTCCAGACAGGATCGCAGGCAGGGCGTTTTCCGCCTTGCGCAGAAACAGCCGATCCTCCCGCTCCAGGTTCATCGCCCCCCAGCGCTGGCGGTATTCCCAGAGTTCGACATACCGAGCCACA
>Results/Genome3_108
CATTGATCTGGCCTGGCGCGGCTGGTCCACCGAGCGGATCCTGGCCCACTACTACCCAGGGACTGTCTACGGCCCGCTGCTTCCAGCGCTGGAGTCCCCTTAGAGTCCTGCCCACCTGAGTGGTTGCATGGCGTCCACCCCTGGATCTGGTGATCACCGCAGGGTGAAGTCGGCAGCTTTCCTGTTCGCCTGCGGATGTGCCGGTGCGGCACCCCACTGGCTGGATCCGATGCGATCGCTGTGGCCGGCCATCAGCCTGGCGATGCTTCTGGGCGGATATGGGTTGCGCACCGTGCTGCGCGCTGATCTGAAGCGGGGAGATACGGCTGAGACTGTTGAGTTCGACCGGGGATCGTTGCCCAGCCTGGATGTGGTGGTGGCGGCCCGCGATGAAGAGGGCGTGGTCACGCGCCTGGTGGAGCGGTTGACGGCGCTGCGTTACCCCGCTGATCGCCTCACTACCTGGGTGATTGACGATGGCAGCT
>Results/Genome1_83
AGATGTTGTCACATCAGTGATATTTTATTTTTGTATGATATTTAATGTAATTGACTGATAGCCACATCACTCCGTGTGTGGTTATCTTTTTATCTATTGGGCTAATTTTGACCGATTGAGGTTTCCTATAGGTATTCATTCAAATATATCTCAGTTAGGAGTACTACTATTGTGAGTAAACGTCGTTATCTTACCGGTAAAGAAGTTCAGGCCATGATGCAGGCGGTTTGTTACGGGGCAACGGGAGCCAGAGATTATTGTCTTATTCTGTTGGCATATCGGCATGGGATGCGTATTAGTGAACTGCTTGATCTGCATTATCAGGACCTTGACCTTAATGAAGGTAGAATAAATATTCGCCGACTGAAGAACGGATTTTCTACCGTTCACCCGTTACGTTTTGATGAGCGTGAAGCCGTGGAACGCTGGACCCAGGAACGTGCTAACTGGAAAGGCGCTGACCGGACTGACGCTATATTTATT
>Results/Genome1_84
TTTCCTTTTTTCTATCCACGGGACGATCCCCTGCGTGACATTCACATATATGAAAAAATCGTGCCAGTTTTGCAACTCCTTGATTTTTCGAGATGCGGCAAAAACGTGATGCACGATTTATAGGGCAATACCCTGAAGATGCACCATTCTGGGGCACCAATCTGGTGCGCTAAAATTGTGCACTCAACACAGTGATTATTTAGCGTAAAACCTGATGAAAAAACAATCTTTATGTAACGATTGTGTGATGATGTGGATACAAAAAATTTACTTAATCAGCTGGAGATAGCAGATGGATGCACTAAATAAGTGCGTTGAGGTGGGCTGCAAAACAAAACGGCCTCCTGTCAGGAAGCCGCTTTTATCGGGTACTAAAGTTCTGCACCATCAGCGATGGATTTATTCGATGTTAGACTCGATAAACCACAGGAATTTATCCAGGTCGCGAGACGCGGCGGTCAGGATATCTGCGGTGTCGTCATC
>Results/Genome5_93
CAACATCACCTAAGAATGCACAAGTTTTATTTGATGATTTAGAAAAAAATGTAATCTTTTATAAAACAACACCTATTAATAAAGTTTTACGTGTACTAGTTTATGTAACTAGCCCAACTAAAAAAGTTGTTGGTGAATTTGATTTAGAATCAGTTGAAATTGGTGCAATTTCATCAATTTGAAGAAAATACAGCAAACAATCTGTAATTTCTAAAAAAGAATATGATGCTTACTATGAAGGAAAAGATAAAGCACATGCACTTGTAAGCAAAAAAGCATATAAATACCGTAATCCAAAAGATCTTAGCGAATATAACATGACTAAAGGTCCAAGTGGATTCCAATATTTAAAATAGGGTAAGGGAGATTTTACAAATGGGTCAAAAAGTAAATCCAAATGGACTAAGATTTGGGATCAACAAACAATGACTATCTCGTTGAGTGCCAACTGATCAATTACAAATGGCTAAATGATTAGTTGAAG
>Results/Genome5_94
CGATTTGGTTAGCTGGCGTTCCTTCTTCTAACAATTCTCTAATTTTTCTAGCAATTCAATTAGCTTCATCAATTGGGTTTTGCCCTCGTAAATAAATTGGTAAATTATTGTCATTAGTATTAAAAGCAGTTAAATTTTTTTTATAATTGTTGTTATTAGCATCGATTAATCTATTAGCTGTATTTAAAATTGGCTGAGTTGAACGATAATTTGTTTTTAAAATTGTTACTTTTGTATTCTTAAAATTTTGACTAAAATTATTAATAATTCATTGTTCAGCACCTCTAAATGAATAAATCATTTGATCAGGGTCGCCAACCACAAATAAATTTTGATGTTTAGTTGCTAATAAACTAATTAAATCATATTGAATTTTATTAGTATCTTGAAATTCATCAACAAGAATATAATCAAATTTATTTTGTCATTTTTCTAAAACTTCTGGAAACTCAATAAATAACTTATGAGTTAAATTGATCAAATC
>Results/Genome4_89
TGTCCAAGCGAAGCGGCAGCGAGCGGCATTTCCTCAAATGAACGAAAGAGTGTTTCCAGCGAACTTCCAAACTCCGCTTCGACAATCCGGCGGACATCGGCAAACGGAAACGGCGGAACTTGGTCTTGCAGCTTTTCGAGCTCACTGATGATCGGAGCGGGAATCAAATCCGGCCGTGTGCTGGCAATTTGCCCGAGCTTCACGAACGTCGGGCCGAGCTCCTCAAGCACAAGGCGGAGCCGCTCCCCAACCGTTTTTCCTTCCTTTTTCCCTTGCTCCGCTTTCCATCGCGGCGGCAACGAAAGAAACGACGAAAAGCCGAGTTCATCGACGATCATCCCGAATCCGTGCCGAAGCAAGGAGGCGGCGATTTCGTGATACCTTCCGATATGGCGCATCCGTTTTCCGATCATCGAGACATCTCTCCTAAGGCGGCAAAAAGCGAGCGGACAGGCCGCATCGGTTTACTGCCCGCTTTGTTCC
>Results/Genome4_90
CGATCGCCGGGCCGCGCCTGCTCGAACATATGGTGGACACCGTTCTCTATTTTGAAGGGGAGCGACACCATACGTATCGCATTTTGCGAGCGGTGAAAAACCGTTTTGGCTCAACGAACGAAATCGGCATTTTTGAGATGCGCGACATTGGGCTGAAGGAAGTGGAAAACCCATCAGAAGTGTTTTTAGAAGAACGGTCGCGCGGAGCGGCTGGCTCGACGGTCGTGGCGGCGATGGAAGGGACGCGGCCGGTGCTCGTGGAAATCCAGGCGCTCGTCTCGCCGACGAGCTTCGGCAACCCGAGACGGATGGCGACCGGCCTTGACCATAACCGTGTGTCGCTTTTGATGGCCGTGCTCGAAAAGCGGGTTGGGCTGCTGTTGCAAAACCAAGATGCTTATTTGAAAGTGGCGGGCGGCGTGAAGCTTGATGAGCCGGCAATTGACTTGGCGGTCGCTGTCAGCATCGCCTCGAGCTTTCGCGA
>Results/Genome1_85
TTTCTGGCTACCGTTAACGATGTTCTGCTTGAACATACCGTAGTCATAGCGGATGCCGTAACCGCGCCCCGGCAACCCTAACGTCGCCAGAGAATCAAGGAAGCAAGCCGCCAGACGTCCCAGGCCACCGTTACCGAGGCCTGGGTCATTTTCTTCATCAATCAGCTCTTCGAGATTTAACCCCATCGCTTCCAGTGCGCCCTGTACATCTTCGTAAATTCCTAGCGACAACATGGCGTTGGAGAGCGTACGGCCAATCAAAAACTCCATCGACAGGTAGTAAACCTGACGAGTTTCTTGCGACAACTGGGCACGGTTTGAACGTAACCAGCGCTCCACGAGACGATCGCGCACAGCAAATAACGTTGCGTTCAGCCATTCATGTTTATTGGCGACGACCGGGTCCTTTCCAATCGTAAACATCAGCTTGTAAGCGATAGAGTGCTTAAGAGCTTCTACGCTAAGCGTGGGCGATGAATATGT
>Results/Genome1_86
CAATGTTTTGATGCACGTTCAGGGTTATTTTCGCCCGCATATTGATTCCACAGAACGCCAGCAGCTGGCTGCGCTTATCGACAGTTATCGCCGTGGCGAGCAACCACTTCTTGCGCCGCTGATGCGTATCAAACACTATATGGCGCTTTATCCTGACGCCTGGCTTTCAGGGCAGCGTTATTTCGAACTTTGGCCGCGTGTGATTAACTTGCGCCATTCAGGAGTTTTATGACTACCCATCTGGTCTGGTTTCGCCAGGATTTACGTCTGCACGATAATCTCGCACTGGCTGCCGCCTGCCGCAATTCGTCTGCACGCGTGCTGGCGTTGTATATCGCTACACCACGCCAGTGGGCGACGCATAACATGTCGCCGCGTCAGGCTGAACTTATCAATGCTCAACTGAATGGGCTACAAATAGCGCTTGCGGAAAAAGGTATTCCTTTATTGTTCCGTGAAGTGGATGACTTTGTCGCCAGTGTC
>Results/Genome5_95
CGGTGGCTCAGAATGGAATGGCCATCGCTCAACGGATAAAAGCTACTCTGGGGATAACAGGCTGATAGTGCCCAAGAGTTCATATCGACGGCACTGTTTGGCACCTCGATGTCGACTCATCTCATCCTGGAGCTGAAGCAGGTTCCAAGGGTTCGGCTGTTCGCCGATTAAAGAGATACGTGAGTTGGGTTCAAACCGTCGTGAGACAGGTTGGTCCCTATCTGTCATGCCCGTAGGAAGATTGAGAAGAGCTGTTCCTAGTACGAGAGGACCGGAATGGACACACCTCTTGTGATCCTGTTGTCGCGCCAGCGGCACTGCAGGGTAGCAACGTGTGGAATAGAGAAACGCTGAAAGCATCTAAGTGTGAAACTAACTTCAAGATTAATCTTCCCTTTCTTAAATGAAGTAAGAATCGTTAAAGACTATAACGTTGATAGGTCGGATGTGTACGCACGGTGACGTGTTTAGCTAACCGATACTA
>Results/Genome2_88
GGCATTAAAACCTAGATTATCCGCGTTTGGTGTTATTATATCCCTGAAATATTTTTTAATATTTCTCTTGAATATCGAAAGAAAAGACTTGGATGGTTTATCCAAGTCTTTTTTGCTGCTAACTAAGTTCCCGTCTACTACTACTCGGCTAAGGTTTCCCTATGTTACAAACAGCTAAAACTTCACGCAGAAAAAGCTACTTCTCCGTAATAAGTAATTATTCTTTACTTAAAAATATTTATTTTAACTTAATTACATATTTATTCTTAAATTCAGTGTTTGTACTGTAATTTTACATTGGGTAAATGCACCCTAGCTAAACACGAATATTTGAAAGCAACATTAAGTTGCACTCTATCTAAATATTGGTTGGGATTGAACTTTTAAATTATTCATCAGGGTGTGTTTTACCAAATTGTCTTGACTAGCAAATAAATAACAAATCAAAAAGTTTTTACAACATATCAATTCAATGAAATGTAA
>Results/Genome2_89
ATTCCTGTCGGGAACGACTCCAAAACCAAGTTTCCCCTGTATCTAAAGTCTTTTGTAAAGACTCCCGATTCATCCACGCCATCATTAGGACTGTGCCATCCAAATAATCTTGCACAATTGCTGGCACTAAACCCCGTTCATCGTAGCGGATTTCTTCGACGGGGATAACATTTTGTGGTGAGAGTGAATCGATGAAGGACATACCAGCTAAATTTAATGAGAATGATTCATAGTTTCACGATACCATTCTGTATAGAGCAGCTGGCATGATTTTTTCGAGTAAAATTTTTCATCCTTGTAAAACAACAGTCCTATCCATAGCCGACTGCATCCTGACAGCGCTTGAAGCAACATGATGGGCTTTTGAAACTTCCCCATACCAATGGATTGCCGAGTTAAAAGCTGCCCGATAAAGGTCTTGATGAGACTGCGATAGTTGAGCGCGGACTTCTAAAGGCAAGTCTTCGTTGGACTTGTATAACA
>Results/Genome3_109
ACAAGTTTTTCAGCGCCCATCTGTGCACAGAGGAATGGGCCGAAACCAACCGCACCAGCACGGAGGAAGAACGACGCCACTTCTACGACTGCTTGATGGCACCGATGGCCCGTCAGGTGGAAGGGGTGGTGGAACGTCTGGAGGAGCTGGACATTCGCACCATTGCCCCGGGCCACGGACCTGCGATCGAAGACAGCTGGCGCAGCCTGCTGAGTGATTACCGCCGCTGGGGAGAAGGCCAGCAGAACGCCAGCCTGAATGTGGCTCTGCTGTTTGCCAGCGCTTACGGCAACACCGCCGCTATTGCCGATGCCCTGGCCCAGGGTGTGAGCCGCACCGGCATCCGGGTGAACAGTCTCAACTGTGAGTTCACTTCAGCGGATGAACTGATCGGGACTATTCAGCAGGCTGACGCGGTTCTGATCGGATCACCCACCCTGGGCGGCCATGCACCCACTCCGATCGTCTCGGCCCTGGGCACCCTT
>Results/Genome3_110
TTAATCACTAGACGTTCCACTTCCATCAGGGCGTCTTCAGCAGCGGTGCGCGCCGCATCGAAATTCCCCTTGGCGGATTCGAGCAGTTGCTGGGCTAGGCGATCCAGCAGTTCCTGGCGCTTCTCATCAAGCATCGCCACGATTTCCGTTTCCACCAGGGTGCGCACGGCTTGGCTGCGCAGGTCATCTTCAGTGGCTTCAGCGAAGGTGCCCTGCACCAGTTCCTGGATGAACAGACGGTGCACTTCACTGCTGCGCAGGAAGCTTTCGGTCGCATTGATGATGCCGTCCACCAGGGTGCGATCCGGTTCCGACTCGCGCTCGTTGAGCTTGAACTCCCAGTCGAGATGTCGACGCTGCCATCCCGCTGCGTGCAGGCTCGGCATCACGCTTTGGGAGAAACTATCCACGGAGATCTCATAGATCCGCTCCGCCAGCCGCTCGCACCAGTCGCGTCCGTGTTCCTCAAGGGTGGATTGCATGGTC
>Results/Genome4_91
CAAAATTTAAAAAAGAAGTTTTGTTTGCTCCTGACAGCGACGCCGATCCAAAACCGGATCGAAGAAATTTTCAACCTCGTCTCGCTGTTGAAACCCGGCCATTTAGGCAGCTCGGAACAGTTTGCCAAAACGTACGGAAAAACGCGGGCCGTACAGACGAACGACCATTTAAAAGCGCTCGTCAACAAAGTGATGATCCGCAACCGCCGCGCCGATACGCCGATCGAATGGGCGAAGCGCCACGTTGAACCGGTGCTGATCGAGTTTACGAATGAGGAGCGGGAACTGTATGAAGCGGTCAAGGCGCTCCGCCGCGAATCGTTCGCCGGCTCGTTTTCGCTCATCACGCTTCTTCGTGAGGCGTGCAGCAGCCGCGAGGCGCTGTTTCTCACGATCAAAAACATGATCGATAAATGCAGCGGAGCGGTTCCGGAGCCGCTTGAACGCGTATTGGAAAAAATCAACGCCGTCACGACGAACTCAA
>Results/Genome4_92
CGGGGAGCGTCGGCCGAGATGCCGCTCTTCATTGCGAGGTGGCCCTCGTCGATGAGAACGGACAGGAAGTTGCGCCCGGCGAGGTCGGGGAGATCGTGCTGCGCGGGGAGAGCATCATGAAAGGATACTACAAGGACGAAGAAAAAACGAACGAGGTGATCAAAGACGGCTGGCTGTACACCGGCGATTTGGCGCGCCGCGATGAAGACGGCTACATTTGGATCGTCGACCGGAAAAAAGATGTCATCATTTCCGGCGGTGTCAACATTTATCCAAAGGAAGTCGAAGATGTGCTGCGAACGCATCCGGCGATCGCCGATGTTGCCGTGATCGGCGTGCCGCATCCGGAGTGGGGCGAAACAGCAAAAGCGTTTGTTGTATTGAGCCAACCTCTCGAACCGCTTGCGGAAGAGTGCAAGCGTTTCCTATCTGACAAGCTGGCTGACTATAAAATTCCGCGTCTGTATGAGGCGATCGCTGAACT
>Results/Genome2_90
AAAAAGTGAGTAAAAACTTGATTTTTAACTTCAAACTAAACGAAGTTAAAAGTAAAATCATTACCTTTAATACTTGCAAAATTCCACTGGTAATTCATTAAAAGGTATAACGGGGTAAGAGCATGGTTCAGTGTCAACCATCATCTCTGCATTCAGAAAAACTGGTGTTATTGTCATCGACAATCAGAGATGATAAAAATATTAATAAGGGTATATTTATTGCCTGCTTTATCTTATTTTTATGGGCAATTAGTTTAATCTTATTACTCTCAATAGATACATCCATAATTCATAAGAGCTTATTAGGTATAGCCATGCTTTGGCAGACCTTCTTATATACAGGTTTATTTATTACTGCTCATGATGCCATGCACGGCGTAGTTTATCCCAAAAATCCCAGAATAAATAATTTTATAGGTAAGCTCACTCTAATCTTGTATGGACTACTCCCTTATAAAGATTTATTGAAAAAACATTGGTTACA
>Results/Genome3_111
TGAAACCCCGGCTGCGTTGACCAATTCGCACCATCCGATCAGCGGGGGTTGTTGGTGCAACCAGGAGAACCAGATCCAGCCCCTGTTGTTCCGCCAGAGGCGACAGCCGTTCGGCTTCTTCCAAGGGCAGATCGGGAACCACAAGCCCAGCGGCACCCGCCGCTGCAGCGCGTTCACAGAACGCCTCCATGCCCACATTCAGCAAGGGGTTGGAGTAAGTGAACAGAATCACCGGAATGGTGAGTTGGCCCTTCAAAGAGGTCAGCATCTCCAACACCTTTCCTGGTGTTGTGCCCGCAGCAAGCGCTCGTGCTGCCGCGGCCTGGATCACAGGACCATCCGCCAGTGGGTCGCTGTAGGGCATCCCCAGTTCCACCATGTCCGCCCCTGAGTTCTGCAAACTCAGCAACACCTCTGAGGTTGTTGCCAAATCAGGGTCGCCAGCCATCAGAAATGGCATCAAGGCCAGACGCTTCTCATGTTTGA
>Results/Genome5_96
AATAAAATTTAATCACGGCCAATGATATTAAAAATCCAACGAGAATACACAAAATTCCAAATAAAGCATAATCTGCTAGGTTTAATGGAAAAGTACGATAACGTGTTCGTGCATAACGAGGGTTATAAGAACGTGCTTCCATAGCATTTGCTAAATCTTCTGCTTTTTTAAAAGCAATTGAAAATAATGGTACAACTAGTGAAATTAATGATTTTAATTTTTGAATAGGTCCGCCATTATTAAAATCAACACCACGTGAAGCTTGTGCATTTAATATTCTTTTTGATTCATCTAATAATGACGGAATAAAACGTAATGCAATTGAAATCATCATTGAAGCCTCAGCAACAGGCAATCGTAAAATTTTAAAAGGACTTAACAAATCTTCCAAACCATTTGTCAATTCAATAGATGAAGTCGTAGCTGTTAGAATTGATGATAAGGTTATCATTAAAAAAATTTTTATTGATATATAAACAGCTAA
>Results/Genome1_87
ACTTTATGAGCAATTCGCATATAAAATGTAAAACTTTTGTACTAGCATAAACACAGAAACGAATACTGGCGACCAGGTCTTGCGGATAAAGCGGTAATGAGCAAACAATCACAGCATGTATTAATTGCCCTGCCCCACCCGCTGCTTCACCTGGTCAGTTTAGGTTTAGTCTCGTTTATCTTTACCCTTTTCTCGCTTGAGCTTTCGCAGTTTGGCACCCAACTCGCCCCACTGTGGTTCCCGACGTCCATCATGATGGTGGCGTTTTATCGCCATGCCGGGCGCATGTGGCCGGGAATTGCGCTGAGCTGTTCGCTGGGAAATATCGCCGCATCCATCCTGCTTTTTTCCACCAGCTCGCTGAACATGACCTGGACGACCATCAATATTGTTGAAGCCGTGGTCGGGGCAGTGCTGCTACGTAAATTGCTGCCGTGGTATAACCCCTTGCAAAATCTGGCTGACTGGCTGCGTCTGGCACTC
>Results/Genome1_88
CAAAGCGACCATCATTAAACGTTTAAACATGCGTCGGTTCTCCTGAAATTATTTCGTTGTACCCACAGGTTCAGTGGTTTCATTATTACCTGGCGCAGCAGCTGGCGCATCGCCACTATTCTTATTGTCATCGCCTTTACTACCGTAAAGGAACTGACCAATGAGATCTTCCAGCACCATCGCAGACTTAGTGTCCTGAATTGTATCGCCATCCTTCAGGATAGCAGTCCCCAGTTCCGGGTCTTCAAAACCGACGTTTAATGCCAGATATTGTTCCCCCAGCAGGCCGGAAGTACGAATGCTCAGCGAACTGGTATCTGGAATGTGGTTATAACGTTGTTCAATTTCCAGCGTTACGCGCGGCAGATAGGTTTTCGGGTCCAGCGTAATATCCGCCACCCGACCCACAACAACGCCACCAATACTGACCGGAGAGCGCGCTTTCAGGCCGCCAATGTTATCGAACGTCGCATAAAGCGTGTA
>Results/Genome2_91
TTCTTGTACCACTAGGGATCACTTTACCCTCAATTACCGTGTCGCGTTGAGCCTCCAAGGAAGTCGAGCCTGAGGCGATTGAATAAAGGCGCAACGTCTCCTTGAGAATTGCGCTAATATAAGCCAATTCCTTAAAGCTTTCTGTATTAATATTGTCTTGACCTTGCCAAGCCTGGTCAACTATCTCCCTTGCTTTCTGAAAAACCCTTGGATTTAAGCTCAACTCTCCCACTGCAAAAGATAGAGTATGGGCTGTTGTGTCGGTACCAGCTATTAGAAATTCAACAGATTCTGCTATTAATGTTTGGCGATTATATTTTGGTTCTTTAGCCGCGATTCTGACTAACATTGATTCACGAAACAAAGGACTGACTTGGGGAAAATCAGTACTTTGTTCTCTCATCTGTAAAGCTAAGTCTACACGGGGAGTTAAAAATTCCTCTAAATATCGTCTTGATGCCCAATAATCTTGTGAATTCTTGGT
>Results/Genome1_89
ATTCCAGCTATCCAGCCACTTAACGCTTTTTGAAAAGAAAAGAGAAATGCCAGAACAGCGGCGGCGACAAACCACGCCACGCCGCTATTGATCAGGGAAATTGCGCTCATTTAGCCTCTCCACTTTGAGCCTGCTGAAACAAGGTGAGATCGCCAAAGTCCGTGTTAAAGGTCAGCTCACGCTTACGTTTGCTGACGCGGGCGATATCGGTGTTATCCACCAGATGCAGGGCTTTAGTCGGGCACATCCGCACGCAGGCCGGACCTTGTTCATCAAAGCTACAAAGGTCACATTTGACGGCGATCGCGCGAATACCTGGCACCCAGTCAAGCAATGTGCTGACACGCGCCGGAGCAGGCGGTGCCGGTGGCGCTTTCGGGGTATTGGCGTTTGCCGGAATATCCAGCGGACGGCTGCCGGAAAATTCAATTGCGCCAAACGGGCAGGCGATGCCGCACAGCTTGCAGCTTACGCACAGGCTTT
>Results/Genome5_97
ATGGAATATTATGAATATTTTGAAACCGGTTCGTTAGAAAATAATGATAAAAGGATTTATATTGTTTTTGAATACATTGAAGGTTTGACATTGCGTGAATATCTTGATGAATTTAAAACAATTACTTATGTTAAGGCTGTTGAAATTATTCGTCAGGTTGCCTTAGGTGTAAGTTTTTTTCATAGTTGTAATCCACAAATTATTCATCGTGATTTAAAGCCAGAAAATTGCATGATTAATAAAACCTTAACAAAAATTAAAATTATTGATTATGGTGCAGCATCGGTTTTTTACAATCGTGAAGATTTAACAAAAGATCAAGAAATTAAATGTACAATTATTTACGCTTCACCAAAATTATTAAGTCTTGGGCAAAAAGTTAAAGAACAAGCTAATAAGGGTTTAAATAAAAGAGCTTTAAGTTTAATTAATGACGCATTAGGTGTTAGTTATGATATTCATTCTTTAGGAGTTATGTTATATG
>Results/Genome5_98
GTTAAATTATCTAATTCTGTTTGAAAAAACTTTTTATCGTCTTCAATAGTTGTTGAATCTTTTTTGAATAAATCTTGTGCTTCTTGACGGATATGACGTACACGAATTTTAGCTTCTTCGCCAACCTGTTTTGCTTTTTTAACTAAATTTTTTCTTACTTCTTCTGTTGGAGCAGCGAACGTTAAACGAATAATATCAACATCTACTTGAGGATTAACACCTAAATTTGATGCGTTAATTGCAGTAGCAATATCTTTAATACTACTTCTATCATAAGGTTTAATTGCTAAAACACGTGGTTCTGGAACTGAAATATTTGCTAATTGATTAATTGGCATCATTGAACCATAATAATTAACTAAAATACCATCTAAAATAGCAGGCGTAGCTCTTCCTGTTCGCAATTTAATAAATTCATTGTGCATTCATTTTAACACTAATTCAAATTCTTCTCTGATTTTAGTTTCATAAATTTTAAAATTCA
>Results/Genome3_112
TTGGCTGAGGTGTCTTCCACCACGGTGATGGCGTCATCCACCACCAAACCTGTGGCCAGCACCAGGCCAAACAGGGTGAGCTGGTTGAGCGAGAAACCGAAGGCCAGCACCAGGGCAAAGGTGCCGATGAGGGCCACCGGGATGGCAATGGCAGGAACCAGGGTGGCTTTCCAGTTCTGCAGGAACAGGAACAGGATCAGCACCACCAGGATTACGGCATCCCGCAGGGAGTTGGTCACACCCTTGATCGACTGGTTGATGAAGTCCGTGGTGTCGTAGATCTTCTGAACACCGAGGCCCACCGGCAAAGTTTTCTCGAATACATCGAGCACATCCTTCACACCGTTGGACACCTCAATGGCGTTACTGCCGGAAAGCTGATAAATGGCGATACCGACGGAAGGGGTGCCTTTGAGATCCATAGCGTCGATGCCATAGGTCTCACCACCGAGCTCCACACGGCCCACATCCTTCAGGCGAACCAAA
>Results/Genome4_93
TGGATGATCAGACAATGGCGGCTATAACCTGTTGGCGCCTTCGGCTGCGAAGGCAGGCAGGTTATTTTTGCTTTTTCAAGGGGGGAACGGAATGATCTTCGATGCACATTGCGATGTGTTGATGAAGTTATGGCAAGATCGGTCTCTGTCGTTTTACGACGGAGCTTCGCTTCACGTCACTCTTTCCGGGATGGCGGAAGCAGGGGTGAAAGTGCAATGCTTTGCCATCTACATACCGGAAACGGTGCCGGAGGAAGCCCGGTTCACTGTTGCGCTGGAGATGGTGGACATCTTCTTTGCCCGCATTATCGATGCGTTTCCGTCTGTGAAGTTCGTGCGGACGAGACGGGATATCGCCGCCTTAAAAAAGAGGAAGTCGGCGCCATGTTGACGCTGGAAGGGTGCGACGCCATCGGCGTCAACCTTGTCAAGCTAAAGACGCTCCTCCGCCTCGGCGTCGCTTCCGTAGGGTTGACATGGAACT
>Results/Genome3_113
CACGATTGGAATCATGGCGTCCCTGCGAGTCTGACAATCTTAACGGCGTTGTCTTCGGCGCTAAGGTCACAGCCATTCAATTGAGAGAACGCACGTTGGCTGAGCGTCACACCATCGCGGACAGCAAGCGCGCCTTTCACCAGGCCTTTCCGCATGTCATTGCTCCCCTGTACCGGCGGATTGCTGACGAGCTTCTTGTGGAACTGCACCTGTTGAGTCACCAAGCTACGTTCCAAGCCAACAGCCTTTTCGCAGTCGGACTCAAGACCGTGTTTGAGCGCTTCACCCAGGGCTACCGCCCTATGGAGCACCCCGCAGCCCTGTTGTCGGCGCTGTGCAGCAGCAACGGTTTTGACGATGAACAGCTGAAGCAAGCCGCTCAGCACTGCCTGCAGGACGCCGAGGGGCATTCAGATGACGCCTTCCAGAGTTGGTTGAAAGAGCAGTCTCTGAGCGACGGCGCTCACTACTCAAGACTGATGGCCG
>Results/Genome3_114
TGTCTTCATCTCCTTGGAAACCCTCTCAGTTGCCAGCTATCTGCTGTCGGGCTACATGAAGCGCGACGCCCGCAGCTCCGAAGCAGCGCTCAAATACCTGCTGGTCGGCTCAGCTGCCGCTGCCGTTTTTCTATACGGATCCTCCCTTCTTTATGGCCTGAGCGGCAGCACCAGCCTTGAGGCCATCGGCGTTGCCCTCCAAACCAGCACAACACCAGTAGCAGCCCTCTCTTTGGTGTTCGTTCTGGCGACCGTGGCGTTCAAGATTGCAGCTGTTCCTTTCCACCAGTGGACTCCGGATGTTTATGAGGGCTCTCCGACGCCTGTGGTGGCTTTCCTCTCCGTTGGCTCAAAGGCCGCTGGCTTCGCTTTAGCCCTGCGGATCCTGGTGGGTTGTTTCGGCGCCTTTGATGGTCAGTGGAAGCTGCTGTTCACCGTTTTGGCGGTGCTCAGCATGACGCTGGGCAACGTGGTGGCTCTGGCCCA
>Results/Genome3_115
CTGCAGAAATTTGCAGAGCGCGACCGAAGCGTCCTCTCCTGGTTGAACCGGGCTCAACGCAAACAGCAACAAGGCGCTGTGACGGGGCTCGACAAACTGCTGATCGACATGGACCTCGGTAGTTGCGATCCAGGTGACACGCATCGCCGCGGTGATGACCTCGGCGAGTGGTTCGGCAATGCTGACCCCTGGCTCCGCCGAGATTGAGGTGGATCTGACCAGCAATCAATCGGCATTCATCCGTTGCTGATGACGGGGCAGGGCCCACTGAATGAAGGCCTCTTTCTTGTCACGGGAGCCTCGTCGAGCACAACCCGCCGCCACAGACTCTCTGACGGCATCGCTGAACGCACCAGCTTGTTCAAGCTCTATGTACTCGCAATGGCATTGAGCTGTCGCAAGATCAGCCATCAATTCTGCGGCTTCACCCCACATTCTCATCTCTCGTTCCATGCATAAAGCGTGGTAGCTGATGTAATCAGGCTG
>Results/Genome5_99
AATTGTTGAATAAATTTTATTAACGATTGATTTTAAAAAATCTAAGTTACAATCTTGGTTATTAATTAAAATTTCTCAATCTCACTGATCAACATAAATGCTATGAATTTCATCGATGTCATCATCTGCACGAATTGCATTCATATCAGTATACAAACCTTCATATAAACTAAAACCATAATCTAATAAAGCTAAACGTTTTCATTTTGCTAGTGATTGAACAATTTCAAGTGTTTTATCTAATTTTTTAGCATAAAAACTTACTGCTTTTTGTTTATGGTCTAAATGATCATTTAGACCTGATTGTCCTTCAACAAATAATGGTGCTGTTACACGTGAAAGATTTAAATTTTTTGCAAAATGTTTTTGAAAAGAATTTTTAATCTCTACAATTGCTTTTTGTGTTTGATTAATTTTAGCTTTTTGTAATTGATCCACGTTTTTTAACTCCTTTGTAAAAATTAATGTAGTAAATAATACCACT
>Results/Genome1_90
GCCGGTTCAGGGCGAAGGCGGTTTCTACGCCTCGTCGCCAGCCTTTATGCAGCGTTTACGCGCTCTGTGTGACGAGCACGGGATCATGCTGATTGCCGATGAAGTGCAGAGCGGCGCGGGGCGTACCGGCACGCTGTTTGCGATGGAGCAGATGGGCGTTGCGCCGGATCTTACCACCTTTGCGAAATCGATCGCGGGCGGCTTCCCGCTGGCGGGCGTCACCGGGCGCGCGGAAGTAATGGATGCCGTCGCTCCAGGCGGTCTGGGCGGCACCTATGCGGGTAACCCGATTGCCTGCGTGGCTGCGCTGGAAGTGTTGAAGGTGTTTGAGCAGGAAAATCTGCTGCAAAAAGCCAACGATCTGGGGCAGAAGTTGAAAGACGGATTGCTGGCGATAGCCGAAAAACACCCGGAGATCGGCGACGTACGCGGGCTGGGGGCGATGATCGCCATTGAGCTGTTTGAAGACGGCGATCACAACAAG
>Results/Genome4_94
TTTATCCTCGCTGATCCCTTCTTGAGAATATTGTTGCAAAGCCGCCGTTTCTAATTGATCCCACTCCCTATTTAGTTCATCCAAATTCAACTCGCTCACCCGGCGAATGTAAGTTTGGATATAGTCGTGCCGGAGATCAGTCATCAGCATTCCCCAAGCCGAGAATACCGAAGCTGCAACCGGAACAATTACCTTTTTGACCCCGAGCTCTTTCGCCAATGCCATAGCGTGCATCGGGCCGCCGCCTCCAAATGCCACGAGGGAAAACTCCCGAGGATCATAGCCTTTACGGACGGAAATCAACTTTAATGCATTCAACATGTTGGAGTTGGCAATGCGAATGATGCCCAGCGCCGCTTCCTCGACAGAGATGCCAAAATATTTCGCCACTTTTTCATAAATGGCTTGCTTCACCGCATTCATATCGACTTCATTTTGGAAGTTTTTCGGCGATAAACGCCCTGTGACAAGATTGGCGTCGGTT
>Results/Genome1_91
GTTGGCGTCCAGGTTGGGTTTGCACGTTTGTCTGAAACGGTGGTCACCATTGTCGGTGTCAGCGTGTCACCACCTAACTGACCAATACCTATTGGATACACGGTTACCGAATTTTTACCCGGCGGGTAGTAATAGAGACGCAGCTCCGCAATGTTGATCACAATGCCTTCGCGCGGCGCATCTGGAAGTAGGGTTTGCAACGGGATCGTTAACACGCTGCCCGCGCGCGGTACGTAAGGATCAACGCCGGGGTTAGCCTGTAACAGAGCGAGAAAGCCGACGTTGTATTTTTTGGCGATGGCTTCCAGAGAACCACCGTCATTTTCCACCACATGAAATTTGTTTTCGCCAACCAGACGACTGCCCGCTGGCGGCAGCGGCCAGGTGTTGGCTTTTGCCGGTAGCGCCAGCGCCACGGCAGCGGCGAACGTAAAAAACGTTAGCCAGCGAGAAAAACGCGTTTTGATCATCACCAAAAATCCAT
>Results/Genome1_92
AATTTGCCGCTCATTTTTCAGAATTACGGGTAGTGTTATTTGATTTTTTGCCCGTAACTCCTTAACTTTACGATAATAATCATTTATGGACAAATCGTGCGGAAGAATACTCAAAGCAAACTTCATATTTGATAAGGTATATTCATGAGCACAACATACCAATGTATCGTCAGGTAACGCACTTAACTTTTTAAGTGATTGATACATTTGTGATGCTGTCCCTTCAAACAACCGACCACACCCACCAGAAAACAGTGTGTCGCCGCAAAATAGATAAGGTTTACTGAAGTAACAGATATGTCCTAAAGTGTGACCCGGCGTAGCAATTACACTAAATTCATGCCCCAAAACGAAGGCAGTTTCGCCATCTTTGACTACCTGTGTTGTTCCCTTATCTTGTGTCTCTTGTGGACCATACACCACAATTTGTGGAAACTTTTCCACCAGTTCTTTTACGCCGCCAACGTGATCGTGGTGATGGTGG
>Results/Genome2_92
CCTAAAGCCGAAGTAGAAAAGAATAAAGTCGTGAAGATTAACATTGAATCTGCTGCTGGCTAATTAACTTATAGGATGGGCATATTTGCTCATCCTATAAAATATTTTATGAACTGCGATCGCTTACAATATTACGTAGGCGATCGCATTTACTTTGGACTGTCAATATAAAATTTTACTATTGCTTCTACGAAACCTTCAAAAGAACTAAAGTCTGTTGACACAATAGAAACATTTAGACCTAACTGTTCGGCGTTTGCGGCTGTGTAAGGGCCAAAACAAGCAACAACACAATGCTGAAACTCACTCTTGGAGTTAAACATTGCGAGAAAACTTTCTATTTCTGCCGTACTACTAAAGGCGATAATATCAATTAAGCCTTGCTGGATTAAATTTATCTCTACAGAGTAAATATCTTTGTCTAAAGATTGAGTGATATATGCAGGTACACGAATCACCTGCATACCCAATTCTTCTAAATCCT
>Results/Genome2_93
TATTATTCATCCCATTACCCATTACCCATTACCCATTACCTAAGCAGCATTTTGCCGATACCAGTCAATGGTATTTTTCAATCCCTGTTTAAAGTCTACTTGGGCTGTGAAATTAAAAGCTTGCTTCGCTCGTTCGGTATCCAAACAACGGCGGGGTTGACCATTGGGTTTATCGGTTTCCCAAATAATTTCACCTTTAAATTCCATCAATTCACAGATGAGTGTGACTAAATCGCGGATGGAGATTTCGTAACCAGTTCCCAAGTTGATTGGTTCGGAGTCATTGTAGAATTGAGTTCCCATCACAATACCCCGCGCTGCATCTTCAGAATAGAGAAACTCGCGGGTAGGACTACCATCCCCCCAAACTGGAAACTCTTTATCACCCCTAACTTGAGCTTCGTAGACTTTGCGAATTAACGCTGGGATGACATGAGAACTACCGGGATCAAAGTTATCCTCTGGCCCATATAAATTTACTGGC
>Results/Genome4_95
CTTCCGCCCGCTCGAGTTCCTCTAAGGCGATGCGAATGTACCGCTCTTCGGTTTCGCGCGGCAGCCGACCAGTTTGCAGCAGCTGGATGAATCCTTTGACGACGGTGAGCGGGTTGCGGATTTCATGGGAAATGCTGGCCGCCATTTGGCTGACGATCTGCATTTTTTCCATCTTCATCAGCTCTGCCCGAGCGAGCTGCGCCTCATGAAGCGTCTCCATCAAATAGACAGCGAACATCATGACGAACGGCGGCATCATAATAAAATACACGATATATGGCTTCGTTACCGGAAAATCAGCAACAATCACGGCGACAAATGTCGTCAGCACCGCGAGCAAAAACGTCAGCCAAAGCGACATAACGAGCTTGCTCGGCTGCGGCAGCTTGCGAAACAGCGGCGAAGCGGCCGCCGCTATGGCAAACATGATGGCGTAAACGATCAACGTGAGCGGCTGAAATCCGTACAAAACGGTGCGTGCCAG
>Results/Genome5_100
ACCTCAAGTATTAAAAATATGATTAATAAAAACAAAGTCATGTTCGGTGCTATGCAAGCTCAAGGCGTATCAAGATGACAAGTTTGATTTTCATTCGCTCCTTTTTATACAATTCCTTCTTTAATTGTTTTAATTATTGGTTATAGTATATCTTATGAAATTCAACCCTTAATTATGCGTTTATTTAGCTCATATTGATTAATTCCTATCCCAGACCAATTTGTTAGTGTTGGTTGAATTTTTGCTATTCCAATTGCTTTAACATTAATTTTAGGCTTTATTTGCTGGGTGTTAATTTATTATATTTTAAAACATTCAACCGCAGAGACAATGAAAGGCGATGCAGGTTTTAAAATCAATAAATTTATCATTAAAACAAAAGCAATCTTTTTAAAATTTGGTGCAATTCGAGTTTTAAAAGCTACTTATGTTGTTGCCAATTTAGCAAGAATGTTGATTTTATTAGTAATCGCTTCCTCTTTTTC
>Results/Genome2_94
TTCTCAAAATGGTAGTCGTATTCCCACAGAAAACGAACTCAAGATTTATCTCAAACGCTGGGATAAAAAATACGGACTCACTTACAAAGTGTTGGACATCTTACAAACAGTATTTTACCGCTCCGATGCCACCCGTGAGGCATTTGTAGAGATGTGTGGAGACTTGGATGTACAAAAACTGACTTTCGACAGCTATCTGTATAAGACAGTCGTCCCTGCTAACCCCATCACCCAGTTAAAAATTACTGCCAAGACAATTGGTAGTCTCATCCGTGGTAACGCTTTAGCACCCTAAATTTGAGATGACCATCAAGTAATTTGTAATTAAGACTTAATTACAAATTCAAAATTCCGAATTAATTGTCAAATGGCACTCCCTGAATACCAATGGGGAGTGCCATTTTGATTACCTAGTCAAGTTTTGTGTTGATTCGTAGCGATGTGAGTGTCATTCTGTAGGATACGTAGCTTGGGGAATTTAGAC
>Results/Genome1_93
GCGGTGGTGGAAGCCATTCGTCAGGGCAAACCGCTGGAAGATCTGCCGCTCAGTGAGTTGCAGAAATTCAGTCAGGTGATTGACGAAGATGTCTATCCGATTCTGTCGCTGCAATCGTGCCTCGACAAGCGTGCGGCAAAAGGCGGCGTCTCACCGCAGCAGGTGGCGCAGGCGATTGCTTTTGCGCAGGCTCGGTTAGGGTAAGAACATTTATATGTATAAATTTGAGCCTGGCTTATCGCCGGGCTTTTTTATGGCAAAAAAAAGCGGATCCTGGAGATCCGCAAAAGTTCACGTTGGCTTTAGTTATTCGAGTTGAGAAACTCTCGAAACGGGCAGTGACTTCAAGGGTTAAAAGAGGTGCCGCTCCGTTTCTGTGAGCAATTATCAGTCAGAATGCTTGATAGGGATAATCGTTCATTGCTATTCTACCTATCGCCATGAACTATCGTGGCGATGGAGGATGGATAATGAATATTCGTGA
>Results/Genome1_94
AAAAGCTGCTGGTATTGACCGCGTGTTAAGCGTGGGTAAACAAAGCCATGCTATCAGCACCGCCAGCGGCGTTGGCGAACATTTTGCTGATAAAACTGCGTTAATTACGCGTCTTAAATTACTGATTGCTGAGCAACAGGTAATTACGATTTTAGTTAAGGGTTCACGTAGTGCCGCCATGGAAGAGGTAGTACGCGCTTTACAGGAGAATGGGACATGTTAGTTTGGCTGGCCGAACATTTGGTCAAATATTATTCCGGCTTTAACGTCTTTTCCTATCTGACGTTTCGCGCCATCGTCAGCCTGCTGACCGCGCTGTTCATCTCATTGTGGATGGGCCCGCGTATGATTGCTCATTTGCAAAAACTTTCCTTTGGTCAGGTGGTGCGTAACGACGGTCCTGAATCACACTTCAGCAAGCGCGGTACGCCGACCATGGGCGGGATTATGATCCTGACGGCGATTGTGATCTCCGTACTGCTGT
>Results/Genome5_101
ATTATTAAAACATGGTTAATAAAATAAAAACCAATTAGTTATGATTTCATTTCAAAAAATAGGAAGTAAGTAAATGTACAATATTAAATTTTTAGATTTATTAAATTCAAATTTAAAGCCTAACCCTCAATGAATTTTTAAAGATCCACATCCCATTTTACGCGAAGTAACTCAAGATATAGAAGGTAATGAATTATCAAAAGATGATATTTATTATCTTAAAAAAATGGTCCGTTATATTGATGTTTGTTATCATAATCAAGCCAAAAAATATAAAATTCGTTCAGGAATTGCGATCGCTGCAAATCAAGTTGGTTGAAACAAACGCGCAACTTATATCCATTTTAATGATGAAGCCAAAGAACATCATTATTTATTAATTAATCCTCATATTATTAAACGTTCATCTGAAATAGCTTATTTAAATCCAGGTGAAGGATGTTTATCTGTTGATGATGATCGTTCTGGATATGTTATTAGAAATA
>Results/Genome2_95
TGCATTAAATAACTAAATGTCAGCATTTTGAACATATGCAGCTAAATCGCAGTTATTTGGCTAGTTATTTTTGTTACGGAGGGTTTATTCGGCGGATTTATTGCTGCTGGGTTGAGCTAGATCGGGTGCGCCAGCTATATCTATTCCTGCTAATCCCATTCCCGCCGACCATTTCACGGGGTCAGCATCTTTAGGTAAAAAGAGAACCGCGATCCCAATCGCTCCACCAATAGCGGCTAAAAGCTTGGATCAAATTAGCTTGCATAGTTTTTGACAATATGAATTTTTGGCTCAGTCATAAATACAAACAAGATGTTTCAGCTTATGCAGTGTCATATAACGTTTCTCATTTTAGTCAGGTACATCTGGTTGATGTCAGAGGTTAGAGATTAGTAATGAGTCAAGGTAACTTTGCAGCTTTAATAGCATTCATCACTCTAGCTGCCACTTTCTTTTCGCTTGCAGAGTATATAGCACACAACTG
>Results/Genome1_95
TATACCATTAGTTTTGGTGGCCGGGTTGAAGTACCGCAAAACTGCGAATTAAATGCCGGGCAGATTGTTGAATTTGATTTTGGTGATATCGGCGCATCGTTATTTAGTGCGGCAGGGCCGGGTAATCGACCTGCTGGTGTCATGCCGCAAACCAAGAGCATTGCGGTCAAATGTACGAATGTTGCTGCGCAGGCTTATTTAACAATGCGTCTGGAAGCCAGTGCCGTTTCTGGTCAGGCGATGGTGTCGGACAATCAGGATTTAGGTTTTATTGTCGCCGATCAGAACGATACGCCGATCACGCCTAACGATCTCAATAGCGTTATTCCTTTCCGTCTGGATGCAGCTGCGGCAGCCAATGTCACACTTCGCGCCTGGCCTATCAGTATTACCGGTCAAAAACCGACCGAAGGGCCGTTTAGCGCGCTGGGGTATTTACGCGTCGATTATCAATGAGGTACGGAGAATGAGAAGAGTACTCTTT
>Results/Genome2_96
GATTACCTCAACATGAGCTTGAATCATCAGCCAAACAGAGAGCGCAAATTTATCACCGTCATAGCCGGAATCAACCCAGATGACTTCAACTTTTTCCAGTAATTCTGGACGCTCTTCTAACAGTTCCATCAAAGTATAGGCGGCAAGTAATCTTTCTCCAGCATTTGCTTCACTTACAACCACTTTTAACAAAAGTCCCAGACTATCAACCAAAGTTTGCCGCTTTCGTCCTTTTACCTTCTTGCCACCATCAAAACCGTACACATCCCCCTTTTTTCAGTCGTTTTTACCGACTGGCTGTCTGCCGCGATCGCCGTGGGTTGAGTTGACTTCCCCATTTTTTGACGAACTTGATCGCGCAAAGTATGATTCATTTGCTCCCAGATACCTCGTTTTTGCCATTTACGATAGTAGCTGTAAACAGTTGAACTAGGAGGAAAATCCCCTGGAAGCATATCCCACTGACAACCTGTTTTCAGATGGT
>Results/Genome1_96
TTTGCGGCGTTGGCAACAGCGAGAAAATTTGCCCGCCGTTGTTGTTCACCACAATTAATACCAGCGGCGCAGAAACCTGACGCAATAACGCCAGCGCGTTGAGATCGTAAAGTGCGGAGAGATCGCCCACAATCGCCAGCGTCGGTTTGCCGCTTGCCCGCTGAACGCCGGCGGCGGTCGAAAGCAGCCCGTCGATACCGCTGGCCCCACGGTTGCTGTACACCGGGTAACCTGCCGGAAGTTGCGAAAGCGCATCAATCAGACGTACCACCAGGCTGTTACCAACAAACAATTGCCCCTGTTCAGGCAGATAGTCGCAGATGCGATGCGCCAGTTGCGCTTCGCCAAACGCATCACGGCGGGCAATAACCGCCTGCATTGCCTGTTCCGCCAGGCGCGGGATTTCAACGCACCAGGGCTGGCGTTTTTCTGCCGGATGCAGCTCCAGCCAGTCGGCAATATTGGCAATTAAGCGACGTCCGCG
>Results/Genome5_102
TTATAGATGTTGAAGGTGTATTTGAAAATGAAAATGTTATTGAAGCACAAAAAATTATGGAGGTTTTAAAAGAACGAGCAGCCAATTATCAAAAAATTATTGTTATAACTTTTAATATCAAACAAAGTGAATTAATTGAAAATTTAATACTACAAACTTTTAGTTTTAATGATGTTGTTTATCAACGTTTTGAGAATGATGAAATTATTGTTACTAATTTAGAAAACGTTCAAGGTAATGAAGCTGATTTAGTAATTTTATCGGTTACTTATGCCAAAAATAAAGAAGGAATTTTACGCAATAATTATGGCCCATTAATGAAAAAAGGTGGTGCTAATCGGTTAAATGTAGCGATTACAAGAGCAGCAGATAAAATGATTGTTGTTAAATCAATTAAAGCTGTGGATATGATGGTTAATATTAATAATGATAATATTAGGACTTTTAAAAATTTTATTGGTTATTGTGATGAAATTGTTCATTTG
>Results/Genome4_96
TTTTTTTGCAACGTTTAAGAAGTGAAAATCTTACGATAAATAACAGTTTTCAACACGATAATTTTTTATTTCTCCCTAATATATATTCACAATATAAAAAATCTTCCATATCATCAATATCAATCGAACGAATATTGGGCATAATGTATGGGATCGTTTCAGGTGTTAAAAACGAATGAGTTTTTATCAATGCTTCCTTTCTGCCTACATATACCGCCCCATTAAGAACATATGTTTTTCCTGCCTTTTGCCTTTGATAAGGAATTTCTCTATTACCATTTAAAGGTTCTAACATTCCTCGGTTATTTATACGAAACATCCAATCTGGTATAATTTTGCTTTCCGTAACGGACACACAAAAATTACTTTTGTTTTTTTCACATAAATAAATAGCTTCATCAATATCTTCTGCTAGTCTTAAAGGCGATGTCGGCTGCAAGACGACAACATATTCATAATCTGAAAAATATTCTAATGCATGCAG
>Results/Genome3_116
AGTTGTTCCGTCGTAGCGATCTTCATTGTTATTTCACGCGTCCATATGTGGTGAGCTGGGGTGTTTTCCAAGCTGTTGCTTGCGGTGCTCGGTTGCTGGTGAATGACTTTGCAGGTATCGATGAAGTGTTTGATGGAAAGCCCTTCTTCTCCCCGGTAGATCTCGACCATCAAGAGCAAATTAATGCCTCTGTTATTGAATGTCTGCGTGTTGAAAAGGAATCAAATGCTGTTAGTCTTCCCTCTTCGCTTTCACTGTCGTCATGCATTGCCCAATGGGTTGATTTAATCTTTTCTATGTAATCTTGTTCGTCAAAGGGTTTAGGTTTTTGCTTTGAATAAAGCGGTTGATTAAAGAGTATCTATCCCTCTTAGGGTTTTGTATGCTCTAAAAATTACTGACTGATGTTGCCCTTGAGGCCATATCATTAAATATAGTATTTTTCTTTTGGATCTATGGGTGATTTTGGTTTTAATTTATTGGCGG
>Results/Genome2_97
GTCCTACTTTCCGTAGACCGGATTGGGGATATTCTCAACGTCGCCCCAGAAGCAGAGATGGGAACTGGTTTAGTTTTACCACCCCTGAAAGGTCAAGTTAGTTTTGAGCAAATATTTTTCCGCTACAAAACCAATACAGAACCCGTACTGCGTGGGATTTCCTTTAATGTAGAACCAGGACAGTTTGTGGGAATTGTTGGGCGTAGTGGTTCTGGGAAAAGTACCCTGTCTAAGTTGCTACAAAGGCTTTATCAAATTGAATCAGGACGGATTCTGATTGATGGTTTTGATATCAAAAGTGCAGATTTGTCCTCCCTGAGACAACAAATTGGCGTAGTTCTTCAAGAAGACTTCTTATTTAACGGTTCCATCTTGGAAAATATCACATTGGGGAATCCTGATATTACCGCCGAGCAGGTAGTGGAAGCTGCTAGATTAGCTGTAGCCCATGATTTTATCAGTCAATTGCCCTACGGTTACGAAA
>Results/Genome2_98
CAACGCGCCCAATCACAATACCCCCAACCTAATATCTCTTGGGTAGAAGCCAATGTCCTTGATTTACCGTTTAAGGATAATCAATTTGATGCGGCAACAATGGGCTACGGCTTAAGAAATGTTACAGATATTCCCCGTAGCCTGCAAGAACTACACCGCGTACTCAAACCCAATGCAAAAGCAGCCATCTTAGATTTTCATCGCCCCAACAATCAACAATTCCGTACCTTTCAGCAGTGGTACTTAGATAGTATAGTTGTACCACTAGCCGATCGCCTGGGAGTCAAAGAAGAATATGCTTATATCAGCCCCAGCTTAGACCGCTTCCCCATTGGCAAAGAACAAGTAGAAATAGCCCTTAAAGTTGGTTTTACCTCAGCCACACACTACCCCATTGCGAACGGTATGATGGGAGTATTGATAATTAGTAAATAGGTAATTGGTAATTGGTAATTGGTGAGTCCAGTCCTGTAGAAGGGTTTCC
>Results/Genome2_99
AGTTGGAAAGGAATGGCATCAATCCTCACTTGCCTAACTTGTTCACCTTCCCTGAGTTCTATGCCTTCTTTCCTCACCGACATTTCCTGTTTTTTCGCTTGGTGAATGGCGGTACGTAGTTCTAGCCGCAATTCTTCTTTTGCCATCTTCAGCAAATTAAAGCTTGGTCTACCAGGTGCAGGTTGCAGATATGAACTAGTTTGTCCCCGAAACTGCAAAATCTCCAAATCGTCGTTAACAATAACACCAACGGGAGCATATTGATTTAATACAATCCGGTCAGCTTCTTTTTGCATTTCCTGATTATTCAAAACATCCTCGTTGATTTTTGGCTGGGGGTTAAATGCTTCCAAAGGATAGTTTTGTGAAATAAAATCTATACCCAGCCGCGCCGGAGCTATTTTTCGGGAATAAATCTTGTTCTTTCTGTCTACCAAGTTAAACAAATCAAAAAATTCACCCACTGTTTCCGATGTGCCTAACA
>Results/Genome5_103
AAAAGCATATCAAAGAAATGTAAATTGATACCAAATACGCCAAGATTTAATTAATAATAAACAAAAAATTAATGAATTTGATCAAAAAGCACCACAAGTTTTTCAAGATAGTTATGAATCTGCTGCTCGTAAAGGTTTTACTTTACCAGTATATGATGAAGATGGTAAATACCAAGGTTTATCATTTAACGAAACTGAAATTGGAAAAAGTGTTTCGTGAGTTGATGCAATTGGAAAAGATCAATGGAAAATAAATGGTTTGGCTAGAACTTTGCCTAATGATATGTATAAGCAAATTGCTTTACAAACATTTGGCATTCAAATTCAAACGCCAAATGGTAAACCACGCGAATCTGATGTAGTAGCTGGAACAATGTGAATTATGGATTATCAAAAAAGAAATGATAATAAATATCCTACTAAATGGTATTTTGGCACAAATTTACATGTTGCAGAAGCATTAAAGTCAACAACAACAGTTTTTG
>Results/Genome5_104
TAAGGAGTTAAACAATGAAAAAAAATAAATCTAATCTGACACCTACAACAAATTATTTTGATGTATTTAATACTTATAAAGAGAAAAAAGCAAGTGTTGATTTAATTACATATGAAGAATTAATGGCATCAGTTTTATTTGATAATAAATTAGGTTTTGAATCAGAGGTTTATTTAGATTTTGTTAAAAAATTTACATTAGCTTTTGAAAAAAAACTAGATATTTGATTTGAAAATTTTATTATTAATTTCAATTTAAATTTAAAATTTTCAACAACTATTATGATTCCAATATTAGTAACTAAAGCTAATTCTACAACTGATGCAATTAATTTTAGAAATGATCAAAATCCTGTTTATAATAATTTTTTAATTTCATATAACCAAAAAATTAAAAAATTATTACTTCAAAATCATCCTGTTCAAATTCTTCCTCATTTGATTTTATTTAAATCAAATCTTAATGGTAGTTTAGTGCTCGTATTT
>Results/Genome2_100
GTGTAACATAACTTCACTATCCCTTCTGATTTCCATTTCTTGCACTTCCTTGGTTTTACTTTTTCCTTGTCAAAGTTGAGAGAAAACACGGAGGACAAGTATGTACATAGAAAATATAAACATTTGGTTTGATTTTTGTCTAAAATTAGCTATTTGTAGCGTGTTCGCCAAAATTAAAGTACGATCATCAAAGCTTTTCTAGGTTATGCGATCGCTAACGTAGCCTGATTCAGATAACATGATCAAAATAGGTCGAAAAAATTTTCCATTGGGTTATGCGGATTTTAACTCAATATAGTTCTCATGTACTATTAAATCTTGTATTTTTAGGAATCAAATCAGATTCAGATATTTACCAATTATTAATCTAGATTAAGTATTTTACGAAAATTAATATATAGTCTCACTATGTTTCAGAAGCTAGATATTAAATCAATATTTTTAAAATTGCTGCGTCTCCCATTTAAACTGCTGCCATCTCAGTT
>Results/Genome2_101
CATAAGAGCAATTATTGAAAAAGAGTTAAAAAGTTTACTTGCAGTTGCTACAGGTTCAACCTTTCCAAACATTTCCAAAGATCATTTACTAAATCTCATTGTTCAGTTACCATCTAAAAATATAAAAATCTATATCTCTAATCTTGCACGGATTTTAGATGAAAAAATTTATAACTTACGATCACAAAATGAGACGTTAGAGGCGATCGCACAAACTCTATTTAAGCATTGGTTTATAGATTTCGAGTTCCCCAACGCAGACGGCAAGCCCTATAAATCATCTGGTGGGGCGATGGTGCGATCGGCGTTAGGCTATATTCCCGAAGCTTGGAGTGTTGGGAAATTAGGACAATATCTCAATATTAAACATGGCTATGCTTTCAAGGGTGAATATATAACAACGGAAGTAACAGAAAAAATTCTTTTAACTCCTGTTAATTTTAAAATCGGTGGTGGATTCAATGATTCAAAGTATAAATATTACT
>Results/Genome5_105
ATAACATTATGAGTTGTTTTATCTTTTTCATCATGGAATGTAATTTCTAAAATACTATCTTGTTCTAAAAAATCATTAGGATCATTTATTTGAAGTTTTAAATTAATTTTATTTAAATTTGAATCTGGTTTGCGAACTAGTTTAGTATCTATTGTTAATTGCTCGTTAACTGATGCTGTTTTAAAAGTGTTTGTAATTTTTTGATTATTTAAAAAACTAAATTTATAATCATTTTGATTAGGTTCAGTATAAATCAGTTTTTTAAATGAATAAATACGATTATGTTTTAAATCATCTAAATTAAAATCATATTCATTAACACCATAATTTAAAACAACAAAGTTATTAGATACTAAATCATGTTCCCCATCGTTATACACAATTTTAGCTTTACAATTATTTAAACTTGTTCCATCATTATTAATAACAATATGAACACTATTAGTTTTTACATTCGCATCTACTACATCACTTGCAGTAACACT
>Results/Genome1_97
AGTGGACGCTGGAGCATTACGTCGACATTTTTAACCCGATGATTTTCCCGTTTGTCGACTACTTCCGTAACAGTCTGGTGGTGTCTGTGGTTTCATCCGTGGTGGCGGTATTCCTCGGCATTCTTGGGGCTTACGCGCTTTCCCGCCTGCGCTTTAAAGGTCGGATGACCATCAACGCCAGCTTTTACACGGTGTATATGTTCTCTGGCATTTTGCTGGTGGTGCCGCTTTTCAAAATCATCACCGCGCTTGGCATTTACGACACTGAGATGGCGCTGATCATCACCATGGTGACGCAAACTCTGCCCACCGCCGTGTTTATGCTGAAAAGCTACTTCGACACCATCCCCGATGAGATCGAAGAAGCGGCGATGATGGATGGCCTCAACCGTCTGCAAATTATCTTCCGCATCACCGTGCCGTTGGCGATGTCCGGGCTGATATCCGTGTTCGTCTACTGCTTTATGGTGGCGTGGAACGACTA
>Results/Genome2_102
GTCATTGTAACGAAATTGTGGCAAAGTTTGACCTTTCAGCCGTTTTTTAATGAGTTTGGCTACATATTCTCCTTGTTGTGTGGCTACGGGTGCAACACCAGGTAAGGGTTTACCATTTTGATGGGAGAAGTTGCCTAAATCTCCCACGACAAAAATGTTTTTATAATCCCTGATAGTCAAGTCTGGTTCTACAATCACACGTCCGGCGTGGTCACACTCTACACCTGTGCGTTCTGCTAGGACTTGTCCCATTGGGGAAGCTTTGACACCTGCTGCCCATAATATAGTTTTTGAGGGAATTTCTTTGACTTCATCACCTTTCTTGAAAGTAACGATGTCATTTTCAATATTGGTCACCCGCGTTTTAGTTTGGATAATCGCACCCAACTTTTGCAAAGATTCTGCTGCTACTTGCGATAACTCTGGCGCAATGTGGGGAAGGATGCGATCGCCCCCTTGCAATAGTAAAATTTTTGTTTCTGAGG
>Results/Genome3_117
TACGCCCACCTGCTGCTGCCAGCCGCCCAATGGAGTGAGAAGGCCGGCGCCATGACCAATTCCGAGCGGCGTGTGACCTTCTGTCCTGCCTACCGCCTCCGCTTCGGGGAAAGCCGTCCGGACTGGGAAGTGTTCGCGGACGTGGGTCGCCGGTTGGGTTACACCGAGCAGTTCCGCTTCGACTCGGCTGCCGAGGTGTACGCCGAATTCACCCGACTCACCCAGGGACGCCTCTGTGACGTCAGTGGCCTCAGCCACGAACTGCTTGAGCAAGCGGGGCCTCAGCAATGGCCTTATCCCATGGGCAGCATCCCCAGCACAGCAGCCAAACGCCTCTACGAAAACCATCTGTTCGCGACCCCCAGCGGCCGGGCGCGTTTCAGCACCGACCAGCCTTTAGGCCTGGCAGAACCCCCCTGCGACACCTACCCATTGGTGCTGACCGTCGGTCGATACCTGGGGCAGTGGCACACGATGACCCGGACC
>Results/Genome1_98
GAGCAGCATGATGAATTTTTGAACAAGACTCTTGCCGGAGCTCAAAAGAAAATAACGATTATTTCCCCTTGGTTATCCTGGCAAAAAGTGGAGCAAACGGGATTTCTGGCATCAATGGCTTTGGCCCGTTCCCGGGGCATTGATATTACCGTGGTGACGGATAAAAACTGCAATATAGCGCATGTCGATGATGATAAGCGTCAGGAGAAACAACATCTGCTGAATGATGCTGTTGAAAAGCTCAATAAGATGGGTATCGCTACGAAATTGGTTAATCGTGTTCACAGCAAAATTGTGATTGAGGATGAAGAACTGCTGTGTGTCGGATCTTTTAACTGGTTCAGTGCTACACGGGAAGATAAGTATCAACGATACGATACGTCTTTGGTGTACCGTGGTGAAGGCGTAAAAAATGAAATAAAGGCAATATATGGTAGTCTGGATCAACGTCAGCTTTAAATGTGATGAGCCGTTCATGATACAG
>Results/Genome2_103
AGCTGACCCCCAGCGTTTGGAAGAAGTAGAAGAACGGATTCGAGAGTTAAAACAAATCTGCCGTAAGTATGGCCCCAGCTTAACAGAAGCGATCGCCTACAGTGAAAAAATCCAAGCCGAATTGGCAGCCCTCAACGATAGCGAACAATCCATTGAAAGTTTAGAACAGCAAGAAAAAGTCTGTTTTGATAAACTAACTCAGTCCTGCCAAAAGTTAACTCAGTTACGCCAGAAAACAGGCGCTACCTTAGAATCTCGGTTGATAGCTGAACTTAAACCCTTGGCAATGGAAAAGGTGAAGTTTCAAGTAGAAATCTTGCCAACTGTGCCAACATCTGCTGGTGCAGACAAAATTACCTTTATGTTTAGCCCCAACCCAGGGGAACCACTACAACCATTAACAGAAATTGCTTCTGGTGGGGAAATGAGCCGTTTTTTATTAGCCCTGAAAGCCTGTTTTAATCAAGCTGATGCGGCAGCGACAT
>Results/Genome3_118
TCAAATAACATTTTTTGAAAACGTTGAGTTGAAGGTATATCTAGACCAGCCTGAACTTCGTCCAAAACAAGAAGATCCCTCGGACGTACGATACAAAATGCAAGCATAACTCGCTTCAGTTCACCGCCAGAAAGTTCACTAAGAAGACGTCGTCTTAAATTAAAAGTATCGGTTCTTTCCAAAGATCGATGAACTAAAATCTTAGTATGGGAGTCACGCATGCGTAGAAAGGACGAACAATTACTAAGTCCAAGTTGCACGAACTCAAATACGGAGAGGGGAAACTGACCCTGAAAAGAAAAATTCTGTGGAATATAAGAAATTCGCTCGCGTATGGATTTCGGTAGATACCCAGCTTTATTCATTTTGGTGCCCATAATAGTGATGTCGCCTGAGACGCGCGGAATAAGACCCAACAAGGAGGCAACTAATGAACTCTTACCAGCACCATTAGGGCCAACTAAAGCTGTATCACTCTCAGCTAAT
>Results/Genome3_119
ATGCTGTGATCCTGGCGCACTATTACCAGGAACCTGAGATCCAGGACATCGCTGATTTCATCGGTGATTCACTCGAGCTGTCCCGCAAGGCCGCCAGCACCGATGCCGATGTGATCGCCTTCTGCGGTGTCCACTTCATGGCGGAAACCGCCAAGATCCTCAGCCCGCAGAAAACGGTCGTGCTGCCGGACCTTGATGCCGGCTGCTCCCTGGCAGACGATTGTCCAGCAGAGGACTTCGCGGCCTTCCGCCAGAAGCATCCGGACCACCTCGTGGTGAGTTACATCAATTGCACCGCGGCCGTGAAGGCTCAGAGCGATCTGATCTGCACCAGCAGCAATGCCGTGGATCTGGTCCGCCAGCTACCCGCAGACAGGCCCGTTCTGTTTGCTCCGGATCAGAACCTGGGCCGCTGGGTGCAACAACAGAGTGGACGGGAACTGACCCTCTGGCCGGGACGCTGCATCGTCCATGAAACCTTCAGTG
>Results/Genome3_120
AGAAGGGATTCCGCTCTTAATTGAGAGTCGCACATTTGATCTTTCAAAGCGATGGAAGTCGCCAATATTGTCAGCAGAATGGATTGGCGGTTACACAATCCAGGAGCCCAGTTCGGGACTGTCAACCAAAGTCCTACAATTAACACGTTCGGAAGGTTATCTAGAAAACGAATCCAAAATTTGGCTGGATTTTGATTTGGGAGACGGCCTGAAAAACTGGAATTCCCTTAATGGTTATTCCGAAGGATTTCACGATGTACTAATCCTTGGCAATTCTGTCACGTTTGAACCCGGCGAGGCCACAGCTTTGTTTGATCTTCCCATTGTTGCTGGAAGTCATGCAGAGAGCGATGAATGGGTGGATGTGACTGTGCGTCCGGAATACCCGGATCTCTACAAAGCAGTTCCTGATTCGGCACTGCGGCTGACCATCGTCGATGCCTGAGCGGCACTATCTGAAGGGAATGCTTGTGTGGAGATCTTCAGA
>Results/Genome5_106
AATATGATAAAAACATTTAATTTATTTATGATATTTTCCGTTATTTAAAATACTAAGTGCCCTATATATTTGTTCACATAACATGACTTTTGCTAAGCCATGAGCAAAAGTCATTTTTGACATAGATAAATGATAATTAGCACGCTCATAGATGCTTTCATGTAAACCATTAGATCCACCAATAATGAAACAAATATCATGAGAAAATGTGTTTAGTCATTGTTGTATTTTTTTAGCTAATGTTTCGCTACTTATAATGTTGCTTTCAATAATTAAAGCAATTACAAAATCATTTTGATTAATATTTTTAAAAATTTTAGAGGCCTCTTTACTTTTAATTTGTTCTAAGGATTTATTTGAAATTTGAACTGGTTCAGGTTCATCGCTAACAACAATTTCTTGGCATTTTAAATAATGGTTAATTCTTTTTAAATAATCATTAATTAGATCAACAAAAGCTTTTTGTTTTAATTTCCCTACACTTA
>Results/Genome1_99
GATGAAGCGACCGTCCGGCAGTGTTGATGGCGTCAAGAACTCTGACTGCATGCGTTAAAAATTGTTCGCCGGGTAAGGTAAGTTGCGCCCCCTGACGACCACGCTCAAACAAGCGAGCGCCAGTCAGCTGCTCCAGTTCATTCAATGTCTTAGAGAGCGCAGGTTGACTCAAATTAAGGGTTTCAGCCGCGCGCCCCAAAGTTCCTTGTTGTGCGACAGCTACGAATGTATGAAGGTGGCGCAAACGGATGCGCTGACTAAACAGACTATTTTTTTCCATAAGCGATGTTAAAAACGAAGCGGTGTCGCTGACAAGTGAAGTTGTTTGATTATGATAACTTGATTGCAAAATATTATTAACAATTAAAGCAATTATGTTACAGCAAAATGGATAATATTGATGTTTTCGCGGCGAGATCACAGTTTGTAAATTCTTCCCGCAAGAGTGAATGCGGTTACCTACACTCCAGATTACTGACCACTG
>Results/Genome5_107
TGGATCTGGGCGTGATTGTTTAAGCATTTTAGATCAATTAACAACGGTTAAAAAAAATATAGATCTTGATTTAATAAATAAAACTTTTGGTTTAGTTGACAACTTTAAAGTAATTTCTTTAATCGAATTAATTCAAAAAAACGACATTTTATTATTGCGTGAATTTATTTATGAATTATACAATCAAGGTGTTAATTTAGAAGCTTTTTGTGTGCAAATAATAAATGTTTTAATTGATTATTTAATTTATTTAAAAACAAACGATATAAATAATCTTAAAAAAGTATCAGTTGATGAATTAAAAAAAATGTTATTAATTAATTTTAATGGTAATTATTTGTTAAATAATTTTATTTCTTTATTTAATAATTTAAAAAAATCATTAAATCAAGTTTTTGAATTTGAAATTTATTTATATAAAATAATCAATGCTAATAATGATAAATTAGAAAATAAAAAAATAGAATTGTCAATTAACCCTGAAG
>Results/Genome4_97
TTGACGCGGTGGAACACGTGACGGCTGGATCGCCTGGCGCCCGCATCATTTTGCTTTGCCCGCAAGGCGAGCGCTACACGCAAAAAAAGGCGGAAGAGCTGGCGAAAGAAACGCATTTGGTGCTCATTTGCGGCCATTACGAAGGGTATGACGAACGCATTCGCCAATATTTAGCAACCGATGAAATTTCGATCGGCGACTATATTTTAACAGGCGGGGAACTCGGCGCCATGGTCATTGTCGACAGCGTCGTCCGTCTTCTCCCCGGGGTGCTCGGCAATGAGGCGTCGCCGGTCGATGACTCGTTCAGCTCCGGGCTGCTTGAGTATCCGCAATACACAAGACCGGCCGATTTCCGTGGCATGAAAGTGCCGGATATTCTGCTTTCTGGCAACCATCAGCTCATCGCCGAGTGGCGCGAGAAGGAATCGCTCCGGCGCACGTTTTTGCGCCGTCCGGACTTGCTCGATGAATATCCGCTTAC
>Results/Genome5_108
AAATGATTAGCGGTAGTGTTATTTCTTATAAAGCGAAGTTATTTAAGTAATATTTTTAAAAGAATAATGAAATATTAAATTATTTAATGATAGATCGTAAACAAATTCATGTTAAAACTAGATTAACAATTAATGAGTTAAATAAGTTTTATACTTTAATTAGAGTCCAAAAACAAAGCTTAAAAGAGATTGAAGATAAAATCAAAAAACTTGATTGAATTAACTTTAGTGAGATTAAAAATCAAAATTTATTTGATGAATTTAAATTTGATTATAAAAATATGACACCATATGTTATTTCACAAGTTCAAGATCTGGTTAGTGTTTATGATGTAAGACAAATTAGTGAAATAATTCTTGAATTAAATCAAGTTAATATTCAAATTCAAACTAAAGATAGTGAGTTTTATATTAAAAATAATAAAAAATTAAGTTTAATTAGTAGTGAATTTGAAGATTATCAATTAAAAAATTATGATGCATAT
>Results/Genome4_98
GCATGTTCATACTCTTGAAAAAACTGCCGCACCGCCCGCTGACAGCCAAGTCCGCTCTTTTCGTACAAATGGCGCACCCATTCCGCCAAATCGCGGGCGCAATGGTCATACACCCAGTCGGTCGGCAGCTTCGCTTCTCCCCCCCCAACCCACTTCGCCTCGGGGAGACGCTCATGGCAAAATGCCGCGTAATCGATGCGCCCTGGTTCTTCGTCAATCTCCGTGTCCGCCACGTATTGCACCGCGTTTTCCGCCAAGCCTAAATAATACGGGAACGATTCGATAAACAGACGATCAAACAGCGACGACGGCCCGGAAGCGAGCTTGCTCGACCAAAACGCCTCCATTTGATCGATCCGCTTCGCCCACAGCTCCCGCCATTGGCCGATGCGCCGGCAGGCGACGATCGGCCATGGACATGTTCTCCCGCATTCATGCATCACCGCCAATTCCCTTCCGAGCGAACGAAAGCGAGCCGCCGGAA
>Results/Genome5_109
TTTTAATATATCTTAGTAAAAAGTACTCAAATGAAAATACTTTAATGTTAATTAAATTAATGATTTTTAATGAAAAGATTAACAGTGATTTTAAGCAAATTTTATATGATCTTAATATCGCTCATTTATTTATTGTTTCAGGATTGCACTTGAATTTATTTATTCTAATCATTAATAAGATTTTTTCTAAACGATGACCCAAAACAAGTTTTTTAATAGGAATATTATTTTTACTTTTTTATGGATATTTACTTGAATTTTCAATTGGTTTTATTCGAGTTTTTATTATGCATATTTTATCAATTAAATTTTTTCAAAAAATTTCTAAAATGGATAAATTGGCAATTAGCGGAATGTTAATTGGTTGTTTAAGTATTTATAATTTATCGATTTTGAGTTTTATTTTTGCATATTTAGCTTTATTTTGCATTTACCTTATTAATATTTTTATAAAGAACAATTCGGTATTAAAAAATATTTACATA
>Results/Genome1_100
AATAAATGCTTCACTGCGCTAAGGGTTTACACTCAACATTACGCTAACGGCACTAAAACCATCACATTTTTCTGTGACTGGCGCTACAATCTTCCAAAGTCACAATTCTCAAAATCAGAAGAGTATTGCTAATGAAAAACATCAATCCAACGCAGACCGCTGCCTGGCAGGCACTACAGAAACACTTCGATGAAATGAAAGACGTTACGATCGCCGATCTTTTTGCTAAAGACGGCGATCGTTTTTCTAAGTTCTCCGCAACCTTCGACGATCAGATGCTGGTGGATTACTCCAAAAACCGCATCACTGAAGAGACGCTGGCGAAATTACAGGATCTGGCGAAAGAGTGCGATCTGGCGGGCGCGATTAAGTCGATGTTCTCTGGCGAGAAGATCAACCGCACTGAAAACCGCGCCGTGCTGCACGTAGCGCTGCGTAACCGTAGCAATACCCCGATTTTGGTTGATGGCAAAGACGTAATGCCG
>Results/Genome1_101
TGAACGCATTCATGCCAGCGGTGCGCAAATCGTCACCGTTGCGATGGGATCGCCAAAGCAGGAGATCATCATGCGCGACTGCCGTCTGGTACATCCAGATGCGCTGTATATGGGCGTTGGCGGGACTTACGATGTTTTCACCGGTCACGTAAAACGCGCACCGAAAATCTGGCAAACGCTGGGGCTGGAGTGGCTCTACCGCCTGCTTTCGCAGCCGAGCCGCATTAAGCGTCAGCTTCGTTTGCTGCGTTATTTACGCTGGCACTACACCGGCAACCTATGATTTTCCTCTCTTTGTAAAGCGACGGAGTGGTCACTCCGTCGCCTGTCTGCTTTTTTATTACACAAAGCATTCAAATTTTTAATGCTTTATTTGCCATTTCTCCTGAATTACGAAAACATTTGCAACACTCGATGTACCCATAACGATAACCGGTAACACCGGAAAGCATGCAAACACAACACGAGGATTTATGGCAGATAAC
>Results/Genome2_104
TTTTTCTCGACTGCCTACAAGGAAGGTGTTAAACCAGAAGTAAAACAACTGACAACTGGCAACTGACACACAGCACAATAAACTCAATATCAAAATCGAAAGCCTCCTTCAAAACGAGCCTCAAATATGTCTCCACTCATGCCAATTCGAGACTCCCAAAAGTTATTACTACCAGGAGTATTATGCTGAATGAGCAAGCCATAAGAGAAATTAGAAACTCGATTTCTGGTGCCTTTGTCAATATTTCGGAAATTTTGTAAATAAGCACCAACAGACCAATGAGGATTTATTCTTTTTAGACCATCAAATGTATAGAAAACTTCATCTCTGATTTCTACAGAAGTATTAAACTCTAAACCTGTATTTAAACCCCATTTTCCCTGAATAAATCCTAATGGTGTGAGACTAGATTGATTATCTACAAGTAGAAAGGCTGTAGATAGAGAATAGTTTAAGTTTCTATTTTGGTGAGAGAAAAAGTAGCT
>Results/Genome3_121
GACCACTGGTGTCCGGATCCACCCCATCGAGATCGACCAGATCAGCAGCCGCAATCAGAGCCTGCTCAAGCAACGGCTGGCCGGTGGACCCTTCCAGGAAGGCCTTGGTCTCGACGGGTAGCGGCGCCAGAAAAATCTTGCTGATCAGATCTAGAAGTTGTCCACCGCTCGCCGATTGGAGATCGTCAAGATCAGGGCTGGATCGAATCAGTTCTGAAGCGGACTCAGCCTCTCCGAGGTTGATGGTGACGCTCGTCTCCAGGAACGGCATGCGCAGCATCAAGTGCTCGAGCGCCTGGGCCGGTGCAGCGAATCCTGACAGTGCAAGGCCACTGAGGAAAGCAGCCCAATGGTTGCGACAACGCGTCATCAGGCAGCGATCAGTGGGATCTCTGGCGGATGCTGCTCCAAAACACGGGCAAGGTATCTGCCTGTGTGACTGGTTGGATGCTGGGCAACCTCTTCCGGGGTCCCGGTCACCAGAAGC
>Results/Genome5_110
TTATCATTTCATGAGTATTTAAATGAATACGCGCATCGTAGCAAAGAAAGCGATATGCTTGCTCCAATCGATTATTTTATTGATCAAAATAATTTAAATAATGTTTTTGATCGTCAAAAACACGCTATTTATAAACTTTATTTGCTTGATTTGATTTTAAATGAATTGTGCCGTTCAATGAATAATGACCATCGTATTAATAATGAATTTAAGTATTTTGATTGCGAAGTTATTTATGTTGAAGATTTATATTTAAAAATTTTATATAAACTTTATTTTCAATTAAATTAATTATTATAAATACTATAAAAAATTAATAATAAAACACTTTATATTTATTTAAAATTTTGAATATGAGATAATAAAAAGATAGTGTATTTTAATAATAGGTAAATTATTTATGGAAAGAAAATTTAGTGATCAAGAATTAATCCGTCGTACACACTTACAAGAATTAAAAAACCAAAATAAAAATCCTTTTTTAAT
>Results/Genome1_102
TCATATTTTTCTCCAGTGAAATCACTGCGAGCCATACGGCCCGCAGATGCAATTATCTTTATCAGCTGATATTAATAATTAACGGTGAATCAGGATTTGCCTGATTTATTACCACCGCTTTGTTGACCGCCTTTTTTACCCGCTTCAGATGCGCGTTGCGGATCATTTTTAAAATTACCGCCGCTATGCTGACCGCCTTTACGGCCTGCGTCGGATGCCTTCTCACGGTCTTCGGCGAAATTTCCTGAACCACCACGATGTTCGGCCATGTTATTTCTCCCGTTGCGTTGCATTGTTTCATTAATATGAGTGTTGTGTGTCGACACTCATTAAAATTAGTCGCTAATGAGAATTAGTCAAATTAAGCGCAACGAGAAGATAGAGGGAAAATATATTTTGAGGAACATTCTGGATATATTAACAATTACCTGAGGAATAAGTGACTTAGAGAAAATTATTGATTTTACTGGTGTTATGTTGCGGGA
>Results/Genome3_122
TGCTCATCAGGCGCCAGACGCTCGGCCATCAGGGCAAAACTGCTGACGCCCAACAACGGACAGCCGAGTTGCTGGGACAAAGTTCGTGCCATCACAACCGAGAGACGTGTGCCGGTGAACCCTCCTGGCCCGGTCGCAACGGCCAAACCCTTGAGCTCACCCCAGCGGCCGCTGGGCAGCAGGGTCGAGACCCGCTCAATCAGGCTGTTGGAGAGACCTCGTCCGTCATCGAACCCCATCACCCGCGGGCGGCCCTGATCGGTCTCTGGATCCTGCACCGCCACTCCGAAACGTTCGGTGCAGCTGTGCAGGGCCAGCAGTAGAGGGGAAACAGTCATCAATCCGGCACGGCTTGTCCTGGGCGCAGTCGGCCCCAGCGTCCGGGATCAGGCGTGAAGCTGGAGCAGGCCCGTACATCCCATTCGATTCCCGCACCACCCCCGGGTAGATCCATCACAGAGACGTGGATCCTCGGGGAGCGAGGTTC
>Results/Genome5_111
AGGTTTGAGTAAACAAGAATCATGTTCAATATTATGTTGAATTTATCAATGGCGGTCATGCTATTGAGCCACTAAAACCGATTAATAATAAAGATGTTAAAGAAAAAGGAACAACAATTGAATTTATTCCAGATTTTGAAATTATGGAAGAAAATGAGTGAGATGAGCTTAAAATAATGGCTCGTTTAAAGCAATTAGCTTATCTTAACAAAGGTGTTAACATTGAATTTGAATCAGAATTAACTAACCGTAAAGAAAAATGACATTATGAAGGTGGTTTAAAAGAATATATAACAGATTTAAATGCTGAAAAAGAACCATTATTTGATTTAATTGTTTATGGAGAAGAAGAAAAAGAAGTTAGAGTTCCAGGACATAACGAGCAAACTTATAACATTAAATGTGAAGTTGCATTTCAATATAATAATTCATACAATAACTCAACCCATTCATTTTGTAATAACATCAATACCACTGAAGGTGGAA
>Results/Genome1_103
ATAGAAGTAGCCCATAAACCCGGTGGCGTAGAACACGCTCTTACGTGCTTCGCGGGCATCGCTGACTGTAAAGAAGCGCATCAGAATGTGCGGCAAGCCCGCCGTACCAAACATCAGTCCCAGACCCAGAGAGAGCGCGGAGATCGGATCTTTCACCAGCCCGCCCGGCTTCATGATGTCGACACCTTTCGGGTGTACCGCCATCGCTTCACTGAACAGATTGTTGAAGCTAAAGCCGACGTGTTTCATCACCATAAAGGCCATAAAGCTGGCACCGAACAGCAACAGCACGGCTTTGATAATTTGCACCCAGGTGGTCGCCAGCATGCCGCCGAACAGGACGTACATCATCATCAGCACGCCGACCAGCACCACCGCAATGTGATAGTTAAGGCCAAACAGCAGCTCGATCAGTTTACCTGCGCCCACCATCTGGGCGATAAGGTAAAGCGCCACCACCACCAGAGAACCACAGGCCGAAAGAA
>Results/Genome5_112
TTATGCAAGAAAACATAATTTACTTAAAGAAAAAGACAAAAATTTAGAAGGTGATGATATACGTGAGGGTTTATCAAGTGTAATTTCACTTCGAATCCCCGAAAGCTTAATTAGCTATGAGGGTCAAACTAAAAACAAATTATTCACACCAGAAGCAAATGAAGCAGTAAAAAAAACAATTGAAGATAATTTTAGTTTTTGATTAGAAGAAAATAAAACACAAGCTTTAGATTTAGTTAATCGAGCAATTCTTGCACGTGATGCTAAATTGGCTGCAAAGCGTGCTCGTGAAGAAACTAAAAAAGTTAAAAAAATTAAAGAAGAGCGAGGAATGGGCGGAAAATTAACGCCAGCACAAAGTAAAGATCCAGTTTTAAATGAATTATTTTTGGTTGAAGGTGATTCAGCTGGTGGATCAGCTAAACTAGGACGAAATAAAAAATACCAGGCTATTTTGCCCTTAAGAGGTAAGGTTCTTAATGTTTT
>Results/Genome4_99
CAATATAAAAATGGATCTCTTTCACTTCTAATGCCGATTCATCGCTGGGGAACACCCCGATTGTTGTCCAATTCGTAAATGGAGAGCGCTGGTAAATAAACTGAACATGTTGTCCATTGATGTTCTTGGAAAATGCACCGCTATTTCCTTTGATCCAGCGCAATGGGACAGCTGTCACTGTAGAACGGCTCGGAGTATAGATGCTTTTCCCCTGCTCATCCATCACCAATAAATATCCCCATTTTCCAAGACGGATATTTTTAGTAGCTTCCGCAATCACTCTCAACTTTAAATCAACCAGTACAACCCCTTTCACTTTTTGTGTCTCGGGATCCATAATGGCTCGAACTGCAGATACGACTTCTGCACTTGTATAATGGGCATGAGAAATAACATTTCGTCCGATAGGATGACCGAGCATTTTAAAAATCCCTTTATTTTTCACAGCCTCACGATACCACCATTCCTTTGTCAATGGCGCGGA
>Results/Genome4_100
CCTCATCGACTCCCTCCACCGCCTTTCAACGTTTGCTCATACAATCGGATCATGCGCATCGCATTTTCCGTCCAATCGTAATGTTCATGGACATGGTTGACGCCGTTTTCCCCCATTCGTTGCCGCAGCCTCTCATCAAGCAGCAGCCGTTCGAACGCCTCCGCCAGCTTTTCTGGACTGTTTTTCGGCACGATCAACCCCGTTGTTCCCTCACGGACGACTTCCGGCAGCCCGCCGACGTTGGAGACGACAACGGGAACGCCGCACGCCATCGCCTCGACGGCGGCAACGCCAAAACTTTCGCTGTCTTCCGTCGAAGGCACGGCGAAAATATCCATTTGATTGATATACAGCGGCACTTGTTCGTTCGGAACTTTGCCGGCAAACGTCGTCACGGATTGGATGCCGAGGCGGGCGCACAGCTCCTCGTATTCACTCCGCTGCGGCCCGTCGCCGACGATCAACAGCTCCGTTTGCGGATGCCG
>Results/Genome2_105
TACAATTTAGCCGCGCATTAGCTTAGAAAGCAAGTAATCATAAATATAATAAACTACTGTCGGTTCTACGAATTAAATAGTAGCTAATATCTTTAAATATCTTTTTATACTCGTTGATTAATACATGAGCGCTTATTATCTAGTTACCTAATCAGCTTAGGAACTTCTTATCAATTGACTCCATCATCATAGATAATGTGAGGAGTTACATCCATGTTTAAATTCCCAATCAATATTGTATTGAATTTAACAATTATTGGATTGTTTTCCAGTTATATAGCAATCTTTACAAACCCTGTTATTGCTAGTGAAGCAATAATTGATAAAAATTGCCGCTATCATCGGAGAACACCACAAAATATACAAAAGATTCCCCCAAAAAGCCGCGCAACTGTATACTTTACATCGGGCTTCAATGCTAATAAACAAAAATACTTTTTACAAGTGCTAAAACTTCCCAATTCTACAGGTATTTTTTGTTTGTT
>Results/Genome1_104
TCAGGGCAATCTCAAGCTGCGTTTGAGCTATCAGTTTGAGCCCGGCGCGGATGCTGACGGTGTGACCGTACATATTCCGCTGCCGTTACTTAACCAGGTTGAGGAAAGCGGGTTTGAATGGCAGATCCCCGGTCTGCGCCGCGAACTGGTGATTGCTCTGATTAAATCGTTGCCGAAACCGGTACGCCGTAATTTTGTACCCGCGCCAAACTATGCCGAAGCGTTTTTAGGCCGCGTCAAACCGCTGGAGTTACCGTTGCTCGACAGCCTTGAGCGCGAGTTACGGCGGATGACCGGCGTTACCGTTGACCGCGAAGACTGGCACTGGGATCAGGTGCCCGATCACCTGAAAATTACCTTCCGCGTGGTGGATGACAAAAACAAGAAGCTAAAAGAAGGGCGCTCGCTACAAGATCTGAAAGATGCGCTGAAAGGCAAAGTGCAGGAAACGCTATCTGCGGTGGCGGATGACGGTATCGAGCAGA
>Results/Genome5_113
ATAAAACTATTAAAATAATTGTAATGCATTATATTAAAGTTAAATTAACGCTTTAATTAAAGATAGTAAAGGTATTGGTGTAAAAATTATTGAAGATAAATATAACAAAAGAAAAAACAATTTTTAAAAAAAATTATAAAAAAAAACATAGTATATATTATTCAACATCTAAAATTATTAAAGACTACACACTAAGTGCAGTAATGTTAGGTTTAGGAATTTTGGTTGCATATTTAAGTCACTTTATTCGTTTTAATTTCTTAGCTTTTGATTTTTCTTTGTTTACACTTGTTTATTTAATTTATAAAGTTAAATATCGCTTTGTATATTTAGTTACAATTTTATTAAGTTTAGCTAATTTATTGCACGGAAGTCCTTCATGGATCGGAACAATGGTTTTAAGTTTAAATAACTTATTTTTTGTTACTATGGTTATTCTTTTTAAAAAGTTATTTATTCCAAAAAGACCAAAATTTTATCTTAATT
>Results/Genome2_106
ACGATAACAATAACAATGGTCAACTCATAGACCGCCTCACCTATGGAGATGAAACCTTTCCGGGGACGATTCGCACCCAGACTAGAAGTGGTTGGACTGAGCCAGGGAATTTAGGTGCTGTTACTATTAATACTGATTGGCAGCTTTCCACTGTCGATGATGCTCAGAATTCTCGCACCTCTACAGGTGGTGATATTGGCAACCCAGGCTTTTATAACATTAACAACACACCCCTACCAGGTATAACCATTACTCAATCTGGTACTAGTACAGATGTAACTGAAGGTGGTGTGACAGATAGTTACACCATAGTTCTGAAAACTCAGCCTACAGCAGATGTCACAATTAACATCACTGTTGATAATCAGGTGACAACCAGTTCACCCACATTAATTTTCACTCCCCAAAACTGGAATATAGCCCAAACTGTAACGGTGACTGCTGTCAATGATGATGTAATTGAGGGTACACACACCAGTACGATC
>Results/Genome2_107
AACATTCCCAAGTTGAAGTTTTTTACCATACACGATGGAATCCTGTCGGTACGGGTGAGGAGGTATGGCAGAGTTTTGCGGCGGATGGTTCCTTAGCTAATCATATAGATACCTCGTCAGTCACAGAAAATGAACAGTTAGGAGCTGCTATTGCTGTACGTTTCACCCTGCAACCAGGGGAAACCTTAGAAATCCCCTTTGTGGTGAGTTGGGATTTACCTGTGACAGAATTTGCTGCTGGAGTGAATTACTATCGCAGATATACAGACTTTTTTGGTAAAACTGGTGATCATGCTTGGGCGATCGCAACTACTGCTCTAGAACAGTATAAAACTTGGCAACAACAAATCGAAAGTTGGCAAGACCCCATACTGAATCGTCCCGATTTGCCCGACTGGTTCAAAATGGCATTGTTTAATGAGCTTTATGACCTCACTAGCGGGGGGACTCTCTGGAGTGCGGCGACACCATGCGATCCCATCGGT
>Results/Genome5_114
AAATATGCTATTGGCATTGGATCAGGGCTTTCATTATTTATTACGATTGCTTTTAGTGTTTGACGAATTTTAATGATTCATTTAGAAAAAGAATGAAATAAAAGTGAAATTATTTGACAATCCGTTATGGGCGCAATTTTAGTATTATCAATTATTTTTTGAATATGAGCAACAACTACAACAACTATACAATATTCATCACTAAAAGAACATCTTTTATTGTTAAAACAACAAGATTCACGCGCTAATTTTGTTGTTTTAACACAAGCAACAGTGGATGAATTTGGAGTTGCTTTAAAAGGCGGGTTATGAGCTTGAGTTATTACAAGTTGTATTTATATTTTTATCAATACTTTTAATAATATGTTTATGAAAGAAAAAAATTCAAAATAATTATGGGACCAATTATTCCAAATACACGTTTAATTGATTTTAAATTTGATCGAGACTTATTAAATAGTGCCTATACTGCTCATTATTTTATTA
>Results/Genome3_123
TCCAACAGCGATCCAGGGGTCCGGTGTCACAGGCAACGCCACCGCCATGGGCTCATCCCCTCGGGCGATCAAGTCCGAAGGCGTACAGGACCAGATGTCATCCCCGGCCCGCTGGGCCGCTTGCATCAACGCGGCGGTGGAATCCTTCTCCGGCCGGATCTGCGACAGCGGATCCAGCACGAACAGCTGGCGCATGGCTCAGGCGTTCAGCAGGGGATCGAGCTCACCGGACCGCTCGAGGGCGTGGAGGTCATCGCAACCACCGATGTGACGGTCGTCGATGAAGATCTGGGGAACACTGCGGCGGCCATCACCACGGGCGGCCATGGCATCGCGGCCGGGTTCGTCACCATCCACGGCATGCTCGGTGTAACTCACACCTTTGCGGTCCAACAGACCCTTGGCGCGAACGCAGAAGGGGCAGGTGCGCCAGGTGTAGATCTCGACCTTGGCCATGGAGATGCTCCAGCTGTGCGGATCCTATGCA
>Results/Genome4_101
TCATTCAGTCCACGAATAATTTGGCGAAGTCCGGCTTCCACCCCTGCGCCGACGTGAGCGCCTGGATGGAGCACAAGCTGTTTGGCTCCAATGGCTTCCGTCCGCTCGATTTCCGCGCGCAAAAAGTCGACGCCCAGCGAAAACGTATCGAGATTGGTCGTATTGCCGATATTGATGATATACGGGGCGTGGACGACAATCTCTTCGATGCCGTGCGCTTGCATATGCTGGCGCCCGGCTTCGATGTTGAGCTCTTCAATCGACTTGCGCTTTGTGTTTTGCGGCGCCCCGGTGTAAATCATAAACGTGTTCGCTCCGTAGGAGGCCGCTTCCTCGCTGGCGGCCAGCAGCATTTTCTTTCCGCTCATGGAAACATGTGAACCGATTTTTAACATGTTCTTCTCTCCCTTTTCTTTGCGTTAAAGGCGGACGGCGATTATGATTTTTTGAAGCGGCCAAGCCGCTTTTTCTTCTTCTCCAGCTCC
>Results/Genome1_105
ACCGCCGCTTACCAGCAGGAGGTGATGAAATGAGTGCGCAAGTTTCACTAGAGTTACATCACCGCATTAGCCAGTTTCTCTTTCACGAAGCCAGCTTACTGGACGACTGGAAATTTCGTGACTGGCTGGCGCAGCTCGACGAAGAGATTCGTTACACCATGCGCACCACAGTTAACGCGCAAACACGCGACCGCCGCAAAGGCGTCCAGCCACCGACAACCTGGATTTTTAATGACACCAAAGACCAGCTGGAGCGGCGAATCGCCCGTCTGGAAACGGGCATGGCCTGGGCAGAAGAGCCGCCGTCACGCACCCGTCACTTAATCAGCAACTGCCAGATAAGCGAAACCGACATCCCAAACGTATTTGCTGTGCGGGTAAATTATCTGCTTTATCGGGCACAAAAAGAGCGCGATGAAACATTCTATGTTGGAACGCGTTTCGACAAAGTTCGCCGTCTGGAAGATGACAACTGGCGCTTGCTG
>Results/Genome1_106
GGTAAGATCCGGGACTCGTAAGACGAAAAGCTTATCACTATGCTTCATCGCTTTTTTAAGGGAAACGATCTGGACGCCAGCGCCTGTCGCTTCTGCAACGTTATTATCACCCAGAAAGATTGCAACGTGACTCACAGAGGAAGTGCTGAAGACGCGGATTCCAAATGAGGTTACCCCAAGGCTTGAGGAGAACAGCAAATCGCCGGGTTTGAGATCAGGTGCCGTTATTTCTTTTATTGATTGTTCGGTGAAAGAGCTTTGATGCTGGAATTTGACAGCCCATGTTTTTGCCTCGGCATCTACTGCTGTGGCTGATGGGTCTGGCTGGCTGATATCAACGGTACAAGCCGAAAGTAAAAGAAAGCTGGGGAGAAACAGGCGGCAGTACGCCTTTGGTTTATCCATTTTATACAATCCATGTAAAAAAAGGGCCCTGAAATTCAGGACCCTTTCTGGCATCAGCCTTTAATCTGTTTCACCAGATA
>Results/Genome2_108
CAATTTATCACGAAACTGTTCTCCTGGAATTGTCAGATTATGAATGGACTCAAACACAAAAGGGAATCCGCCAAGGTGCAGAACGGATTTTAGCCCAAGGTATTCCTGCGGGTTTACCCCAAAGTGTTTTACAAAATGCCGTAACTTTGCAAGTGCAGGCTTTTGTCCCCAAAAATGCGGAATCTTTAGCGACTAAACTATTGTTGGCTGTACTGGAACCAAATCTGAAGAAAGATGAGGAACAAACCAGAAAATACGCTCAAAAAGCCGCATCTGTTATTGAACCTGTGATGGTAGAGGTGAAACGAGGTGCAATTATCGTTAACAAAGGGAAGGAAATTACTGAGTGGGATTTTGAGGTATTAGATCATTATCAACTGATTAGCCGAGAAAATAACTGGTTAGCCTTGCTGAAATTAGGCGGTTTGGTGACAGGGGGAATTTGTATATTTGCTCTAGTCGAAACTCGGAGTAAATGCCCACTT
>Results/Genome3_124
CAAGCAGCATCCGGTGTCCCTGTTCCAGAACCTCCGTCGGCGCTTTGCGGCCACCCCTGTGATGCAGGACTGGCCCGGTCTGATCGAGGCCTACAGAGCTTGGCTACCGGTGACCTCCACCACGCCCGTGATCACCCTCAGGGAGGGGGCGACTCCACTGATCCCTGTACCCGCAATCGAGGAGCGGATCGGCAAGGGTGTGAAGGTCTTCGTCAAGTACGACGGTCTCAACCCGACCGGATCCTTCAAGGATCGGGGCATGACCATGGCCATCAGCAAGGCCAAGGAAGCCGGCTGCGAGGCTGTGATCTGCGCCAGTACCGGCAACACCAGTGCAGCAGCCGCGGCCTACGCCCGTCGCGGTGGCATGCGGGCCTTCGTGCTGATCCCCGACGGATACGTCGCCCAGGGAAAACTGGCGCAGGCCCTCGTCTACGGCGCTGAGGTTCTGGCGATTCGCGGCAATTTCGACCGCGCTCTGGACATC
>Results/Genome4_102
TAACAAAATATTTGCAAATACAATTACCCACCATGCATGTGCGAAAATAGTGAGAATAGGTACAAATAAACCAACGACCCAACCTAACAAGAGAACTCTTTTCCTGCCAAACTTATCAGCAATTTGCCCTGCAAAATAATTTACAATCGCCTTAGAAAAACCAAAACTAATGATAAAGGAAAGAGCTGCGCTTGTAGAAGCCAAACCAAACTGTTCCTCACCTAATAACGGTAGAACAGTTCGTTCAATCCCTACCATTGATCCAACAAATAAATTGGTAACGACTAATAAAATAAATTGATCCTGAATCCGTGATAAAGACGCGTTCAAAGCTGCCAAGAAAACTGGATCAATCAACAAAATATTGCACTCGGGGTTCTTCACCTAATAGGTGAACATTCGAAATGGAGTCGAAGTCTCGACACGATTGGGTTTCCCAGCATTTTTGATACACTTCTGTCACGGATTCAGGTTGATATAAATTT
>Results/Genome1_107
ACGTAAAGCAGCGCAGTCTGACCCGAACTGTTTCTTTATTGATGACGAAAATTCCCGCACGTTGTTCCTTGGGTATTCCGTCGCTGGCCAGCGTCTTAAAGCGCAATTTGCCCAGCAAGGCCGTATCGTCGATGCTGATAACCCTCTGTTTGTCTATCTGCCGTGTGGTGTTGGCGGTGGTCCTGGTGGCGTCGCATTCGGGCTTAAACTGGCGTTTGGCGATCATGTTCACTGCTTTTTTGCCGAACCAACGCACTCCCCTTGTATGTTGTTAGGCGTCCATACAGGATTACACGATCAGATTTCTGTTCAGGATATTGGTATCGACAACCTTACCGCAGCGGATGGCCTTGCAGTTGGTCGCGCATCAGGCTTTGTCGGGCGGGCAATGGAGCGTCTGCTGGATGGCTTCTATACCCTTAGCGATCAAACCATGTATGACATGCTTGGCTGGCTGGCGCAGGAAGAAGGTATTCGTCTTGAAC
>Results/Genome4_103
ATCGCCCAAGTTGCTGCGATCTCGGCTGCTGACGAAGAAGTCGGCCAATTGATCGCTGAAGCGATGGAACGCGTTGGCAATGATGGCGTTATCACGCTTGAAGAGTCGAAAGGCTTCACGACGGAACTCGACGTTGTCGAAGGGATGCAATTCGACCGCGGTTACGTTTCACCGTACATGATTACGGATACGGAAAAAATGGAAGCTGTCCTTGAAAATCCGTACATCCTCATCACGGACAAAAAAGTATCGAGCATTCAAGAACTGTTGCCGGTCTTAGAACAAGTCGTCCAACAAGGCCGTCCGCTCCTGATCATTGCGGAAGATGTTGAAGGCGAAGCATTGGCGACGCTTGTTGTCAACAAACTGCGCGGCACGTTCAATGCGGTTGCTGTCAAAGCGCCTGGCTTCGGCGATCGCCGCAAAGCGATGCTCGAAGACATTGCGATTTTGACAGGCGGCGAAGTGATCTCGGAAGAGCTTGG
>Results/Genome3_125
GCGTGAGTTCTTGACCACGCAGCCAGGCGTGGTGAAGAGCCCGACGACGACGATCTTCGGAGAGAACCAAGCGATCGGCAGCGCTTTGGGGACTTTCCCCAGGAAGCACGGCTGTGCGCAGCCGAATGCCAAAGCCATTGGCTTCGACTTGAACGTGACCTTCCATCAGAACGACCTGGAAGTTCCAGCCCTGGAGCCAGCGGAGTCGGAAGGGATTGGTCATGGGCGTCCCTTTCGGCAACAAGTACACCCTATGGCCATGGCGCCATCGTGCAAGGGAGGGTGTCAGCGAATGCGTTCAGGTGGATGGCTGAGCAGGTTTCCTGGCACTCCAAACCCGGGTCATGAAATGGGTTTCAGCGGTCACGGCCTCAAAACCGGCCTGGATCAGACGGGCATCGATGTCGTCTGCGATGTAGTCGCGGTAGTACGGCTCATGGAATACGCGGCGGAAGTTGTCCATCGCCACATGGAATTGCGGTGAATC
>Results/Genome2_109
AATAATTTCTACAATATCGCCATTATGTAATCTGGTGGATAGGGGAACCATGCGCCCGTTAACTCGCGCCCCGGCACAGTGATTACCAACTTCTGTATGAATATGATAGGCAAAATCTATAGTTGTAGCCCCAGGACTTAAAGGGATGACATCGCCTTTGGGCGTGAAAACATAAACATCGTCTTCAAATAAGTTATCTTTAACGCTATCGAGATATTCTTGTGCGTCTTTGAGGTCACTTTGCCATTCCAATAATTGACGCAACCAAGTAAATTTTTCATCGGATGTAGTTATCAGGCTGTTAGAACCACCAGTTTCTTTATACTTCCAATGGGCGGCGATCCCGTATTCGGCGATGCGGTGCATTTCCATTGTCCGAATCTGCACTTCTAGAGGACGACCAGTCAAACCAATAACACCTGTGTGCAGAGATTGATAACGGTTGGGCTTGGGTAAGCCGATATAATCTTTAAATCTGCCGGGGA
>Results/Genome2_110
TGCATAAATTAGCAAACCACCTGCATTTAGCTTGATTACAGTCATCCTAATCGGCACTACGGTGTAGAGAATGCCTTGAACTTGGTCAAATGTCCAAATAGTATCTTTAACTACTTCCCGGCAAAGTGTGCGCCTTCTACCGTAGGGATAAAGCGGTAAAGTAGGCCAAAACGGCCATGACCAATCTTGGGAATTATTTTTGTGGGACTGTACTTGTGGATTCATCTTTTAGTCAATAGTCAGTAGTCAGTGGTCAATAGTCAGTGGTTTTCTTCTCCCCTGCTTCCCCTGCACCCCCTGCGTCTTCTATTCCTCCAGTCTCTCTTATGGAGCGTTGATCCATATAATGAAGAAAAGTTAATTTGTACTTAAAAAAGTAAATATGAGTCAGACTGCTTTAAATCTAGTTGCAATCTCTGTTTTTCTCATAACTATGTCGGCTTTATTGGGGCCGTTAATTAACTTGTCACCGGCAATCCCCGCGAT
>Results/Genome3_126
GCTCGCTTTCGCCCAACTGGTCTCCCTCCACGTAATCCTCATCGTCTTCAGGCAGCGGATAGAGCTCCCGCAGGCGAGCATCTTCTTCGGCCCGTGCGGCCTGCTCAGCAGCCAGCCGTTCCTCCGCTTCCATCTGCAGCGCCTCTTCCTGTTCCCGTTGAGAGATCAGTTCGGCAACCACGGCGTCTTCCGCGGACTGGTCGTACTCGGTGGAGTTTTTGATGTCGAGTTTCCAGCCCGTCAACCGTGCCGCCAGCCGCACGTTCTGCCCTTCACGACCGATGGCCAGGCTGAGTTGGTCGGGGGGAACCAGCACATGGGCGTGCTGACCGACAGGATCCACCAGGCGAACCATTTCAACCCGCGCCGGACTGAGGGAGTTGGCGATGTACTGGCCGGGGTCCTGGGACCAGCGGATCACATCGATCTTCTCGCCGCGCAGTTCGTTCACCACCTGCTGAATGCGTGAACCGCGGGCGCCGATGCA
>Results/Genome5_115
TTAGCATCAATACTATAAATTTGATTATTTAAATCTTTTAGTTGCAAACTAAGAGAAGAATTAAATAATCACTTTCCTACATTTATTCGGTATATTTTTTGATTATTTTGGTTAATAAAAGAAGCTGTTTTAGGTGGTTTACTAATCATAATTTGATGTTCAATCGCTAACTCATTTTGTTGAATTAAAACGTGATTGTAATCAGTTTTGTCAAGAATTTTTACTAAACGATAATCATGATTATTTGCTAATTTTGATGTATTAAAATAAGCAACTTTATCTTTAATAGTTGGTTGTATGTAATGATATTGATGCTTTTCATCAACAAAAACACCCATAATTTGCGGATTCTTTTTAGCTTTGTTTTTTAAATTAACTTTAATAACAATATCACCAGTATTTGAATATTCATTGGTTTTATCTATCTTAGATAAAGTTAAACCAATTATGGAATTAGACAATTTATTTTTTTGTAATCGATAAACA
>Results/Genome5_116
ATCATTATTATTTTTAATAGGTAAGTATTCATAACCTTGTGCAATTAATAATTTAATAAATGTTTCTTCTAATTCAGCTTCACTTTCAAATTTATTCGAATGAACTTTAATTGATTTAAATTCAGCAACAACCGTTGAATTTTCATGTTCTGCTAATAGTACCTTATTTTCCATAATATAAAAACAAACTCCTTTTAATATTTTTTAAAATCTAATAATTTATTTCGATAGTATTCATATTGTTTTTTGCGTTGTTTGATTTCAAAAGGTAATCCTACGCCAATATCTTTTGTATATGCTTCTAATTTATCTAGGATTTCAACAATTTTATTTTGGATTGAAATGTGAGGGATAGGAATTAATAATTCAATAATCTCTATCATGTTTGGATGTTTTACAGATGCACCACGATAATTTTCTTCAATAAGCATTTTATTTGCTATCAAAAAATAGTAAATAAATTTTAAATTACATTCTTTTTTGTTT
>Results/Genome5_117
ATAGTGTATCAAAATTAGTTGGTGCTCCACCTGGTTATATTGGTTATGAAAATGCTGGAGTTTTAACTGAATCTGTTAAACGCAAACCATATAGTATTTTGTTATTTGATGAAATTGAAAAAGCACACCCTGATATTTTAAATATTTTATTACAAATATTGGATGAAGGTAGCATTAAGGATGCTAAAAATAATGAAATTAATTTTAAAAATACAATTATTATTATGACATCTAATATTGGAGCAGAAGCTTTATTAGAAAATAATAAAACAAAGGCATTACTTGATTTACAAAAAACTTTTAAACCAGAAATTTTAAACCGAATTTCTGAAATTATTTTCTTTAATAAGTTATCAAAAGAAATCATTTTTAAGATTAGTGAAAATTTACTTAAAGAATTAGAAAATTTATTAGCTAAGCAAGATTATTTAATTAAATTTGATGATAATATTGCTCAAATCATGGTTGAAGATGCTTATAGTTCAA
>Results/Genome4_104
AGCGAAAACAGAGGTGAGAATCCTCTGCGCCGAAAGCCTAAGGGTTCCTGAGGAAGGTTCGTCCGCTCAGGGTTAGTCGGGACCTAAGCCGAGGCCGAAAGGCGTAGGTGATGGACAACAGGTTGAGATTCCTGTACCACCTTCTTCCCGTTTGAGCGATGGGGGGACGCAGGAGGATAGGGCGAGCAGGCGGCTGGAAGAGCCTGTCCAAGCCGTGAGGCTGATCCGCAGGCAAATCCGCGGATCATAAGGCCAAGCGGTGACGGCGACGGATTGATCCGGAAGTCCCCGATTTCACACTGCCAAGAAAAGCCTCTAGCGAGGGAAGAGGTGCCCGTACCGCAAACCGACACAGGTAGGCGAGGAGAGAATCCTAAGGCGCGCGGGAGAACTCTCGTTAAGGAACTCGGCAAAATGACCCCGTAACTTCGGGAGAAGGGGTGCTCTTTGGGGTGAAGAGCCCTGAAGAGCCGCAGTGAAAAGGC
>Results/Genome3_127
TTCGTTAAACCTTCCTAGCTCTTTGTAGATTCCGCCCAGATTCATGAGGGCATCGGGGTTTTTGGGTTTCATCTCTAGGGATTTGAGGGTAGAGGCAAGGGCCTGATCAAGGTTTCCAAGGTCTCTGTAAATGCTGCCCAGATTCATAAGAGCGATTGGGTTGCCTGGATTGAGCTCTAGGGATTTGAGGGTAGAGGCAAGGGCCTGATCAAGGTTTCCTAGTTCTATGTATATGCTTCCTAGATTGATGAAAGAATCTGCGCTATTCGGGTTTTGTTCTATGGATTTAACGGTGGCGGTAAGAGCCTGGTCTAGCTTGCCAAGATCTTTGTAGATGCTGCCAAGATTTAAAAGTGCAATTGGGTTGTCAGGCTTTAGCTTTAATGACTTTACTGTTGCATCAAGAGCCTGATTGTATTGGCCAAGATCTTTGTATAAGGCGCCTAAATTACTGAATGCATCATGATGGCGTTGATCGATTTTGATG
>Results/Genome5_118
AAGGTCTTATAGATTGTAAAGTTCTTTTATATGGGAAGAAACGCTAAAATAGGAAATGATTTTAGTTTGACTGTACCATTTGAATAAGTATCGGCTAACTATGTGCCAGCAGCCGCGGTAATACATAGGATGCAAGCGTTATCCGGATTTACTGGGCGTAAAACGAGCGCAGGCGGGTTTGTAAGTTTGGTATTAAATCTAGATGCTTAACGTCTAGCTGTATCAAAAACTGTAAACCTAGAGTGTAGTAGGGAGTTGGGGAACTCCATGTGGAGCGGTAAAATGCGTAGATATATGGAAGAACACCGGTGGCGAAGGCGCCAACTTGGACTATCACTGACGCTTAGGCTCGAAAGTGTGGGGAGCAAATAGGATTAGATACCCTAGTAGTCCACACCGTAAACGATCATCATTAAATGTCGGCCCGAATGGGTCGGTGTTGTAGCTAACGCATTAAATGATGTGCCTGGGTAGTACATTCGCAAG
>Results/Genome1_108
CGCCAGTTGATGGCGGGGACTCGCAAGATTAAGCAGGACACGATTGTCCACCGACCGCAGCGTAAAAAAATCAGCGAAGTGCCGGTGAAACGCTTGATCCAGGAGCAGGCTGATGCCAGCCATTATTTCTCCGATGAGTTTCAGCCGTTATTAAATACCGAAGGTCCGGTGAAATATGTTCGCCCGGATGTCAGCCATTTTGAGGCGAAGAAACTGCGCCGTGGCGATTATTCGCCGGAGTTGTTTTTGGATTTACACGGTCTGACGCAGCTGCAGGCCAAGCAGGAACTGGGGGCGTTGATTGCCGCCTGCCGCCGTGAACATGTGTTTTGCGCCTGCGTGATGCATGGGCACGGGAAGCATATTTTGAAGCAACAAACACCGCTGTGGCTGGCACAACATCCGCATGTGATGGCCTTTCATCAGGCACCAAAAGAGTATGGCGGTGATGCGGCGTTGTTGGTGTTGATTGAAGTCGAAGAGTG
>Results/Genome1_109
AAAATCGAGACCTGGTTTTTCTACTGAAATGATTATGACTTCAATGACCCTTGATTTACCTCGCCGCTTCCCCTGGCCGACGTTACTTTCGGTCTGCATTCATGGTGCTGTTGTGGCGGGTCTGCTCTATACCTCGGTACATCAGGTTATTGAACTACCTGCGCCTGCGCAGCCGATTTCTGTCACGATGGTTACGCCTGCTGATCTCGAACCGCCACAAGCCGTTCAGCCGCCACCGGAGCCGGTGGTAGAGCCAGAACCGGAACCTGAGCCGATCCCCGAACCGCCAAAAGAAGCACCGGTGGTCATTGAAAAGCCGAAGCCGAAACCTAAGCCAAAACCGAAGCCGGTGAAAAAGGTACAGGAGCAGCCAAAACGCGATGTCAAACCCGTAGAGTCGCGTCCGGCATCACCGTTTGAAAATACGGCACCGGCACGCCTGACATCAAGTACAGCAACGGCTGCAACCAGCAAGCCGGTTACCA
>Results/Genome1_110
GCATCCGGCAAAAAAACGGGCAAGGTGTCACCACCCTGCCCTTTTTCTTTAAAACCGAAAAGATTACTTCGCGTTGTAATTGCGTAGAGCATTACGCCCCAGCACAATCCCCGCGCCAACCATGCCACCCAGCAGCACCGCCAGAATCAAGGTAATTGCCTTTTTCGGGCTATCACGACGAATAGGTAACATCGGTTTCATCACATAACGGTAAGCATGAATATCAAGATCATCAACTTTTAAGCTTTCGATATCCAGCAGGTTTTGACGAGTCTGATAGTAGTTTGGCGAGAACACCAACGGACGGGTCGCCTCATGCTTAATCATCGACTCCAGCGCTTCGCTCCCCAAAAGGAACAACGTATCTTGTGTGATATCTTCGCCAGTCTGTTGAATCTGCGGTTTTGTCACCTGCGCCTGATTCGCATACTGCAACGCTTCCTGAATCTGACGGATACGCAGATCTTTCTGCTCCTGCGCGACTAC
>Results/Genome5_119
AGTTAACCCTGTTTTTTGATTTTTAATTTTTAAAAAATTTTCTTGAAGAGTTTGTGTTGCTTTTTGATTAATATTAGCAGAACGCATTGTTGATGGTGCAAAATTAACTACCATATCTTTTAATGGAATTTCATAAACTAAATTACGAATTTCTGGTTTGTGATCATCATGAATTTCAGCATAAGTTTTTTTATCAACACTTGATAAAGCAGCGTTAATTGAACTAAGTGCATTTAGTTGACTACCATTAGAACTAGCTTCCATAAATGATCCAGCTTTTTTGTTTGAAGAGTTATATCAAGCATATTGTAATTTAATATTTTTTAAACGTACAAGAACATTTTTTAAACTTGGATTAACTAATAATTCATCATTTACTTTAACACCAAAATTAGGTTTATTAATACTTAAACCTGTAATTGCATCTACATATTCTCAATCAAAACTAAAATTATATAAAGCAAGTTTGTATGTATGTTTACCTGC
>Results/Genome1_111
GCCTTATCCGGCCTACGAGTGGCGCGAGAATTGTAGGCCTGATAAGCGTAGCGCATCAGGCAGTCTGGCGTTGGTCATAACCCCATCACCCTCTGTAGCGGACATAACAACATGAAAGAGCTTGTGGTCGTTGCCATTGGTGGCAACAGCATTATCAAAGATAACGCCAGCCAGTCGATTGAGCATCAGGCGGAGGCGGTGAAAGCCGTCGCCGATACGGTGCTGGAAATGCTGGCTTCCGATTACGACATTGTGCTGACCCACGGCAACGGGCCGCAGGTCGGGCTGGATTTACGCCGTGCGGAGATTGCCCACAAGCGCGAAGGGCTGCCCTTAACGCCGCTGGCGAACTGTGTGGCAGATACGCAGGGCGGCATCGGCTATCTGATCCAACAGGCGCTGAATAACCGGCTGGCGCGTCACGGCGAGAAGAAAGCCGTCACCGTGGTGACTCAGGTGGAAGTGGATAAAAACGATCCAGGTTTT
>Results/Genome2_111
TTGGTAGGAGACCTGTAGAAAGTTATTTAACAGTAGACTACATCAGTAGTATTAAACTCGGTGCCGGAACATTACAACTGGGATTAGAAAACCTATTTAATAGTCAATATTTCCCCGTAGTTTCCCAATTGCAAGCAAATGATAGCGCCTATGCTGCTGCTAGAGGAAGGACTTTGAGTATTAAGTATTCTTTTGATTGGTAAATTCTTTTCTTGATGAAGTAACTGAGGGAGGCGGAAAGCTTGATCATCCGCACTCCCAAATGAATCAATTCAAAATTCAAAATACCAATATTCAAATCTCATACATTACAGTGCAACTTTGAAAATTTTCGCTCCTCATTACTGAGCGTCCCAAGCTATCAGTACGTTCTGTAAATGAAAAACGTTGACCATCAAGCATTAGCTATTGACTGAGACTCAGCTAAAAGGTCTGATAAGGCTTGAACTGAGGTAGAATCGGCTTGTGGAGACCACACAACTGCTT
>Results/Genome2_112
ACACATAAACCTATATCTTGTCTGGAAACCCTCACCAGTAAGGTTTTACTAGGAATAGAGTCCGGTATGGCGTGCCTTTTCCAAGAAGGAATTAGCATACTCTTGTCTCGCTATTCAGAATTATTGGTGAATATGGGCGATCGCGTACACGTCAATGATCTTTCCGGTATTGTAGTGGGAGTTACGCCGCAGGGAGATTTACGCGTGTCTTTAGAAACAGATTGCGTAACTGACATCAAAGCACCAGAACTTTATTTAGAACCCGGTACAATTAGTTTGGGTTATCGTAGGTCTTTAGGTACATATTAGGTTTGTTTAAAAAATCGCTCTTTGGGCTAGACAAACCACTGTCATCATCTGTTTAGCAAAATTAAACATAAAAGAGAGAACAAATGACGCAGCGCCATAACTCTGCCCATAACCATTTGCACCAACCACAGCAACAAGGTTTGACAACAAAACGTCTAGCTTATACCTTACCAGCAA
>Results/Genome5_120
TTTAATTCATCATATAGTGGTAATAAATGTTGTTTAACAAAAATATTTTTTAATTCAATCAAATGACGTTCATTATTTGCTGTTCGTAAAATTTGTTTTAAATTTTTAATTAGATTAATAACATCCATGAACACTTACTCGCTTTCTTTTTTAGTATCTTCTTGTTGATCTTTAATCACTTTTTGATCTTCTTTATTATTTTTTTGAAAATTACGAAACCAATTCTTAACTAATTTTTTATCTTTTAATTCTGGAATATAAACGTTTGAATAAGATCAATAAGCAAAAATATTAATATTAATAATAATAATTAAAAACGAACTTATTCCAAGAATTGAACCATATTTAAATATTTTAATTTGGTTATAAGGAGAATCTAAATGAAAATTTTTGGTTTTAAAAATTTTAATAATATTTTGTTTTCATTCGTTATATTCATCAATTCGCGCATAATAATCTTTGATATAGTATGATAAACGAACAGCCG
>Results/Genome5_121
GAATGGTATGATTAAAAAATTTATTTTGATTATTATTTAAATTAATCATCGTATTTTTTTCTCCTTTTGGTTATTGTGTTATATTATAAGGTTTTTTTACTAAAATATATAATTAAATACCAAATATTACATTTTTTTTTACAAAAATAATCATTAATAAACTTATTTTTAACTAATTTATTTCAAAAAAAATAAAAAAAATGGTCACGACGACCATTTTATTTCTCATTAAATTTTTAACTAATAGTAGATTTCTTAACAACCATTTCTCCATCAATATCAATAATTGGATAGATCACTATTAAACAATTCTTATCAATATCGCGCACTAAATGAATTAAAGATGGTAACTCAATATATGGAGAAATAATTTCTAATGAATAATTTGTTCTTAATGTTAATGAATCACTTAAACTATTTAAAGTAATTGAATTATTAAAATCATTAGCACGTAAATTTTCAATGATAGCATTAACGTTTTTTGAAT
>Results/Genome4_105
AAAAAATGACCGCAAACGCGACATGATCGGACAGCCATCCGACAACCAACACCGACGCGGCAAACCCGATCGACCCCCAAAGCCGAATCGCCCCGTAGTTTCCGCCCGAGCGGCGCACATGATGAAGGGCGATGCTGTCTGAGAGCGGAACGATCGCGCTTTGCGCCGCCGAAAGCAGCACGGTCAGGGCGACGAACACCTGGTAGTTTCCGGCCAGCGAATAAAGAAGCCCAAACAGCGCTGTCACCCCGAGCGCCAGCGTCAACAGTTCGACCGGTTTGCGCGTATAATCGGCCGCCGTGCCCCAAAGCGGCTGGGCCGCCATCGTCACGATCGGGGGAAGCGACATGATCCAGCCGATCGCCGCCCCCGAAAGGCGCGCCTCTTCCTGCAAATAGACGGACAAAAGCGGAAACAACGCGCCAAAAGCAAAAAAGATGAGAAAATAAAAGAGCGGAAACACCTGTTTTCGCACCGCCGCCTCC
>Results/Genome2_113
CATCAGTCATTAGTCATTAGTCATTAGTTAATGATGACTGCTTTGGACTATAGACTTTTGACTGTTGACTATGGACTGTTGACTATTGACTAAACTTGCCATGCGTTTCAAAAATCGCCTTTTCTGGATAGCTGCCTTTATTGCTTTCTTTGTAGACCAACTGACCAAATACTGGGTCGTGCAAACCTTTAGCTTAGGCGAGACACTACCAATCTTACCGGGAATATTTCACTTTACCTATGTCACAAATACTGGTGCAGCTTTTAGTTTGTTTAGCGGAAAAGTAGAGTGGCTACGCTGGTTATCCTTGGGAGTAAGTTTATTATTAATCGGGTTGGCATTGTTGGGGCCAGTTTTAGATCGTTGGGATCAACTCGGTTATGGCTTGATTCTGGGCGGTGCTATGGGTAATGGAATTGATCGGTTTGCTTTAGGTTATGTAGTTGATTTTCTAGATTTTCGCTTAATCAATTTTGCCGTGTTTAA
>Results/Genome4_106
TGCGCCAGTTCATCACACCCGAACACCCATTAAAGGGCGCCGGAGGCCGCAAGCTGACCCGACCGACGGGGCAGGCGATTTTCCAGCTGTTTCAATATGTGAACGTCGTCCTCCTGGAGCTGCCGGATGGACGCATCCAACGCTCACTGGATCGCTCCCTCACCCCTGAACAACGAAGGATTCTGCAGGGGTTGGGGCTGGATGAGAGCATTTACGTGTAACGTCATACGGAACGACCAGCGATGGTAAAAAAAGGATAGCCATCGCTCGTCGTGTTGGTCAAAAAGTTATTCTGAAAAACTAAATAAAAAATCCTTTGTTTTGACCTTGTTAGGGTGCGAAATGTGAGTTACATGGAGTGGCGTGCATGGTAGGCTGGTTGCCTCTGCGAATTCCTTTTGTGCTGCGGCCTTCGCAAAATAATCCATGCACGCAGAGGATCCATGTCAAGCCTTATAGGGTAAGATAATTTATATTGGTATATG
>Results/Genome3_128
GCATTGCAGCCCTGCTCGTTGATGCCGAATCAGCACAGAGTCCGCCCTTTGATGAGGCCCTTAAGGAGGGTTTGCAGGTGGGACTAGACCTCAGCAGAGAGGAACGTGAATTTCATCAGGTCAAGCAAGGCTTGGTTTTACTCTTCCACTCGTAGTGGATCAACGCTTGCGCACTTAAATCTCAGCAAAGGTTGACAGCCAATTCGTCGACCGATCACCAGGCCTATCGTCGAGCAAATCTCGAACCTGGAGAATCAAGAAGCCTGCAATTGAGCTTCCCTGAACAAACAGTAAACTCCGGGAATAATCGAGAATATGACCTGCAGACCCAAAAACCCAAGACCTTAAAGCTAACACCTCAATATTAATACGATCAAAAACTCAATATTTGTAATTGTTTCATGAATACCTTTTAATAATTAATGCAAGCATCGAGCGAACACGACGCGGACCCGAAGGCAAAAACTCTTTAACCTTCAAAAGCTTT
>Results/Genome3_129
GCATCGAGCGGAGGTTCGGGCTGATGGAAACCGCCAGGGATGACGGAACCGGGTTCCACCGGCACGTAGTTGAACTGTTCCTGCCCCACATCCTTGGGGATGTCGATCAGCACGGGGCCGGGGCGACCGCTGGCGGCGATCAGAAACGCCTGGGCCACGATCGAACCCAGGTCAGCAGGGTCGCGCACCACCCAGGAATGCTTCACGATCGGCAGGGTGATACCGAAAATATCGGTTTCCTGAAAGGCATCGGTGCCGATGGCCGGGCGGGGAACCTGTCCGGTGATCACCACCATCGGCACAGAGTCCATCTGGGCTGTGGCGATGCCCGTCACCAGATTGGTGGCGCCTGGACCTGAGGTGCCGAAGCAGACACCAACCTTGCCGGTGGCCCTGGCGTAAGCATCAGCGGCATGGGTGCCGGCCTGCTCGTGGCGCACCAGGATGTGTTTCACCCAGCCTTCGCTCTCAGCGATGTGCAGGGCGT
>Results/Genome2_114
TTATCCGGCCAAATTTCACACCGAAATACTCCAACCATTTTCTGAATTGATACCAACCAGCATCATTAATAGATTTAGCGAGACAGTGATTCTTAACTAAGTTTTTAACCCTCAAATCTTCATAGGCGACCAAATCGTGAGATTGGATTACGCAACGCGCTACTCTCTTAGCGTGTTCTTCACGTTGCCTACTTATTTTGAGGTGTACTCGCCCTAATTTATTAAGGGCTTTTTTGCGATTGGTAGAGCCTTTCTGATGCCTTGAAACGCGCCTTTGTCTAAACTTTAGACGCTTCTCTCCTGTGCGATAAAACTTAGGGTTAGGTTCTGTATGTCCGTTGCTATCGGTGTAGAACTCTTTTAAACCAACATCTAAACCAATGGTTTTACCAGTCGGTTGTGTTTCTACTTTGTTATCTGCGCTAATCAGGAATTGAACATAATACCCATCGGCACGACGGACTAACCTAACTCGTTTTATCTGCT
>Results/Genome5_122
GATCGGATTAAAAAGATCAAGTTCATAATTTGGTAATTCATCTTTAAATGTTTTTCTAATTAAACTAGCTTGTTGTTTTCGATCATTAATTTCAGCTAAGGTGAATAAAGGACCAGCTAAATAAATTTTGATTTTTTTACTCATGAATTTACTCCTAAAAATTTAATGTGTTAATCATAACATTATTTAAATTTGCTTTTATTAGTTTTTTTATTTTTGGAATCCAAAAGTTAAAAATAAAAAAAGATTGACTGTGTTAACTACTCAATCTTTTTTTATGAAAAACGAAAAATAGATTTTAATTAATTTGATTACAATAATGAAATTTCTATTTTATTAATTTCGTGGTTTAATTCTTTGGTTTTTAATTCCAATGATTTTCTTTTTTGATTTAAACTAATAATTCTTGATAAATTTATTATTAAATAAAATAGCCCTACTATGGTTAAAAAAAAGATTAAAATAACGGCTATGATTATTTTCATCA
>Results/Genome4_107
TCGTGTTTGAAAAACCGATTGAATTGTGACGATTTTGTGAACAGAAACAATTGTTTTTCGTTACTGTTCGTGGTATGCTTATGAATAGTTAGCACGATGAAAATAGTAGAAGCCTTGCCGGCTAAACGGTTTCGCCGCTTGGCAGGCAGGTTTCGGAAACGGATGTGCGTTGGTTTCGCTGCAGAAGTGCTGGGCGCAAACTACCGCCGCTTTTCGCTGACAGGGGCGAGTTTGTCCTCTTGTCCGGAAGGCGGCGGTTTTATTTTGCATGGAAAGGGGGAATGGCAAGGTGAGCGGGTTTGCGGCGAAACGGCGACCGATTGCGAAATACCGGAACGGGCGCTTTGTTGAGGAAGAGGACGAGATCGCGCTCGAGTTTCCGTTGACCATAACGGTCAATGGCGAGGAGTTTGCGACGATCGTTTGCACGCCGGCGCATCTAGATGAATTGGTAATCGGATTTTTGGCTTCGGAAGGAGCCATTC
>Results/Genome3_130
TGAGCCCGATCCGCGGCACCACCCGGGACACCATCGACACCAACATCGTTCGTGAGAACCGCCCCTGGCGGCTGGTGGACACCGCGGGGATCCGCCGCCGTCGGAGTGTCAATTACGGCCCTGAATACTTCGGCATCAACCGCAGTTTCAAAGCGATTGATCGCAGTGACGTCTGCGTGCTGGTGATCGATGCCCTCGATGGCGTCACCGAACAGGATCAGCGGCTGGCGGGGCGGATCGAGGAGGACGGTCGCGCCTGTGTGGTGGTGGTGAACAAGTGGGATGCCGTGGAGAAAGACAGCCACACCATGACGGCCATGGAAAAGGAGCTCCGCGCCAAGCTGTATTTCCTCGACTGGGCACCGATGCTTTTCACCTCGGCCCTCACCGGTCAACGGGTGGACAGCATTTTTGCTCTGGCCGCCCTGGCGGTGGAGCAGCACCGCCGGCGCGTCAGCACCTCCGTGGTGAATGAAGTGCTCAAGGAG
>Results/Genome1_112
GTTTCCGGTAATACAGACGCGTTTGCGGCAAATGAAGCCATCATGATAGCAAGCGCCGTTATTGTTTTATTCATTGTGACTGTCTCCTGTCTACTACAGTTTAAATGACACACCAATGCGATAACTGTTTTCCGATAAATTATCTCTGCCGTTGTAAACACCCTGACGGTCAAGGTAGTCATATTCTATGTATGGCGTAATATCGGGCGTCATATGGTATTGTAGAACAAATGCATTTTCCGTCGCCCATTTCTTATGGTTTGCATAGCGATAATCGTTCTGTTTGCTGTATAGCGTCGTTTGCCATGCGAAGGTGAAATCACTATTAATATGGTAAGTGACATATCCATCCCAACGATGAACGTTATCACGAGACATATCACCGGATAAGTCTTGTTGTCGGTAAGCTTTCCAGTCGTAACGATAGCGAATGCCAAAATTAAGATCTTTTGTCGCGTCCCAGGACAGTTTTACGTAGGGTCCGTA
>Results/Genome5_123
GCTTTTTAGGATCTTTGGCACCACTTTTGATTTTAGCAATATCTTTTAGTAAAAAAGTCACGGGAGTAGTTTTGATAACATAATCAAATGATTTATCTTTATAAGCTGTAATAATTACTGGGATAACCTTACCGTTTTGGTCTTTAGTTTTATCATTAAATGACTTAGTAAACTCAGCCATATTAATACCAACTGATGCTAATGCTGGACCAGGTTTAGCTTGTCCACCAATTAGATTTAACTTTGCGATTCTTGTAACTTCTTTCTTTTTAGGAGCCACACGCAACACCTCTTTCTACTTAATTTGTTAAGTTAAAATTTAAGATATTCGCTACGTGGTTTAACAAGTTTAAAACTCTTCCACATGCTAATAAATTGTGTAAGTAAGTTACTACACGTATCAAATTATACTATACAACTTACTTAAAATCAATTAAAATTTAAAATTACTATCACTTTATTAATACTTGGTTTTAATGGTGAAGGA
>Results/Genome4_108
CCCGACGACGTAGCCGATCACGCCGGCGCCAAGCGCGGCTTGCAGCGAGAACAGAAGCGTTTCGACTTCGCCGCCTGGAGGGGTGAAGATCGACTCAAACCACGGCCGGTAATGCGGGTTGAGCGTTTGAATGGCTTTTTCCGCCTGATCGTCCGTTCCACCGAATTCCGATCCGCGCGCCCACCAAAGAGGAATGATGACAAGCAAAGCAGCCAGCAACACGAGCAAGCCATTTTTCTTCATCGCATTACGCCCCCTTTTCCTTTTGGAACAGCGGAGAAGCTTGATAGGAGGAAAGCCAGTTCCAGACGATTACCGTTATGATGCCTTCCGTCACCGCCAACGGCACTTGAGTAATGGCAAAAATGCCGGCGAATTTCAAAAACGAGGCGGTGACTCCCCCATCAGGAGACGGAAACGCCAGGGCAAGCTGCAGGGACGTCATGACATATGTAGCCAAATCAGACAAACAAGCGGCAAGAAAC
>Results/Genome1_113
TTTTTCCGTTGAGCACGACAACTAACCTGTTTTTTATCATTTCAGGAGGAATGCGGCCATCGTAATACGTCGTGCTGAACGGTCCATTTTGGCTAACAGGATAGTTACCAAAGTTGCATTCCAGTATTTCACCAACCTTAGGGCTGAAATTAATCGCCACGAGTAAACCTCTCCTTAGTAAACTCTGAAAAAGTAATAACACAACGTTACGACCCGATATTTTCTAAGTCTAATGGATTCACGATGAACTCCGATTTCGGTCTTCTCTCTCTGATTTAAACATCCGCAGCCAACCGGTTAGCGGCTTACACGCGGTCACATTCAAATGCGATTCTGCTACAATCCTCCCCCCGTTCGAAGATTGAGCAATACACCTATGCGTCTAAACCCCGGCCAACAACAAGCTGTCGAATTCGTTACCGGCCCCTGCCTGGTGCTGGCGGGCGCGGGTTCCGGTAAAACTCGTGTTATCACCAATAAAATCGC
>Results/Genome1_114
GTGACGTCGGGCGCGATCGCCGCCGGACGTGAGCACCTGGGTTACCCGGAACTGCCAGCGACCATCGCCTCGAAACAACTGCTGGCGGCGGTAGGGCAGAGTCGACTGATTCAACTGTGGGAACAGCTGTTTTCGATTTATGGCATTCACGTCGGGCAAATGCTGCTGACCCGTGCTGATATGGAAGACCGTGAACGCTTCCTGAACGCCCGCGACACCCTGCGAGCGTTGCTCGATAACAATATCGTTCCGGTAATCAATGAGAACGATGCTGTCGCTACGGCAGAGATTAAGGTCGGCGATAACGATAACCTTTCTGCGCTGGCGGCGATTCTTGCGGGTGCCGATAAACTGTTGCTGCTGACCGATCAAAAAGGTTTGTATACCGCTGACCCGCGCAGCAATCCGCAGGCAGAACTGATTAAAGATGTTTACGGCATTGATGACGCACTGCGCGCGATTGCCGGTGACAGCGTTTCAGGCCTC
>Results/Genome5_124
ATTCAAGATCAGTATAAGTTATTGTTTTTACATGATGATCAACTAAAATTGTTTTTTTTGCTAATCTATGTTTTTGTGATAAAACTCTTTCTTGATTAGCTGTATCAACAATAAAAGCTATTGAATCTTTAATAAATTCATCATCAACTTCATTGGGATCAAATGTAAAAAAATTTTTAAAATCATTAGGATTTAATGCGTTAACCCCAACAATTTTAACTCTTGTTCCAAAAGTATTTAATTTTAAAATTCGTGCTAATGCGAAAGCAGAACCTAAAGCATCACAATCAGGATTTGTATGAACAAAAATAGTGATTTTATTAAAACCATATGTTTGTTCAATTAATTTTGTTAACAAATCTTTTTGCATAATAATTTTCTCCCATTTTATGATAAATTAATTTTAGTGATTTCTTTAGTGTAAACTAATTCATAAATTGCATCTAAAACTAATGATTCTTCTTCTAATTTAGCAGCTGTTTGAACA
>Results/Genome4_109
ACCTGTTCCACCATCCCAAGATCGACAATGCTAATCGAATGAATTTCTGGGTCTTTCACCGTTTCTAACGCTTTCCAAACCTCTTCATTTGTCATGGTTCTCCCTCACAGTTTCCAACCCGCTGCCGTTTTCCCGCTTGGGCTGCCTAGTGCCGCCAATGCTGCGCCGTTTTGCTCCTTCAACAAACACTTCGCCGTCACAAAGAGGCGTCATGCCCAACGCCGCACGTTGGCCAACAGCGGCGCGGACATTACCATATCGCATGCGGGACGGCGCGGTATACTTCTGACAACGTCGCCAGCGCTTCGTCCAAATCCGGCGTATGTTCGCCGTTGCGGCCGTTGCCATGTTTCATGCCAAACGGCATCGGCCAATCAAGCCCCACTTCGGCAAACGCCGGCGCCAGCGCGGCAATCGTGTTTTCCGTCAGCACCTTTTCCTCATCAATCAGCCCCCACCGCACCATTTCCGTTCCTTTCGCCCCG
>Results/Genome2_115
ATGTTTGTTTATTTTATTGGGTCTTTTTAAAGATAATTAACATCTAAGTTCAAAGACTTAATTTATAATTACAAACTATCTATATTATCGGTAGAAACAAAATTCATGTTTTAAAGTTTTCAAATTTAAAAAAAATAGTAAAAAATTCAGCAAGCAGAAATGTTGATCATATTTTAAGTTAAGGAAATTCAGAACTAAATATACAGCAGACAAGAGCATAATAGTTAAATTAGAGCAATCCCCTAAAGGAAAGATAATTTTAGACTTTTGTATAGTCATATCTCATTTTTCGAGATTCAAGCTAAATATATTTACTAGTAGATTAAACTAAAGCAAGGCAGTTCCCCCGAAAATCCCAGGGTGAATTTATGCGGGTTATGTGTCTAAAGAAAAAACTAAGTTATCCCAGCTAGAAAATATGACGGCGGAACTAAAAGTGGCTAGTATTGATAATCACATCTCCTCCTTATCAGGCGAAGTATCAAT
>Results/Genome5_125
TATAAATTATTAATTAAAGGTGTTCAATTATAATTACGATCTGCTAATAATGCTAAAACAAAATAAATTAATAAGTATAAAAAAATAAAAATCGATGAATAAAACCGTTTAAAAAAAGTGTTTTTTGTTTTTTCATTGATTTTATTGACACTAATCATTTTTAATTAATTAAACAGTCATTATGTCTTTTTCTTTATGACTTACAACTGTTTCGATTTCCTTATTTAATTCTTTTGTTAAATTATCTAATTCTGTTTGAAAAAACTTTTTATCGTCTTCAATAGTTGTTGAATCTTTTTTGAATAAATCTTGTGCTTCTTGACGGATATGACGTACACGAATTTTAGCTTCTTCGCCAACCTGTTTTGCTTTTTTAACTAAATTTTTTCTTACTTCTTCTGTTGGAGCAGCGAACGTTAAACGAATAATATCAACATCTACTTGAGGATTAACACCTAAATTTGATGCGTTAATTGCAGTAGCAATA
>Results/Genome2_116
TGTGATTGTAACTCGCACTATGCCCAGTACAACTCAGGCGGCTAGTATCTCCCAACCATCACCCTCTGAGCCAATATCTGACTATGAAAATAACCAAAATCAGAGAACAGCATTTTTCACCACCAGTTCTCAGCAGAGGGGAGGTGTATTCAATCCTTCTGGCTTCACTCAAGATGATAATCAATCCAGAAACTTAAAAGCCGCACCACTAAGAGAAAAAGGCACAGCCACAGCTATTTTATTGGCAGCGCGATCGCAAATGCCCAGCTTTAATGTGAGGCAATTAGATGAGCAATTGGCTTTATATAAACAACGCATCGCCAGAAACGGTAAAGCGCCGGATGTGTTGATTATTGGTTCCTCCCGCGCCCTGAGGGGAGTTGATCCGATGGCTTTATCTAAAGCTTTAGCACTGCAAGGTTATCCCAAAGTAGATGTATTTAACTTTGGCATTAACGGAGCCACCGCCCAAGTTGTAGACTTTGT
>Results/Genome3_131
GCAGGCACTCCCAGTCCGGCTTTTCGCCAGGTGCGCGATCTGCCGGGGTGGGGCACGATTTTTTCCCCCCATGTCTGTTTCATCCGTCCGGATGGTGCTGAGGAGGAGGTGCTGTTCCGCTCACGGGTGGAGGAGGTGCTGACCATCCTGCGAACAGCTGTGCTCCAGACAGCCTGCGAACCAGCGACAGCGGCTTCTACGATCCGCCGGTATGAAGGACAACTGAGCTATTGCCTCCAGCAGAAGCGCAACGACAAGACCCGCAGGGTGCTGGAGAAAGCCTTCGACGCCTCCTGGGCCGATCGCTACATCGAAGAACTGCTGTTCGACGATCCTTTGCCTCCAGGTTGACCCGACTCTGGAGTCATTACGGTTCGGTCGGGCTGGTTTGTTTGGTGTTCGTACTGATCGGCTGTGGTGGCGATCAGTCCACGAAGGCCCCATCGGATAAATCAGCTTCTGACGCAAACGAAGCCGTTGCCCGTCCC
>Results/Genome1_115
TCGATAAAAACACCAAGGTTATCTGCCAGGGCTTTACCGGTAGCCAGGGGACTTTCCACTCAGAACAGGCCATTGCATACGGCACTAAAATGGTTGGCGGCGTAACCCCAGGTAAAGGCGGCACCACCCACCTCGGCCTGCCGGTGTTCAACACCGTGCGTGAAGCCGTTGCTGCCACTGGCGCTACCGCTTCTGTTATCTACGTACCAGCACCGTTCTGCAAAGACTCCATTCTGGAAGCCATCGACGCAGGCATCAAACTGATTATCACCATCACTGAAGGCATCCCGACGCTGGATATGCTGACCGTGAAAGTGAAGCTGGATGAAGCAGGCGTTCGTATGATCGGCCCGAACTGCCCAGGCGTTATCACTCCGGGTGAATGCAAAATCGGTATCCAGCCTGGTCACATTCACAAACCGGGTAAAGTGGGTATCGTTTCCCGTTCCGGTACACTGACCTATGAAGCGGTTAAACAGACCACGG
>Results/Genome4_110
GCGAAGTCGTTTTTCATCACATCCTCTTCCAACGCGAGCGCCTCCACGGACGAGAAGACGACGCTCAGCGGCGTCCGCAGTTCGTGGGAGGCGTCAGCGACGAACTGGCGCTGCCGCTCGTATGCTTCTTCAATCGGGATGAGCGCTCGCTTGGACATAAAGTAGCTGAGCGCCACCCCGACGGCGAGAAACAGAACGGCCAGGCCGATGAGCACAACGAGCAGCCAATGGAACACCCCGAAAAACGACGTGACGTCCATCCCGATATAAAGCATGCCGGCAAAATCCCCATGAATGATAAGCGGATAGGCAACAGCGAGCACCCGCCAGTCGCGGGCGGCGGCGCGGGCGAGGCCGGGCATATGCTCGGGCAGCGACACGGTCACATATACAGGGGTGCGCTCGCCTGTGTCCATGCGGGACAAGACGTTCAAAAAATACGGGCGCAGGCGCGGATGAATTTCATCCCCAGCAAGCAGATCGCCG
>Results/Genome4_111
CCAACGTCAAGCGCGGCTGCTTCATCACGATGCGAAGCGACGGATATTTTTCTTTCACTTTCGCGATCGTATCGTACGTCTCTGGAAAATGCAGGCCGGTATCCAAAAAGACGATTTCAGCGTCCGGTTTGACTTGGGAGATGAGATCAATCAGCACAATCCCCTCGATGCCGAAGCTGCACGCGTATACGATCTCATCGCCGTATTCGCGATACGCCCAAGCAAGGACGTCAAGCGCCCCTTTTGTTTCATTATCGGACGGAAAAGACGGTTTTTCCGCCTTTTCCCACTGATCATACGTGAGCATCGGTTTCTCCTCCTCACAAAATCAAAGAAAATCCACGTAATTAGTCGGATATATAGCGGCCAAACGGCAATTCGGCGGCGAAAATCCTTCCTTGCATGAATCAGAAAGAGCGGGAGAAAGGGTGCCCCTTATTTTACTAAAGATCTTCTTTAGCTGGAATTGGCACTTTGCTATAGGCG
>Results/Genome2_117
AGACAAGTGCGATCGTGCAGTAGTTGTTCTTGTAATGCTGAAATATTATCTACACCCTCCAAGCGCATAAAGCTGTAAATGCGGCGTTTGAGCGAAGACACAGCATAGTTGCGGAAGTCATGACCGTAGTATTGGTAAACACCTTCTAACAGCAACTTGATTTCTATATCTTCTAAGCTGGGTTTGGGCAAAATCATAAACAATTCAACATTAAAAATAAGAAAACACTCACAGAGTGAGTTTTTCAGCTATTGAGTTGGAGAAAATTTGACAGTTCATCGGCTGATGAAAACTTCAAGATATGAATTTGAGCCAACCAAATAATTATTGACTAGGAACTCAGCACTTTATTACTTGCGTTTTTTATTTTTCTTTTGCTTCTTCGGCTTCTTACTCACAAGTGGTGCAAAACCACGGGGTTGTCCAAGTTCCTGCTTGTAGTAATTGATTAATTCTTCCAGCGCAAACCTTTTTTCGGGAACTTCT
>Results/Genome3_132
TCAAAGTGCAAAGGAGTGGTTGGCCCGATGTACTCGCATCACTTTGCGTGGTTTAGTCACTAGCTCTAAATCTCGTGAGGCTGCTGAGGCATTTTTGGGGGCATCGGGCTTTTGCAAATCATCGGTTGATTCTTGTGTATGGACTCCTGAGCTTGAGGTGTCGTCACTGCATCTATCCTTAATCAGATGTGGTTTGTTGGCCTTATTTAATGCTGATGTCTATCGAGAACTATATCCTCAGACGCAGGAAATGACAGATGTTGAACTGATTGACCACTGGTTATCACAGCCTGATTTTCGAGATGTATCTAAAATAATGAAAGATGCTACTCAACGTAATCCAACTCCTCTCGCTGAATTGACGGACCAAGATCCCGCACTTCAGTTGTTGCAGAACATTTTTCCTTTTGATTTTTATCGTTCTCAAAGAACAGATCTCTCACAGATCCCTAACAGAGAGTTGATCAATCACTATTGGACACATGGGC
>Results/Genome2_118
GTGCAATTACAGCAGTCACAGGTGCAGGTTCGACTGCAATTTGAGCAGTAGAATTAATATTCGCCTGTGATGTTGTACAAGCTGTAGATAGACTCAACAAGCCCAAAATAATTGTTAAGTTACACCATTTTTTCATGAACTTAAAACCTAACCAAAACACCCCTACACCCTTACACCAACCATTGATTTTTTATTTTCCTGCATCAGCTTTAATTGATTGACAAATGGTAGACTTGCCATCACCAAATCGTAATCTTGCACAAAATCAATTAAGCAAGCAATTTCATCAACACCAGCCGCTTGGATTTGTTCAACAAAGGGAAGACAACTTGCAGGAGTGCCAATGAGCGATCGCCCTTTCATAAATCCTTCCACGCCAAATTGCAGTAAACTATCAATATCATCTTCCGAGAAGTTTTTGATACTGACATTTAACCCCATACCCTTAGCCAGATTTTCCAGCAAGTCGTAGTGAGTTTTGAGATA
>Results/Genome3_133
TACTCCGGCCTGACCCCATTGAGGGCCAGCGTCACCCTGCTGGATCCGAGTGAAAGTCTTCAGATCAGTCTCCAGATCCCCATCGGAGAGGTTGATAAAGACTGGGATCTGTGGCTTGAAGCCTGCAACCGACAGCTCAGCGCCCCGCTCAGGCAGTGGCTGGAATCCCAAGGCATTGAACAGACCACCCTCAGCCGGCTGACAGGAGCTGAGCAAGGTGGTGAGGAGACTCTCAAGATCAGCAACATGCTCCAGGTGGCACGTTGGTTGCAAAGCCCGATCGAAGCCATCGAAGCCCTGGCGGAGTCCAACGGATCCCAGCTGGTGCTCCACCTGGCAGGACTGGGAACCAACAGCTGAGGGGGGCTGACCCCTGCCGACATAGGTTGTTGGACATCAGGGGGATGATCCGATGACCCAGGCCAAGCTCACCATCGGTGAACTGGAAGCGGGATACCCGCTCTATTGCAAAGCCCTGAGACGACTGC
>Results/Genome3_134
CAACTCCATGACCTTCTGGGTTCCGGCACCGAAGGGCTTGAAGGCGGTGGACCCGCAATGGGCGCAACGGTTGCCGATCTCATCTCGGTGATCACACCAGTGACAACGCAGCCACTGACGACCACCGGAACCGCGGTGGACCGTGAGCGCCACATCACAGTTCGGGCACATCACCACCTCCCCACAACTACGGCACCCCAAAAAAGGGCTGTAGCCCCGTCGTGGCACGAGGATCACCGCCTGTTCCCCCTTCTCCGGCAGCTCGGCCAATCGATCCATCAGCGGACGACTGATCAGTCGACGGTGTCCTTCGGCGAGCTCATGCCGCATGTCCACCACATGGACAGGAGGCAGAGACTGCTGGGAGATCCGCTGAGTCAGACGTCCCAGACGCAGGGGCCCATCGGGATGCAGTTGCACCCAGCTGTCCAGTGATGGGGTGGCGCTGCCGAGCACCAGGCGCCCACCACCGGCACGAATCCGATCCC
>Results/Genome4_112
GGATGCGGATCGTCCGCGCCTGATCGGCGATCGCCCTTGTGATGGCTTGGCGGATCCACCAGGTCGCGTACGTGCTGAACTTGTAGCCTTTCCGATAGTCAAACTTTTCGACCGCCTTGATCAGCCCCATGTTCCCTTCTTGAATCAAATCAAGAAAGAGCATGCCGCGGCCGACATACCGTTTGGCGATGCTGACGACGAGGCGGAGGTTCGCTTCCGTCAGCCGGCGTTTCGCTTCTTCATCGCCTTGCTCGATCCGTTTCGCCAGCTCGATTTCTTCTTCCGCCGACAACAGCGGCACGCGGCCGATCTCCTTCAAGTACATGCGCACCGGGTCATTGATTTTGACGCCGGGAGGAACGGACAAGTCATTTAAGTCGAATTCTTCCTCTTTGGCCAAGTCGTCGATGTCCGGATCGGCCTCAAGGTCGGATTCGCTGATCACTTCAATGCCCTGCTCAGCGAGGTATTCATAATACTCATCCA
>Results/Genome1_116
GGCGCAACGCCAGGCTGCGCCACTGGCTCGATTTACCGTCGAACAGTCGGAGTTCTCCCGCAGGTGTCTCTATACCGCTTAATAACTTAATGGCTTCCAGTGCCTGCAAAGTGCCCATAACCCCGACCACCGGGCCAACCACGCCCGCCGTGCGGCAGTTGCGTTCTGGCTCCTGGTTATCTGGCCACAGGCAGCGGTAACACCCCTGCTCCCAGGGCGGCGTCAGTACCATCAACTGACCGCCAAATCCGACCGCGCTGGCGGTGATAAGCGGCGTGTTGAGTGCCACGCAGGCGGCATTAATCTCCTGGCGAGTCGCCATATTGTCGGTACAGTCGAGCACCACATCGGCCCGTGCAACCGCATCTTTTAACGCCTCACCCGTTAACCGTTGTTGTAATGCTGTCAGTTGAATGTCGGGATTCAACTGTGTCAGTCGCTGTTGGCTGACCTGCGATTTCGGGCGATCGATATCTTCAGTGGTAA
>Results/Genome3_135
ACCTGGCCTTCCAGGATCACCATCTCGCCGTCGTTCAGCACCGTTGCCAGTTCGGCACTGATGCGAAACGAAGGCTGATTATCGTTGTAAAGAACTCCAGTGGGGCGTCGGGCGCGAACCGTGCGGCTCGATAGGTCATATCGCGCTTCAGGGCTGCTGAGATCCCAATCCCTCTTGCCATCCTTGCGACGTTGGTTGAGATCGAGGGAACGGAAGACGAAGGGCGGGGCGGAATCCTGTTGAGATACCGGTTGCTGGGTGCAACCGATCAGACCGCTGCTAAGCACCAGTGCAGGGATCAGCAGCAGAGAACGATCCATCACTCAGAGGGACTCCTCGAGTTCGAGGCGCTGCATCACCGGAGATGGTTTGGGAAGAGACGCCCCACTCACCAGGCCACCCCAGCTCAGCTTTTCGGTCCAGCCATCGGGATTGATGCTGGTACCGAGCTGCTCCAGAATTCGTGTGCTCAACTCGGGCAGCAATGG
>Results/Genome1_117
ATTTATCTCGTTCCCCAGGAACCGCTGCTTTTCCCAAGCCTGTCGATAAAAGAAAACATCCTGTTTGGGCTGGCAAAAAAACAGCTCTCCATGCAGAAAATGAAGAACTTGCTGGCGGCGCTGGGCTGCCAGTTTGATCTGCATAGTCTGGCAGGATCGCTGGATGTCGCCGATCGCCAAATGGTGGAAATCCTCCGCGGGCTGATGCGCGACTCGCGGATTCTGATCCTCGATGAACCTACCGCCTCGCTTACCCCTGCGGAAACCGAACGCTTGTTTAGTCGCTTGCAAGAGCTGCTTGCTACTGGCGTGGGTATTGTTTTTATCTCGCATAAGCTGCCGGAAATTCGCCAGATTGCCGATCGAATTAGCGTGATGCGCGACGGAACCATCGCCTTAAGCGGCAAAACCAGCGAACTGTCTACCGACGACATTATTCAGGCCATCACCCCAGCGGTACGGGAAAAATCGCTCTCTGCCAGCCAA
>Results/Genome1_118
GATAGAGGACAACGGCTGTGGCATTGATCTCTCGCTGCAAAAAAAGATCTTCGATCCCTTTTTCACCACCAAAGCCTCAGGAACCGGGCTTGGTCTGGCGTTAAGTCAACGCATCATTAATGCCCATCAGGGTGATATTCGCGTCGCCAGTTTGCCGGGCTACGGCGCAACCTTCACGCTTATTTTACCGATCAACCCGCAGGGAAATCAGACTGTATGACTGCTATTAATCGCATCCTTATTGTGGATGATGAAGATAATGTTCGCCGTATGCTGAGCACCGCTTTTGCACTACAAGGATTCGAAACACATTGTGCGAACAACGGACGCACAGCATTACACCTGTTTGCCGATATTCACCCTGATGTGGTGTTGATGGATATCCGCATGCCAGAGATGGACGGCATCAAGGCACTAAAGGAGATGCGCAGCCATGAGACCCGGACACCCGTTATTCTGATGACGGCCTATGCGGAAGTGGAAACC
>Results/Genome4_113
ATAAATAATAAAGCAGCACCTCGGTAACGGCTCCGACTTGTTTTAAGCGAAGGGACAGTCCTAAAATGAACACACCGATTCCCGTCATCCCGATTAGGCTTACGCCGCCAAATACGACGATCTCCGTTATCATGGATAATATTCCCGAGAGAATTTCGGAAAATCCAATCATCAAAGCCGCACAGATGAAAAAGAGCACTACCCACACGGATGATAATGCGATTTCCGCGATCACTACGCCCATTAAAACTTGCCATGGGGGAGTCTTGGTGGAAAGTACCTGCTCTGCCGTGCCGAGATACGCTTCCTCGATCACCGTGTTGCCGAGCTTTGAGATCAAATGAGCGCTTAAGTACCAAAGGCTGAAACCGAACAGTTTGAGCGTCGCTTCCTTTCCGGTTTGTATCGGGCTTGCGTACAGCGTACCGAGAAAAAAGACAAATTTAATGATAAGGCCAACGGTAAAATCGAACCAATACCGACGAT
>Results/Genome2_119
GAATTGTCAGGTTAAAGGCATCAGCGACGGCTCCAAGTACGTCGGCTGTCACTTCCGCTTGCACTGTCAAATCACCTCTAGCCGCCCCTTCCACATCATCCAGCAAGCGAATTACTTGACGTTGGAGGTTTTCTTTCGCTTCCTCTTGTTCATCGGCTTTGCGTTGGGCTTCATTGGTAGTGGTAAAAATTACCCGTGCCATTTCGTTGAAGCCGGCTGATAACTGTCCTAGTTCATCGTTGGAATATACTGTGGCTTGAACATTTAAGCTGCCTTGACGGACAGCATCAAATTGCGCTTGCAAATCCTTAGTGGTGCGGCGGACTTGTTTGATAGTGACACTCCCCATAAAGGCGGCTGCGGCAAAACCTGTCATCCCGGCTGCCAAAGACATCGCCCAACTTGTGTACCGCAATGATTCCCGTTGTTGGGGAGGAGCAATGTTAGTAGCGGTAAAGCTAACTGTTGCCACAACTAAGGCGGAGA
>Results/Genome1_119
CAGTTAAACTACAACAAGGGTAAAAAAGATGATGCGGCGTACTATTTTGCTTCGGTAGTGAAAAACTATCCGAAGTCACCAAAGGCTGCAGATGCGATGTTTAAAGTCGGCGTCATCATGCAGGACAAAGGTGACACCGCAAAAGCGAAAGCCGTATACCAGCAGGTTATCAGTAAATACCCTGGTACTGATGGCGCTAAACAGGCACAAAAACGTCTGAACGCGATGTAATGCATAACACACGACCAGAAGTCGCATTATTTCTGGTCGTGTCGTGCGAATCATAAGCAGTTGAGTGATCTACATCGAAATTTTTGTTGCGCTCAAGTCTGAAATCAGTAATATATGCCGCCGTTGCCACGGGATATCAAACAAACCGAAAGCAACGAAAAAGTGGGTCGTTAGCTCAGTTGGTAGAGCAGTTGACTTTTAATCAATTGGTCGCAGGTTCGAATCCTGCACGACCCACCAATCGCTAAGGTGGAA
>Results/Genome2_120
CGAGAGAAGAAATTGGTTTATTGATGGCTGGGGGGACACGCAGAGGATAAAATGCCAAGTCTGTACATCATTGGTGGTGCAAACGGTTCTGGAAAAACCACCGTGTCTATGAGTTTATTACCAAATTTTTTAGACTGCTTTGAGTATGTAAATGCAGATGCAATCGCTGCTGGTTTATCCCCATTAAATCCAGAATCGATGGCAATAGAAGCAGGCAGATTAATGATTACGCGCTTGCGGATGTTATCTAACTCTGGTAGTGATTTTGCCTTTGAAACCACATTAGCGGCGAGGACTTTTGCACCCTTTATAATTGAATGTAAAGCTAAAGGCTACATAATTAATTTAATTTACTTTTGGTTACAAAGTGCTGATTTAGCAGTAGAGAGGGTAGCACAACGAGTTGCTAGCGGTGGACACTCAATCCCTGAAGATGTAATCCGAAGACGCTACCAGAGAGGGAGAGTAAATTTAATTTCTCTATATT
>Results/Genome1_120
TTGGACAGGATTATTCGCGCTGGAATGACGTCTGGCTAACGTTGCGTGGTCAGTATGGTGCGCGCAGCACGTTGCAAAATCCTGCCGATCCCGAAAGTTCTGTGATGTATGTTGCCGCACCGATTATGGACGGCTCGCGGCTTATTGGCGTTTTGAGCGTAGGCAAACCGAACGCGGCGATGGCTCCGGTCATTAAGCGTAGCGAGCGGCGAATTTTATGGGCCAGCGCCATTTTGTTGGGGATTGCACTGGTGATTGGCGCAGGCATGGTTTGGTGGATCAACCGCTCTATTGCCCGGCTCACTCGCTATGCTGATTCCGTCACTGACAATAAGCCCGTTCCTCTCCCCGATCTCGGTAGTAGCGAGTTGCGTAAACTCGCGCAGGCGCTGGAAAGTATGCGCGTGAAGCTGGAAGGGAAAAACTATATTGAGCAGTATGTTTACGCATTAACTCATGAGCTAAAAAGCCCACTGGCGGCGATTCG
>Results/Genome2_121
GCACTGACGCATTCTACATTGTGGACATTTTTTTATTTGGAAGTCTCTAATTCATAGCGAATTAACTAGACTAACACCCTGCGTTCCTCCGCGTTTACTTAGTCTTCCTCTGCGTTTAAAAAATTTACACATTGACATAAAGCAAATCTAAAAGCAATAAATATTAATTATTTAAGTCAATGACTACTGAATAGTCTTATTTTATACTTTATAAAGTATAGTTAAATATCCGACTCCATAAGAATAAATTTATGCAATACGAAGTCAAAATTATAGAACCGACAGATTTGTGGTACTTACAAAATAACATTAATAAAGACACAAACAAATATTATCACCCTACTAAAAATATCCCTTTTGTTCAGCAAGTTGAAATAAAAATCGAAAACTCTGGGGTTGTCATTCAAAAAGGTGCTTTGCATAGATGTTTAGGTAAATTAACTCATGGTGTTTATAAAACCGATAATCGATTAAAAGATGTTTGGGT
>Results/Genome2_122
ACCAGGACATTTCAGTGTGGGGAGTAGCGATCGCACCATTGCCTTTGATAGATTAATTGCGATCGGTGATGCCGCTTCCCTGCAATCACCCTTGGTATTTACTGGTTTTGGTTCCTTGGTGCGTAACTTAGACCGTCTGACAACCCTGTTAGATGTAGCCCTAAAGCATGATTTATTAAAGTTCAGTAACTTGAATCTGATTCGCGCCTATCAAAGTAATGTCTCTGTAACTTGGCTCTTTTCTAAAGGCATGATGGTTCCCACCGGGAGATTTTTAGCCCCTCAACGCATCAACTCCATGCTCAATACCTTCTTTGGATTGCTGGCAGATGAACCCCCAGAGGTAGCAGATAATTTCATAAAAGATAGGTGTGATTGGTTGACATTTAACCGCCTAGCCCTAAAAGCAGCCCGGAAAAATCCCGCCTTATTGTTGTGGATTTGGCAACTAGCAGGCCCCAAAGATTTGGTCAGATGGCTGGGGAAT
>Results/Genome3_136
CAAGGAAAAGCCCCAGGTGGGTGAAGTGGTCCAGGTGGGCCCCGGTAAGCGCAACGACGACGGCAGCCGTCAGGCTCCTGAAGTCGGCGTTGGCGACAAGGTTCTGTACAGCAAGTACGCCGGCACCGACATCAAGCTGGGCGGTGACGAGTTCGTCCTGCTCACCGAAAAGGACATCCTGGCCATCGTCAACTGAGACGGGACCCAGACCTCAGCGTTTTTGAACACCTCTCTTACTTAGGACACGCCTTCCATGGCTAAGCGCATCATTTACAACGAGAACGCCCGCCGCGCTCTCGAAAAAGGCATCGACATCCTGGCCGAGTCCGTGGCCGTGACCCTGGGACCAAAGGGCCGCAACGTGGTGCTCGAGAAAAAGTTCGGTGCTCCTCAGATCATTAATGACGGTGTCACCATCGCCAAGGAGATCGAGCTCGAGGATCACATCGAGAACACCGGTGTTGCTCTGATCCGTCAGGCCGCCTCCA
>Results/Genome5_126
TTAATAAATATTATTCGACAAAAACACAATATTTGATTCCTTCGCAAAAAGTTGCTACTTATGATTTATGTCCCCAAATGTCAGCACATTTAATTACGAAAACTATTATCGATCATTATTTCGATCATGATGTTTTTATTGTTAATTATGCAAATCCTGATATGGTTGGTCATAGCGGCAATATGCAGCAAACAATTGAAGCAATTCTAAGTGTTGACCATGAAATTCGAAAATTATATGATTTTTTTGAAAAGAATAATGGTGTGTTGATGATTACAGGTGATCATGGAAATGCTGAAATGATGCTTGATGATCAAAAACAAGTAATTACTTCTCACAGTGTTAATGATGTTTGGTTTATTATCACAGATAATAAAGTTATTTTAAATTCGACACAAAAATTTAGTTTAGCAAATATTGCTCCAACTATTTTGGAATATTTAAATATCGCTCAACCAATTCAAATGACAGCAACGAGTATGATAAA
>Results/Genome5_127
AATACAAAGATTAAATAATATAATTAATGATTAGTACAATAATTTTTAAAATATAAAGAGGTAATTGATGTTCAAAGCAATGATAGGTAGTATTGTAAGTAAACAAATGTCAAAAAAATTAAAAAATGCGACAATTGTTGAAGAAGATATTAAAGAATTATTAAGCGAGATAAGAATAGCATTATTAGATGCTGACGTTAATTTATTAGTTGTTAAAAAATTTATTAAAAACATCAAAGAAAAAACAATTGGATTGTATGTTGAAGCAAACCAAAAGCCAGCAGATCTTGTTTTAAAAATAATTAAAGATGAATTAGTTGAAATTTTAGGAAAAGAAAATAAGCCAGTTAACACAGCTAAATCACAATTAAAAATTATGATGGTTGGTTTACAAGGTTCAGGTAAAACAACAACTACTGGTAAATTAGCTAATTATTTTAAAAATAAATACAATAAAAAACCATTATTAGTGGCGGCTGATATCTAT
>Results/Genome5_128
TTAATTGTTCACAAATCTGTTGACTAATTTTTAATAATTGGGGATTTTTATTAGAAAAAATCGTTAAAATAGCAATTTGATTAAAAGCAATATCAGGGGGCAAAATCAAACCCTGATCATCAGCATGAACCATAATTAATGCTCCAATAATTCGTGTTGATAATCCAGCAGACATTTGATGTACATAATGCATTTGATTATCTTGACCTTGAAACTTAATATCATAAGCTTTTGCAAAAAACTGCCCTAAATAATGACTTGTTGCAGATTGTAATGCTTGGCCATCTTGCATCATAGCTTCAATTGTATATGTTTTTTGAGCACCAGCAAAACGTTCTCATGGTGTTTTTAATCCTTTAATAACAGGTATACACAAATAATTTTGAACAAAATCTGTATACACATCTAAAATTACTTTAGCAAAAGAATCGGCCTCATTTTCACTTGCAAAAATAGCATGTAATTCTTGTCAATGAAACTCAGCATT
>Results/Genome2_123
GTTTGATTAAGTTAGAATCAGGAGCAGATATAAATTGGGTATTAGCTAACTTAAAAGCTAATCTTCCTGATGATATAAATATTTTAACAAAACAAGAGTTTGCCGACCAAGAAAAAAGCTATTGGAACAGTAGCACACCCGTAGGCTTTACATTTACTTTAGGTGTAATAATTGGCTTCATGGTAGGTGCAGTTATCGTTTATCAGATTCTTTATAGTGATGTTTCTGATCACCTACCAGAATATGCAACATTAAAAGCTATAGGTTTCAAAAATCGCTACTTACTCATAATCGTCTTTCAAGAAGCTTTGATTTTAGCCGCTATTGGCTTTATTCCTGGCATTGCTATTTCCCAAGGCTTATATATGATTACGCGCCAAGCAACACTCCTCCCCATCATGATGACACTAGATAGAGCAGTGCTGATATTTATGCTCACGACTTTGATGTGTTCAATTTCTGCCTCACTAGCCATCAGAAAATTACA
>Results/Genome1_121
GCGCAGCTGCGGTGGCACCAGCAGCACCGGGTCTTTCCCCGCCGCTTTCATCTGCTCTTTCACCTGTGGCATCGTACTCTGGAACTGGTTGAGCATATTCGGATCGACCGGCACGCTGTCGAGCATCACTTTCCCGCCCTGTTGCGCCTGATTCACCACGTTGGTCAGCAGATTTTCCAGCTCATTATTCAGCGTATACACCGTCAGCTCCTGCTTGCGAACGAACGGATGGGTAATGCTGCGCCGCAATGCCAGGCGCACATCGGCCGCCAGCAGAATATGATCTTTCGTCACCGTGCTACTGGCGACCAGCACGGTGGCGATGGTGACGATATCGCGCAGGGAAACGCCTTCGGTCAGCAGCGCCCGGTACACTTTCAGCAACTGGCTGTAATTGAGCGCCGCGCTCAAATCTTCCGCCAGACGCGGTGCCGTCGACGATAAACGGTTATGCAACTGCGTAATATCATCATAGTTAAACAAATCA
>Results/Genome5_129
TATATCAATTGGTGAAACTAATAAAGCAACTAATGCAGTTGCTGATATTAGTTTAATCAAACCAGATATTTTAAATATTTACAAAGTAATTAAACTAACAAAAATTACTAAGATGTTTATTGTAAGTAGTTTACTATGAGCGTTTGGTTATAATCTAATTTTTATTCCACTAGCATTAATTGGTATTATTCCACCATTTATTTCTGTTTTAATTATGACAACTAGTGATATTGCTGTTGTATTAAACTCATTAATTTTTAGATTATTAAAAATGCGTCTAGTTAATAAAAAGCAAATTCATAAACTTAATTTAAAAATTATCAATGAGGCTATGTTACATAAATAATTTTATTTATTTTTTAATTTACTAATTAAATAAAAAAACACTTGTTGTATATTAAACAAGTGTTTTTGTTTTAATTAATTAATAAACTCATGCGAAGATGAAATAATAATGAATTTGGAGAACATTCCTTATAATAAGCGA
>Results/Genome3_137
CGGTGTAGAAGATGTTGTTGGAACACTCCTGACCCTCGTACTGAATCGGGTAGTAGAGGAAGGCGTTCTTCGACTCGTAGACAGGCAGCATCGCCTTGCGACTGGCGGAGGTCCAGCCACCGAAGACGACGGGCACCTGGTCCTGGTCGATCAGCTTCTTGGACTTCTCAGCGAAGGTGGGCCAATCGGAAGCACCGTCCTCGACGATGTATTCGATCTTGTATTTCTTGCCGTCCACTTCGACACCACCAGCGGCGTTGATCTCATCGATCGCCATTTTCTCGGTGTCCACCAGGGTGGACTCGGAGATGGCCATGGTGCCGGTCAGCGAGTGCAGGATGCCGACGGTGACCTTGTCGTCGAAATCACTGGCAGGCGCAGCTGTTTCTTCACCGCCACCACAGGCGGTGACTGCCAAACCCAGAGATGCAGCGGCGAGGCCTGCGAACAAACGCTTGGAGAGAGAGGAGCTCATGAAATCCACAACA
>Results/Genome2_124
GGTGCGGAAAAACTGTTCTTCTAGTTGTTTTTTTTGGGTGATATCGGTATCAACAATTAAAATTGATTTGGGTAGCCCAGCTGCATCACGCATCAGTGTCCAACGGCTTTCCACAATAATTTCTTTGCCAGATTTAGTCAGTTTTTGCAACTCCCCCTGCCACAATCCCAACTCCATAACAACGTTGAGAGCTGCTTCATGCAGGTGCAATGAAGTTTCAGAATATAGTAGCTTTTGGGCATTACGGCCGATAGCTTCCTGTTGTGACCAACCATACAAGCGTTCTGCACCTTGATTCCAAAATAAGATATTGGTGTGTAAGTCTTTGACAAAAATGGCATCGGTGGCTATATCTAGTAAAGCTGCTTGCTCGCGGATTTTCTGCTCTGCTTGTTGGCGTAAGCGTAGTGCAGCTTGCTGTTCACTAATATCGGCAAAGGATGTAACTACAGCATAAGGAACCGTTTCATTTTCCCGACACAAAGGC
>Results/Genome3_138
AGGAGTCTGCAATCAGGTCACCCAGGAAACTGCGTCCTTCCTCCCCGTTCACAGGGGCGTCGAGGCTGCTAGTGGTGAGAGCCTGCCTCAGCAGTGAGTCGAGCTCGTCCAAGGGAATGTCCATCGCTTCTGCGATTTCCACCCGGCTGGGCATCGCGCCAAGCTTGTGAGCCAGATCAAGACTCACCTTGCGAATCGTGGTGAGGCGCTCGCTGAGGTGAACCGGAAGCCTGATGGTGCGGGACTGACAGGCGATGGCACGGGTCATGCTCTGGCGAATCCACCAGAAGGCGTACGTGGAAAATTTGTATCCGCGGGTGGGGTCAAACTTCTCAACAGCACGCTCGAGGCCTAAAGATCCTTCCTGGATCAGATCCAACAATTCCAGACCTTTCCCTTGATATTTCTTGGCAACACTCACAACAAGGCGGAGGTTGGCCTTCATCATCCGTTCCTTCGCCCGTCGACCGATGCGGAGCATCCGCCGC
>Results/Genome2_125
CCAAACAGCATGAATACTACCGGGTAGCCAACCTAAGAGTGTCAGCAAAATATTAATTACCAAAGTTGGGCCGACACCGACTGTCAAGAAAACCCCTACAGGAGGTAATAGTAGACCGAGAAGAAGACGAAGTAATTTCATGGGTTTGTTGCTACTTTTCAAATGTTAGTTACTTACATTGTCCGAAATCAATCAAATTACTAACTCCATCTCCAGAATTAACTTAATTTGATGATTTACAATACGTACTCAAGCTTGTGTTATGAGAAGATGTAATTGCCACCCTTCTACTTACAAGTTTTATCGAGAAGATAATTCACCTTGTGATGGTAATTCACCTGGTGTCTTTGCATCACCTGTTAAAGCCAGATTCTTCTCGGCAAAATAGTTGTTGATGAAAGTACTAGCGAAAGAAAGAACTACTGGCCCCAAAATAAAGGCAAGAATGCCGTGGACGCTGAACCCAGGAACCAAAGCTGCTGCTAAT
>Results/Genome5_130
ACGAATAATATCTTGCATTGTTGGTGTATAAATTTCAGCAAGCGTATGTAATTTTGACAAAAAATCAACATCCTGGTTGATAAATTCACGATACGAAGCAATTTGGTCCATTTTTGGTTTAGATAAATATTCAATATTATTTAAAAAATCTATGAATAATTCAATTACTTCTTGACTATCACGATTGCGTGTTTTAATTTCTTTTAAACTTAATGATGATTCATCGCTTGGGTCAGCGTTAGTAATAATTGTACCGTTACTAATAAATTCAGCAAAAATAATTTGTTTGTTTTCATCACTTGCATTATTATAAATTGATAAAAATGCTGAAATACGATCTTTGTTTTTAATTAGAAAACTAAATCATTCATTTTTGGCTAATAATTTTTTGTGTTTTGTAAAAAAATTATCACATAAATCAATAATTTCATTTAGTTCTTGTGTTGTTTTTGATTGCAAACTAAAATCTTTATCTATCACATCTTTAC
>Results/Genome1_122
GTCCAGCCGAAGAAGACATTTATCTGACTCACATCACACTTTTATCCCCTTTTGTGGGAAGCTTTATTCCAGGCTGGCGTAATAATAACCCTACAATAACTGGAATAAATTGTCAGCTTGTGAAGTGATACCGGCCTTCTTCAGTCATCTCTACTATCAGATTGGCCTGACGGCTATTCATCAGCACACGCTCGACATTGGGGCCATCGGTGCGGGCATAAAATGCTTCGGCTACTTGCCGCGTTAATCCTCCCGCAATTTTACGACTAATCAAGCGCTCCCGCAGAATTTGAGCAGGTGCATGAATAAAAATAGAAAAATCGCAGAAAGATGCCAACTCCAGCCACTTTTCATCATCCAGTAACAACCAGTTTCCTTCGACGATGACGAGTGGTGCGGTAACGTGCAACGCATCTTCAACAGGATCATGCTTTTGTCGATCGTACTGCGGCCACGTACAATCCCCTTCCACGACCTGGCGCAGATT
>Results/Genome5_131
AATTGATAAACAATATTTGGTTTATCAGCTGTATTTAAAACATTATCAATGTCATCAACTTCAATCTTTGCTGAAATTAATGATTGGTCATTATTAACTAATATACGTTTTGTGATTTCAATATTAGTGTTATTTTTTAAAGAAACTGCATTATTACTTGGATTAATGCTAAATTGATGAGTTAACGTGTCTAACTTATGTAATGTTTGATTATTAGTTTCATAAACAATTTTAGAAAAAGTATATAAACGATTCTTAATTAAATTTGAAAATTCGAATTGATAATTTCTTTGTCCTTTGATTAAAGTAACTGCTTTTGATTTAATCTCTTTGTTATCATTTGATACATAAATTAATTTAACTTGTTGATTATCTTGAAAATCATCACCTATATTAATTTTGGCATTTATTATAGGAGTTTGATCATTATTTCAATTATCAATTGAATTTAGACCCACTAGTGTTGTGTTTTTATTAGATGTACTAAA
>Results/Genome2_126
TTTACAGCGAGTGGCTGGGGGTTCCTCTGGTGGTTCGGCGGCGGCGGTGGCGGCTGGGTTGGTTACTTTCAGCTTGGGTTCTGATACTAACGGTTCCATTCGTGTCCCGGCGGCGTTGTGTGGTGTGTTTGGTTTCAAGCCGACTTATGGGCGTTTGTCCCGTGCTGGGGTAGCTTTATTTTCTAGTAGTTTTGACCACATCGGCCCCTTTGCCCGTTCGGTTGGGGATATCGCAACAATATTTGATATTCTGCAAGGAGAAGACGATCGCGATCCTATCTGCACTCAACGACCTGCAAACCCCACTTTACCCCAACTAAATCAAGATATCTCTCATATCAGAATAGCGATCGCTGACGATTATTTCCAAAAAGGGGCAACATCGGCAGCATTAGCAGCCGTGCAGGAAGTAGCCAATGCTTTAAACGTAACCAATTACGTTACTTTACCAGAAGCCCACCGCGCCAGGGCAGCCGCATTTGTAATT
>Results/Genome3_139
ACAGCAGAATGAGAAAGCCTTTGCTCGCGAGGCGATGTTGCAGCTCCGGAAAGAAATGGAGTTTGTTGCCTCAAAAAAATTCGGTTTTAACTGAGGTTAAAGCTGAACTCTTCGTAGATTGGCTGGATCGCATAAGCCTTGAAAGAGGTCTTCAATGGTGGACTCTTTAATGGGTCCTTTCTGTGAAGTGCGTACGGGTAATTTCGGGCCGCCTTCATTATTTAGCGTCAGATAAGTTGGGCCTAAATTGGCTAGCACTATATATTAGCCAAGCTAATCAAATTAGTGGTCAACAGCAGACGATATCACGGTGGAATGGTCTGCGCATTGTTTCTCTCGTACGGCCTGCCAGTACCGCTTCGCCTGCGCACTACTCAGGGCATCGTCAGCAGGGTTAGGCCGCATTGGAAGTCATCATCAGGCTGATGAGAGGCGAATTGCTGAGGCATCAGTAGACAAAACTCATGCCCTTAATTTATCGCTGTGTG
>Results/Genome5_132
TTATGAATTTCACTTCATTATTGCAAGATGGTATATATGAAGTTGGTAATGGTGCAATCGTTACTGACCAATCACCATATTTAGGAATTACACCTGATTATCAGGGTGCATATGGTTTCCCAACACACCCTTGAGGTATTTTCTTTCAAGTTGTTGGAGCTATTTTAGTTTTTGGTGCTTATTTACCTGCTGTTATTAAAGTACTAATTTCAAAAAGAACTGAAAATTTGGCTATTGGTATGTGAATTATTTCAATTGCTGGTTTAGGATTATTAGCGATATTTGCTTGATTAGGTGTTTCTGTAAACCCTGGAGGATTTATTCTTGTAGCTCTAAGTGAAACACTATCTTGCATTGCAAGTATAATTGTGTTTGCTTTAAAAATTGCAAATAAAGCTAAAGCTAAAGCCGCTGGTATGACTGAATTAGAATACTGCAACTTACACTATCCAATTGTTAAAAAATTACCTAAAAGATAAATTTAATAC
>Results/Genome1_123
CCAGTTCGCCCATTTTCTCGTAAGTCGCACCGTAGAAATCCGGGCACAGATGACGCAACTCATCCCAGATCTCCTGGGTGTTGTTGTAGTGCATCGGATAACCCATACGGGTGGCGATTTCACTGATGATTTGCCAGTCCGTTTTCAGATCCCATTTCGGTTCAACCGCCTTGAAGAAACGCTGGAAGCCACGGTCAGCCGCAGTAAACACGCCTTCATGCTCGCCCCACGACGTTGACGGTAAAATAACATCCGCCGCCGACGCGGTTTTGGTCATAAAGATGTCCTGAACGATAACCAGTTCCAGATCTTCAAAGGCTTTACGTACTGCCGACAGCTCCGCGTCAGTTTGTAGCGGATCTTCGCCCATAATGTACGCGGCACGCACTTCGCCATGCGCTGCGCGGTGCGGCAGCTCGCTGATGCGATAGCCGGTATGCGCTGGCAGGCTTTCCACGCCCCAGGCTTTGGCGAATTTCTCGCGGTT
>Results/Genome2_127
CATTGCTGACATGAGGGCATCCAATTGTGCAAAATCGAACTGTCGTACAGCGCTGACTCCTTCCTGTTCTAAGGTTGTCCCTGCTTGTGCTTCTCTGAGGGCAACTTGTTGTTTTTCTAATTCTGCGTTGACTTGAGTTAGTATGGTTTCTACCCGCTCTAGCTCTTGTTCAATTTGTTTTCTTTGTTGCCGTTCCTGTTCGAGTTCTGCTAACAATTCATTTCCCTGCTGTTGACGAATGAACGGCACTAGATAATCATGTACTAATTGATAGCGATCTGCTGGTACTTCTGGTAAGAGTAACACTAACCCAGACTTCACAAAAATTTCTAATATTAAATCTAATGTTTTTATCTCTGGTTTTAAATCTGAGGCCAAATCAGTCCGAGTTTTGAGAGGACGAGTACCGTTTTCATCTGTGAGTAAATATAATACTAAGCGCGCCATGTGTTCATTTTCTGAACCACAATTTCTAATAACCGTTTCT
>Results/Genome3_140
GAGCAGCGTCACGGCCAGGCGCCGCAGCTGAGCCATGGTCTGCACCAGGGAGTCATGGCCCGCCATGACAGCAAACAGGTTGTCCGCCGGCTGAAAGTCGGATCCCGTTCGGCTGGCGAGTTCAGCACAAACCTCGTGGGCAAATCGGTCCGGCGTGTTCAATCCACTGCCGACGGCTGTGCCTCCGAGCGGCAGAGCCAGTAGGTCTTGATGGGCTGTGGTCAGCCAATGGGCGCCGTCGCTGAGTCGGTCGCGCCAGGCGCTGACTTCATCTCCAAGGCGAAGCGGCACTGCGTCCTGCAGATGGGTCCGCCCGATCTTGATGATGTCCTGCCAGGCAACGGCCTTGGCATCGAGACTCGCGATCAGCCGCTTCAGCTCTGGCAGCAGCTCCTGCTGCAGCTGCAGAGCCGCAGCTACATGGATCGCTGCCGGGAAAACGTCATTTGTGGACTGAGACCGGTTGATGTGGTCGTTGGGGTGGAGGGG
>Results/Genome4_114
CGGCGTGCAGACGATATCCATGGATGATTTGCCGGAAGGAGACGTCGTTGTCCGCGTCCATTATTCAAGCGTCAACTACAAAGATGGATTGGCGTCCATTCCGGACGGCAAAATTGTGAAAACGTATCCGTTCGTGCCGGGAATTGATTTGGCCGGGGTGGTTGTCTCGTCGCAACATCCGCGCTTCCGCGAAGGGGACGAGGTGATCGCGACCGGATATGAAATCGGTGTGACGCATTTCGGGGGCTACAGCGAGTACGCCCGGCTGCACGGCGATTGGCTCGTGCCGCTGCCAAAAGGGTTGACGTTGAAAGAAGCGATGGCGATCGGCACGGCTGGGTTCACGGCGGCATTGTCCATTCACAGGCTTGAGGAGCATGGGTTGACGCCGGAACGCGGACCGGTGCTTGTCACGGGGGCGACGGGCGGCGTCGGGAGTCTGGCTGTGTCGATGCTATCGAAGCGCGGCTATACGGTGGAAGCGAG
>Results/Genome5_133
GATGAACTTTAGCCAATATTTGGTTGAAAAAAAACCTTTTAAGGATGTTTTAATTCATGGTTTAATTCGTGATTCACAGGGACGTAAGATGTCAAAATCATTAGGGAATGGTATTGATCCTTTTGACATTATTGATAAATATGGATTAGATGCTATGCGTTTATTTTTTGCATCATGTACAACAATTGGTGAAGATTTAAATTTTTCAACAGAACGATTAGGCGCTAATTGAAATTATTTAAATAAAATTTGAAATATTGCTAAATATATTGAAAATTTAGATGAAATTAACGATAATCTTAATTTTGAAGATGTTGATAAATTTTGTGACGTCAATAAATGAATATTGACTGAATTATCAAAATTAACCTTGGAAATTAATAAAAATATGGATAAATATAATCTAGTTGTTGCTACAAAATATTTATATGATTTTATCTGAAATACTTTTGCGAGTTATTATTTAGAGTACACAAAAGTTTTATTAC
>Results/Genome3_141
TGATCGTGGTTCACGAGGCTGGTCATTTCCTTGCCGCCACCCTGCAGGGGATCCGGGTCAGCGGCTTTTCGATCGGTTTCGGCCCGGCACTGATCAAACGCCAGCGGCGCGGTGTCACCTACGCGATTCGGGCCCTGCCCCTGGGGGGATTCGTCGCCTTTCCGGATGATGATGAGGACAGCACGATCCCGGCCGATGACCCGGACCTGCTGCGCAACCGCCCCATCCCGCAGCGAGCCCTCGTGATTGCCGCGGGAGTACTGGCCAACCTGCTGCTGGCTCTCGTGGTCATGTTTGGACAGGCTGCCCTGGTGGGGTTGCCTGCGGAACCTGATCCGGGGGTGCTGGTGGTGGCGGTTCAACCGGGAGGAGCCGCTGATCGGGCTGGGCTGACCCCGGGTGATCGTGTCCTCAGATTGGAGGGAGACCTTCTTTCGGCAGGCCAGGAGGGCGTCAGATCCATGGTGGAGACGATCAAAAGCTCCCCCG
>Results/Genome3_142
TGACGTCATCCACACCTTCCTCCGGTTTATCACCGGCGGTCTCTCTAGAGTGCCCAACTAAATGCTGGCAACTAAAGACGTGGGTTGCGCTCGTTGCGGGACTTAACCCAACATCTCACGACACGAGCTGACGACAGCCATGCACCACCTGTCACTGCGTTCCCGAAGGCACTCTCTCGTTTCCAAGAGATTCGCAGGATGTCAAACCCTGGTAAGGTTCTTCGCGTTGCATCGAATTAAACCACATACTCCACCGCTTGTGCGGGCCCCCGTCAATTCCTTTGAGTTTCACACTTGCGTGCGTACTCCCCAGGCGGAACACTTAACGCGTTGGCTACGACACCGAGGGGGTCGATTCCCCCGACACCTAGTGTTCATCGTTTACGGCCAGGACTACAGGGGTATCTAATCCCTTTCGCTCCCCTGGCTTTCGTCCATGAGCGTCAGTGATGGCCCAGCAGAGCGCCTTCGCCACTGGTGTTCTTCCCG
>Results/Genome4_115
GGTCGAGCGTCTCTTCGCGGAGCTTGGCCGCTTCAATGAACACTTTTAAGTTTTCTTTGATCTTATCTTGCCCGATATATTCATGCAAATATTGCGGGCGCAAACTCGGTTCAAGCGCAGTTTCTTCCCCTAAGACCTCCCCGGATACAAGCCGTTCCTCCACCGTCATTCCTCCCTTTGGCCGCTGTTTATCCCAAAAGCAGCGCCAGCGCCCGCTTCACATACTGTTCCGTCGACATCGCTTCTTCGCGGAGCGCCGGAATGATTTTCTCGATCTCCCGTTCAGCGTAGCCGAGCGCCTTGAGCGCCGCCACCGCCTCGGCGAGCGCACCGGAAAGCGGTGCGGCCGAACGTGCAGCCGCCGGCGCCGCAAGCGCCCCGAGCTTCCCTTTTAAATCCAAAATCATTTGCCGGGCCGTCTTTTTGCCCACGCCTGGAAACTTGCATAAAAACGCCTCGTTTTCTTCCTCGATGGCCCGCGCCAGT
>Results/Genome4_116
CCGCCTGTGTCGTCTCGTGCTCTTTCGTTCCACAGCCAACCAGCAAGACGGAGGCGACAGCGAGAGAGAACAACAGTTTCCAGTATCGAATCATGTTCATTCCTCCCTACGTTCCATATACCCCCCCATTATACCAATTGAAACGGTGGAAACAAACAGACTCGTTTCCCTATTTTTTCTGCTTGTTTGTTTTTGCACGTTGTTTGACGTGCAAGGCGAAAGGAAGCACTCCGTTATGGCTACCAACTGCTTTTGGTTCAGACGAATTATGACGTGGAGAGGGAACTCGAGGCGTTAGAGCGGCTGCGGATGAGGCAAATGGATGGGCTGATCGTGTGCTCCCGCGAAGTGGGCTGGGAGGCGTTTGCCGCTTATCAGGAAGACGGTCCCATCGTTTTATGCGAACATGTCAGAGAGCACGATTTTCTTGCTGTTTACACCGTCGCTTTGCCACATTTTCAGCTGGGAGGGAAAGCGTTTCGCTTG
>Results/Genome4_117
CGACAAGCTCGCATGACTTCCCTTGCAATTTTGGATAATGGCTCTTAAACATCATCCATATGTTTTTTCCTTCTTCTATGCTGATCTCACCGGAACGAAGAAGCCGGTCAACGATGTAAAGGGACAGGAGCTCGGCAAAGGACACGTCTTGGCGGCCTCCCCATTCATCATCCAACCATTGCATCACCAAATCCGAAACAATGTGACGTTTTACAATTTCCTCTTTCGTCAAAACAACCGCCGCCGGACTCGGCGCAAACACACCCGCCAGTTCATCGAGCGACAGCTCATCTTTCAGCTCTTTGATTTTCTCAATGCGGGCCAAGATTTTCTCTTTCGGAAAAAACGTCTCTTGCCCGGTGAATGTCGATTTGCGAATAAACCATTCTTCCGGAATGAGCTTTTTCCGCTTCCAGCGGTACAGCTGGCCGTACGAAATGCCGGTCAGCTCGAGCAGCTCTTTTTTTGAGATGAGTTCTGGTTCCA
>Results/Genome1_124
GAGGAGATGAAAACGACCGGGATCTTTAAGAAAAAATGCCCGGAAGAACACTACGTCGCTTTCCGCGCATTCCGTGAAGATCCACAGGCAAACCCGTTGAAAACACCTTCGGGGAAAATCGAAATTTATTCTGAACGACTGGCGAAGATTGCAGATACCTGGGAATTGAAAAAAGATGAAATTATTCATCCCCTTCCTGCGTATACCCCAGGTTTTGATGGCTGGGACGATCCCCTGCGGAAAACCTATCCACTGCAGTTAACGGGCTTCCATTACAAAGCGCGTACCCACTCCAGCTACGGCAATATTGATGTGTTACAGCAGGCCTGCCCACAAGAGGTGTGGATCAACCCCATTGATGCTCAGGCACGCGGTATCCGTCATGGCGATACCGTGCGGGTATTTAACAATAATGGAGAAATGCTGATTGCCGCAAAAGTGACTCCGCGTATTCTGCCTGGCGTTACCGCCATCGGGCAAGGTGCGT
>Results/Genome2_128
TTCCTGGCGGTCTACGAGGCGATAACGGTAGCCAGAGGTGGGTGTTGTTGCTGCTTCTATAACTAAAAATGGTTCAAGAGCATTTAGGCGCTGGAAGGTAAGCAAGCGATCGCTTTCTGTGGTTGTTACTGCTAAAAGTTTGCCTGTCTTGTCGGTAATTCCTAAACTATAGGTCTGTCCAGTGTGATCCTTGGCTGGGCTGAGGTAGCGGTTGAGGTAGCGGAGGTTTTCGGCGAACTCACTAGCAGCTTGCCAAGCCAAATACTCTGTTGCGTATGAACTAATACCGCGTAATAAAGTTTGACTATTAGTAATGTCGTTGATAACAAAGACATAACCATTGGTGATAGTCTCTATGGCAAACTTGTATTGATTCTGATTCGCTTGAATGTGAGTTAACCAGCGTTGTAAGCTTAGTTCTCTTTCTAACTCAGTTGGGAAATGGTGAGTATATTCACTAAGGAGACTGCCTTGATGATCAACTAAG
>Results/Genome4_118
GTGTCGGACGGATGAATACGCCCGTCAAGAAATGGGGGCGTTCGCCGTCAAAAAAGCCGAATTGGCCGATGTCGACCGGATTCTCGACTTGCGGCGCCGCATTGCCGAATTTGAAACGAGGCCGTCGTCCCGCGATATGCTAGTGAAAGGGATGGAAACCAATTCAGCTAGAACGTACTACATTGAACAAGACGGCCGAATGGTGGCCGCCGCATCGACATCAGCGGAAAACTCATTGTCGGCGATGATCGTCGGCGTCTGCACGGATCAAGGACATCGCGGGAAAGGATATGCGAGCGCCATCGTGGCGAAGCTCGTTTGCGATTTGCTCGCTGAAGGGAAGATGCCGTGCTTGTTTTACGACAATCCAACCGCCGGCCGCATTTACCATCGCCTTGGTTTTCGCGATATCGGATTGTGGGCGATGTACCGTTAGAAGGGCGGAAGTCCCGCCAGCTTGCTTGTGTACAAAAGCAGGCTGGCGGT
>Results/Genome3_143
CTCGCTCACCGCTATGACGGCATCCGCCTCTGGAACCTGCAGGGGGTGCCGGGGATGGTGCCGCTGGTCTGGATTGGAACCGCCGTCAGTTTCCTTTTCCTCTACCCCGCCACCTACAACCTCCTGGAGATTCCAGCCGTCCTCAAACCCCAGGTTCGGCTGTACGCCACAGGCATCATCCGCATCTCACGTCACCCCCAGGCCATCGGTCAGATCCTCTGGTGCATCACCCATGCCCTGTGGATCGGCAGCAGCTTCATGTTGGTGACCTGCTTCGGACTGGTCGCCCATCATTTATTTGCGGTCTGGCACGGCGACCGCCGTCTCCAGGAACGGTTTGGCGCGGCCTTTAACGACCTGAAAGCCAATACATCCGTGCTGCCATTTCGGGCGGTGATCGATGGCCGACAGCAGTTGGATTGGCGTGAATTTCTCAGACCAGCCCAGCTGGGAATCCTGATTGCAGTCGGCGTGTTCTGGTGGGCGCAC
>Results/Genome2_129
GTGGCATCTACAGCAATGCGTCGCACTTTCCCCTTAGGCAACATAGGCTTAATATAGCGCCCCCGGTCGTCGGAAAAGATGATACTCCGACTACCAGATTTACCTTGGCGTTGTGCCATCTGAGCAAAATACAGGACGCTGTTATCCAGAATTACCCCTTCTGGGTCGAAGATAAATTCTTCGGGAATATCAGGGGGTTCTTGCTGTTCTTGTTCCTCTGGTTTATCTTCGTTGTTTTCCTGTTCTTCTTCTTGTTCTTCCTCTGACTCGTCCTGACTTTGTGGTGGTGGTGGCGGGGGTGGTGGCGGTGGCTGGTCTGGTGGTGGTGTCTGGATAACTGTTGCTCGTGGTACAATTACCAACTCCACCGCTCGCCGCAAATCTTCAGCGTTGACGGTTGTCCGCCCTTCTAAAGCCGCCGCCGCTTTGGCAACCCGCACAGCAAATAACTCAGCACGATGACCTTGGACAACGCCGCGAATGGCTT
>Results/Genome3_144
TCCTCGGTTCAACGGCCTCCTCGGAACTGATGGCCCTTGAGGTGATCTGGCAACCGGAGGGCCGCGGCGATGTCCTCAGCGCCGAAGAACTTCTCACCGCATACCCGAATTTGCAGCATCTCTGAGGATCTGAAGATTTTCTTCCGCAGATCGAGCGCAATATGAGCACTTTTCCTCAGGATCAACACCTAGTTTTCGATTAAGCACATTTGATCGAATTCATTGGCTCCCAATCCACGCGCAATGGAATGGCAACAGGATGGGGAGCTCTCACGATCCGATTGGAGTGCTCTGATGAGCACACTGCAGCAGGTTGAAACCGATCACAACTCCGCTGAATTGGAGCGATTGGGAGAGATCAACGACGGCCAGGCAGGCTGACCCTCAACGATTCCGCAGCATCCGCAACGCTGCCATAGCTGCTCCATAACCATTGTCGATGTTGACCACGGTCAACCCAGGTGCACAGCTGGCCAGCATGCCCTCAAG
>Results/Genome1_125
AGCCAGAGGCGAAACCGGCAAAACTGCCCCAGTATTTATAAGCAAAGTGGCTAAAGGAGCCTGCGACAGGTTCTTCGACCACCATTTCACCCAGCTGACGCATGATCAGAAAGGCGATAAAACCAGCAATGGCGTAACCCAGGATAATCCCTGGCCCTGCGGACTGTATTACGGAGGCGCTACCCAGGAATAACCCGGTCCCTATCGCGCCACCCAGCGCGATAAGCTGAATATGGCGGTTTTTAAGGCCGCGCTTTAGCTGCTCGCCGTGCTGTTGACCTTCCATCATGAAACCTCGTGCGGTGGTTGTTTTTTTGATCTACGCAGTGATGCGTGTGTAAGTTTGCAATTCCGTTTGTTGTATTAATTTGTTTACATCAAAGAAGTTTGAATTGTTACAAAAAGACTTCCGTCAGATCAAGAATAATGGTATGCGGCAGCGAATGCACCCGCTTTATGCATGGTTGAAGATGAGTTGCTTAAAAAG
>Results/Genome5_134
ATTAATAATCACTGGTTTAGCATTTATCATTAACGAACTAATTTGATAAGTGCTCTCAGGTTCTAAACCTCCATAAATATTTTCATCATTATCTAAATCATAAATTAATTCAATTACATTTGAATTATTAACTTTTGAAGATAAAACAGTTTGGGGACTAAGTGTAAATTTTCGGTTAATAATATTAGTATCAAGATTATAAAAATTTAAAGCATAATCTGATGGATTTAAGCTTTGATGTAAACTTAAACTATCTAATTTCATTTTAATTTTTAATATATTATGGATTTTGTCATATTCTCAAGTATCAAGAGATGCTGTAATAGGAATCTCAAAAATAGCTTCATGATTGTGTTTTGATAATAACTCAATCACAGACTGATCATCGTTTATTAAACTAATACTTTTAATTACATATTGATGTTGTTTTAAATAATTTGGAAATGTGTTTTGGTTAATTTTTAATTTAAATCCTGCTTGTTGGAAAC
>Results/Genome1_126
CAGCATATGTTCAGTACGGGCGATGATATCGTCCTGAGCGTCTGGAGAGAGCGCGGTGAAGAACGCGGAATAGCCCGCGACACGCACTACCAGATCGCGATACTGATCGGGATGTTTTTTCGCATCCAGCAGCGTTTCGCGGGAAACGATGTTGTACTGAATATGCCAGCCTTTATGCACTTCAAAGAAGGTACGCAGCAGGATCATCAGTTTCTGCTTGTCAGATTCGTTCTCCAGCGTTGCCGGATTCAGTTTCTGGTTGAGCAACACGCCGCCGAGAATCGCTGCCGTAGGCAGTTTACCCACTGAGCCAATGACCGCAGTAGGGCCAAGATGGTCAGTACCGGAGGCCGGGCTTGCGCCTTCTGCCAGCGGGGTGTGGGCTTTACGCCCGTCCGGTGTTGCCATAGTCTGCGCGCCAAACGGTACGTTAGCGGAGATTGATGACGTACCCGCGTAATAGTTGCCGCCAACCGGACCACGACCG
>Results/Genome3_145
GCGGTCATGGCTTCGTCGATGCCGGGTTCCATGCCCCTGAGGCCACACATATAAACGTGGGTCTTGGGGTTCTCAATCATCGCGAAGATCTCTTCGGCGTGCTCAAGCACACGATCCTGGATGTACATCCGACCACCCTTGGCATTCTGTTGCTCCCGGCTGATGGCCTTGGTGTAGCGGAAGTTGTCGGGGAATTCCTTCTCGTAGTGGAGTAAATCCTCGTCGTACAGCAGGTTGCCGGTCTTGGGTGCACCCATGAACAACCAGGCCTTACCGCGGAAGTTCCAACCATTGGCTTCACGCTCCCGAGGTTCGAACATGCGGCGAATGTAGGTGCGCATCGGAGCAATACCGGTGCCGGTCGCCAGCATGATGATGTTGGCGTCCTCGTCGTCGGGGAGAAGCATCTCCTTGCCCACTGGACCGGTGATCTTCACCTTGGAACCGGGCTCGATGTCGCAGAGGTAAGTGGAGCAGACGCCATAGATC
>Results/Genome5_135
CTTGAGGTTTTAATGAAGTTGCACTTGAATCTAAATAAATAACATCTTTGTTATTTTTAAATCAAGGAAAAAATTGTTTGTAATCATTCATAGCGTATCCTTGCTTATTTTTCAAAAATAAGACTAAATTTCTTGCGATGGCTTGATAATTAAATTTGTTAAAAACAATAACAAAGTTTGCTTTTGTCAGCTCAACTTTAGAAAAAATCTAACATACTTCTATAGTATAATATTAAAATTATATTGTTTAAAACGATAAAATTATAATATATTCTCATAGCAAAAATAATATGGAGTTTGATATGAAATTTAAAAAAATTCTTTTAACAAGCACATTAAGTGTTTTAGGGGTTATTTCAATTGCAAGTTTAGCTACAAATTGTTCACAAACGAAAACAAAAATTAACCAGTATAAAATAACTATAAATAAATTAGATAGTCTAAATTTAACAAGTAATTTAACTACAAAACAAGCTTTAAAAGATGTT
>Results/Genome2_130
TTGTCTGGGGGGGTTTTGTCTGAAGGTTCTCGCATTAGAGGTAGTATTGGGCATCCTAACAGTTTTGCTACCTTCTTATTATTATTTATTGGTCTGACTACCTGGAAGCTAACTATTACTAAAGTACGCTGGCCTTGGTTGCTGTTGCTGGGCTTACTGGCTTTCTTTTATGTCAGTACAAAAGCATTGTTTAGCTTGATGATGTTGGCTGTATTCATGCTGGTGTTAATTGCTCCCAGATTAAGTTTATTGAAACTTATCGGTGCAGTGTTTTTCTTCGGCTTAGTAATATTTCTGTTCGGTAGTACAGAGTTTGGACAACAACGGCTGGGATCAATAGCACAAACACCATTGCTCAACCCAGATATAGATATATGGCGAGCAATTCTCTTATCTTATAGCGACAATAACAGCTTCAACTGGCGAATTGCTCAATGGCACGAATTACTCGAAGCCTGGAAACAGTACCCACTGTTCGGTTACGGGTT
>Results/Genome1_127
TAAGAATGAAAGAGCCGCCAGATACCGTTGTATTGGGTTGCACCCATTTCCCTCTACTACAAGAAGAACTGTTACAAGTGCTGCCAGAGGGAACCCGGCTGGTGGATTCTGGCGCAGCGATTGCTCGCCGAACGGCCTGGTTGTTAGAACATGAAGCCCCGGATGCAAAATCTGCCGATGCGAATATTGCCTTTTGTATGGCAATGACGCCAGGAGCTGAACAATTATTGCCCGTTTTACAGCGTTACGGCTTCGAAACGCTCGAAAAACTGGCAGTTTTAGGCTGATTTGGTTGAATGTTGCGCGGTCAGAAAATTATTTTAAATTTCCTCTTGTCAGGCCGGAATAACTCCCTATAATGCGCCACCACTGACACGGAACAACGGCAAACACGCCGCCGGGTCAGCGGGGTTCTCCTGAGAACTCCGGCAGAGAAAGCAAAAATAAATGCTTGACTCTGTAGCGGGAAGGCGTATTATGCACACCC
>Results/Genome3_146
CCAGGTCAACCATTCCGGGGTGTCGTAGCTGTGCAGCTCCATCACGGCCTCCCGCAGCCTGCCCAGCTGATCAGCGCTGGTTTTGAGCAGCAACTGCACTTCTGTGTCCCGCTGCAGCTCACCCTTCCAGCGGTACAGCGACTGGAGCGGCTGCAACGACACACAGGCCACCAAGCGGCGCTCCAGCAGAGCCTCCGCGAGGGCCTGAGCCCTGGCCTGATCCGCCTCAGTGGTCAGCACCACTACCAGGCGAGGGGAGTCAGTCATCAGCGCCACGACGGGGAGCCTCCTGTAGCCGCTTCATCAGGCTGGCTTCACTCTCCACAGTCTCGACGCCTGTTGGGGACGCCGGACGACGCAACATCAGCAGCCGCATGTCCAGATTGGCGGACAGCTGACGCCAGAGGCGCTCCGTCACACCACCCGACTGCCGGCAGATCACATCCGTGATCCCCCAGCGGCGACACAGGGCCCGTTCGATCGCACCAG
>Results/Genome2_131
TTCTGGCTAAGATGGCGTTGCGGGGAACGGTTGTATTCCATGCTGTATCTAATGCCCATGATGCAGAGGTTAAGTGAGAAGCACCGCAGATACCGCAGATACGAGGCGTAACAATTAATCCAGCTTGGGGGTCTTTACCACGAAGAATGATTTCAAAGCCGCGAAATAGTTCGGCGTGTGTCCAGGCGTTAACTACCCTTCCGTCTTCTATTTCCACACGGACATCTAAATCACCCTCGACTCTACCGACGGGTGATATATCTAATGTTTTGATTGTCATATTTGTTAGTTGTTGGTTGTCGGTTGTCGGTTGTCAGTAGCAACTGACCATTGACTACTGACCACTGACTAAACTGTGAAAAAGTCTTCTTCTGCCCATTTGGGGGCTGTGTCTTTAGCCACCATTGTGAGGACAGCGTAGTTTTTATTGCTTACTCCTGGCGGTAGTTCTTTGGGTACTCCCATGATGGTTTGGGTTTTAAATACGG
>Results/Genome4_119
AGAGGCGAACCGCCAGGCGCTCGCGCTCGATCGGTGCAGGCGGGGGTGTTTTCGCTTTTACTGCGCTCGCGAGGCGGGCAGCGGTTTGGTTGTCGACCGCGCCGGTCACTGGCAGGCCGTTGTCGCGTTGAAAGCGGCGGATGGCGTCGGCGGTCAGCACCCCATAGTAGCCGGTGATGTCCGAATACGTAAAGTAGCCGAGTTGTTTGAGCTGTTGCTGCAGCTTGCGGACTTCGTCGCCGCGCGCCCCAACGGTCAGCGCCGCAGACGGTGAGGGCGAGGAACCTTCTTCTTTTTGCTTCAGCCGCTCAAGCGTCGCCCGGTCCGCCCGCCCGGTGGCGGGAAGCCCGTTCGCCCGTTGAAACTGCTTCACGGCATCGGCCGTCACCGCGCCATAGTAGCCGGTGATTTGCGGATAGCGAAAATAGCCGAGCTGTTTCAGCCGGCGTTGCAAATCACTGACGGCCGCGCCGCGGGAACCGATGG
>Results/Genome2_132
AACATATTTTTAATTCTCGTACCTTGAATTTTGCCGAGGAAATTCACGAAATCACCCAAGGGGAAGGAGTTGATATTGTATTTAACTCCCTGTCTGGTGAATTTATCCCGGCTAGTTTATCGGTACTCAAACCCCAAGGACAATTTATCGAAATTGGTAAACGGGGAGTGTGGAATGCACAAAAAGTTGCTCAAGTCAAGCCTGATGTTGTTTATCATTTAGTGGATTTGATGAGTGTTGCTCAACAACAACCCCAGACAATCCAAACCTTGTTACATTGTCTCATGGCAGAGTTTGAAAGTGGAGAATTGCGTTGGTCTCCGACCGACCGTAGGTCATCGCATCCTCAAACCATTTTCCCCGCCACCAAAATAGTAGAAGCGTTGCAGATGATGCAACAAGCCCGACACATCGGTAAAATCGTCATTACCCACACACCTACTGAGTCATTACAACCCGATGCAACCTATTTAATTACAGGGGGAATG
>Results/Genome5_136
GCAAATTCAAATATTTTTATTGGTTCAGGAGAGCGTTCACGTGAAGCAATTGAATTATATAATGAATTGACTGCTTCTAATTTAATGCCTAATTCAGTAATGTTTATTTCTAAGATGAATGAAGCTCCTGGTGCACGTACTTCAATTGTACCAATTGGAATTACTGCTGCTGAATATTTACGTGATCAAAACAAAGAAAATGTTTTATTGTTTATTGATAATATTTATCGTTTTATTCAAGCTGAAAATGAAGTTTCTACTGCATTAGGTAAAAAACCGTCTGTTGGAGGTTATCAATCAACACTAGAAAGTGATGTTACACATATTCAAAATCGATTATTTAGAAATAAAAATGGATCAATTACCTCATTTCAAACAATTTTTTTGCCAATGGATGATTTAAGTGATCCATCAGCTGTCGCTGTATTTAATCATTTAGATGGAAAATTAGTATTATCGCGAGCACAAGCTGCTAAAAATATTTTTCC
>Results/Genome2_133
AGATTATGGCTCAACCAGAAATCGATGGCGTTCTCGTGGGCGGAGCAAGTCTAGAAGCTGCAAGTTTCGCTAGGATAGTCAACTATCTCTAAAGAGTCCACTCTAATGTACAGACGTTGCCCGCAACGTCTCTACTAAATAATTATGTGCAGTAAATTGATCATAGGCGATCGCTGTTTCCACTGGGGACAGCGTACTTATTTAATGGGCATTTTAAATGTAACGCCAGATAGTTTTAGTGATGGTGGTAAATTTAATACTACATCTGCCGCTTTAGCCCAGGCAAAAGCCCTAGTAGCTTCTGGTGCTGATATTATCGATGTCGGTGGTCAATCTACTAGACCAGGCGCAGAGCAAATCACCCTGACAGAAGAACTGGAGCGGGTATTGCCAATAGTCCAGATATTGCGATCGCAAATTTCTGTACCCATATCAGTGGATACAACTAGGGCAGTCGTAGCTAAAGCATCTATAGAAGCTGGAGCAAA
>Results/Genome4_120
CGATGTCACCCTCGGTGGTGACAAACGCCATTTTGATTGTCGTGCCCCCGAGGTCAATGCCTACCAACCATGGTTCCATTGCATCCTCATCCTTTTTTCATCCGTTTTTCCCGCTCCATTTGCGCTTCCTGCCGCAAAATAAACAAAGCGGCTTGCAGCTGTTTCGCATCGATCAGCTGGGACTGGTACAGCTCTTTCACTTCCTCTTCCATCAGCTCCAGATCAGCGAGCCGGTCGCCCACGTAAATGATCGTGCCAAACCGTTTCAACAGCTGCTGAACATCGTATACCGTCTTCATCATCATTCATGCTCCTTTTTTCCTCTTTTAATGTAGCGGCAAACGGCCGCGGCCGTCAAGACAAAAAACGCAGGCGCTAAAAATCAGCACCTGCGTCAGCGGTCAGGGTCGCGCGGGTGAAGAATCGCCGGCCGCCGGTTTTTGAGCGGCATCGGCGACCGGATGAGCACGTCGCGCATCGCTCGGTA
>Results/Genome2_134
TGCTACATCTAGCGTTGGGAAAATCACCACTGGCGGTAAATTCAAAGTTGGAGATATTGCTAAACCTGCACAATAGAATCTTACTTGCATGATTGGCGCGATCGCCTTTTCTTAATTACCTTGTGAAAAACAAGATACCCGACTTTTTTTAAAAGTCGGGTATTTGTGGCTAGGCAATTAAACTAAAATCGCTACTACTTAAAGTAATATCAGGATTACCTAAACGAGCAAACTCAAACACTGTACTTGTACCCAGAACATTACCGTCTCGATTGTAAAATAAGCTACCACTACCTTGGCTATAGACAATTCGCGCACTACTAGCATTAACAAATTCATCATCACTGACAACGGCAAAATCAGTTAAAGCCTGTCCTGCGCTATTAGTAACTGCATTAAATGTAGCTTTACTCAACACAATTTGGTCTTGTCCCACATCAAACTGGCTAATGTAATCAACCCCTAAACTGGAACTAAAAACACCACTA
>Results/Genome5_137
TGAAGTTGGTAATGGTGCAATCGTTACTGACCAATCACCATATTTAGGAATTACACCTGATTATCAGGGTGCATATGGTTTCCCAACACACCCTTGAGGTATTTTCTTTCAAGTTGTTGGAGCTATTTTAGTTTTTGGTGCTTATTTACCTGCTGTTATTAAAGTACTAATTTCAAAAAGAACTGAAAATTTGGCTATTGGTATGTGAATTATTTCAATTGCTGGTTTAGGATTATTAGCGATATTTGCTTGATTAGGTGTTTCTGTAAACCCTGGAGGATTTATTCTTGTAGCTCTAAGTGAAACACTATCTTGCATTGCAAGTATAATTGTGTTTGCTTTAAAAATTGCAAATAAAGCTAAAGCTAAAGCCGCTGGTATGACTGAATTAGAATACTGCAACTTACACTATCCAATTGTTAAAAAATTACCTAAAAGATAAATTTAATACTTTTTTTAAAAAAAGAAGAAGAAAGAGAGAAGAGTTA
>Results/Genome3_147
AACAATAAAAAGGATCAATGTAATATATATATCTGATGCTGTAATACCAAGAATATCTCCAAAAAGCAACTGCTTAATGCTACCACTATAAGAGTTGATTTTACTTAAGGCAAGAACAGCTGCTGCTAGAGAGCTAGAATATACGATATTCAATAGTGCGTCGGTAGGCAAAGAACTGCTCTCAACTAGATTATTTACAAGAAATGCAAATATAATGGCAAAAGGAATAAGAACAAAAGTAGGATTCACATTTAAAAGGATACCTAGAGTTATACCGAGCAAGGCAGAATGCCCTAATGCATCACTAAAAAAAGCAAGTTGTCGGAGTACAGCAAAATAACCTATAAGCCCTCCTAAAGAACCAGTTAAAAAGCCACCAATTAATGCGCGGTGAATAAATGGCTCATCAAATAACTCAAAAAAAGTTGATAAATCACCCACGACATTGATGCTGATAAGAAACTATATTGGGCCCATAGAGAACACTTA
>Results/Genome2_135
CTTTAACCACTATTATTGGATTTACCCCCCTATTATTAGATGCCAGTGGTTTTTGGCCACCGCTTGCCATTACCATTGTCGGCGGGTTAGGAGGAGCTACTTTAATTGCTTTATATTTTGTCCCTTCTGTATATTTGTTGCTGCAACGCTCATTAACTAAGGAGTCAAGAAAAAATAACTTGAACAATTAGTTTATTGTTCTTGGCTTAATTTGATAGTTCTAGATATATACAAAGTGTGGGCTTACATCTGTAAGCCCACACTTACAGTATTTTCGGCTGCTATGATACCAATTCACAAAATATTTGAGACAGTCGCTACGTTGATACGCATCTGTTGCATTTTTTTCGGGAAATGGTATGAGGTACAGTAGCAACAATTAGCAAACCAGTTTCTTAAATGTCGAGGATTTATTAAGTCGTGTGCAACTGATATTAGTTTATCAAGCATTTCTGTTGTAGTTGGAGAAAAACTGCGTAAGAAAGATT
>Results/Genome4_121
TCGATTGAAAATCCCGATGATGCTTTCGCGGGGAGTCTATGATTTCAGGAGTGCGAAAAGCTGGGGGTAACGAAAGAACACGTTGTCCTTGCAGATATTGCACCGCTTCTTCCAATGTCTGAACAAAGATACAATCGAGATCTTTCAAATGATGAAGCGGAAGTGCGGGATCATACGGAAGGTATACTTTTTGAAAACCGAGCTTCTTTGCTGCCAATATCGCTGGAAGCATGCCATCCACCGGCTGAATCGCTCCATCCAACGATAACGAACCTAAAAACGCTGCATCCGGGGAAACCGGCGCTGTCAGCTTGCCCATTGCCTTCAAAATCCCAATCGCCATCGCCAAATCAAACATCGGGCTATGCTTTTTCCGCTCCGGCGGAGACAAATGAACAACAAGCCTTTTATCAAAAAAGTCGCATCCGAAAGCATAAAGCGAAGCAAGAACACGTTCCTTTGCCTCTTTCACCGACGCATCCGGCAA
>Results/Genome5_138
TATATTAAATAAAAATGAATAAACCAATTATCAAAGAAGTTATTATTGTAGAAGGTAAAACAGATGCACAAAAAATTGATCAATTAGTAAATGCACAAATTATTACTACTAATGGATCAGAAATTAATAAAAAGACTTTAGCTTTAATTAAACAAGCACAATTATCAAAAGGAATTATTTTATTTTTAGATCCTGATTATCAAGGAGAAAGAATTCGTAAAATAATTACTAATTATTTAAAAGATGGCATTATTAAACAGTGTTTTATTAGTAAGGACAATATGAAGAATAATTCTAAAAAAATTGGAATTGCTGAAGCTAATAATGATGCTTTATTGAAAGCTTTGAAATCTCAAGGAACATTCGTTATTAATTCAATTGAATCTATTACTTGATTAGAATACTTAAGTTTAAATTTAAATAACAAAAAAATACGTTTAATGCTTTGTGATTATTTAAATATTAGTTATTGTAATCACAAACAATTA
>Results/Genome2_136
ATAGTACCCAGCAACCGAATAAAAGATGTCAGTTGCAGCAGTTTTCGTTTGTCTGGAGTAGAAAGTGATTGATTTTAAGGCAGTTCCGATGACCTCTCCCAAACCCCTCTCTCTTTAAAAGTTCTGTTCGGAGGAAACCTCCGCTCAGACTTTTCGCTCCGACGCGGAGAGGGGCTTAAATATCCTGAAGCTCAACGAAAAATTAGGTTTTTGAAGCCTCTACGTCACTTGCTTCTCTGCGAGACGCTACGCGAACAAGTCGGGAAACCCGCCCAACGTAGTGGACTTGCAGGGGAGAGGTACCCTATGGGTAGGCTTTTGGCGGTAGCGAGTCCGCGTTCGCTTTTAGCGTCTCGTAGAGAGCGTCACAGAACTTTGTAAGAGAGGGGTCTTCAACCCTTGAGTTGAAGATAAAGGTAGACTTTTATAACTCTGAATTGTCTTCATCATTCAAAGTTTCAATTAACAAATCCATCTGTTGCTGTCGT
>Results/Genome5_139
TACTATATCCATAAACCTTACATATTCCCTTTGAATTTTAATCAAATCTATTTTTCATTAATCAATATTTTAGATGCTTTTATTTAATTTAATTGTCAATTTATTTATTTGATGCTATTAAATATAAACATAATAAGAGTTATGCACACTATTAAAATACTTCTTTTTTATTAAAAATCAATGTTTTATATGTTTAAAAAAAATATACACAATGATGTTTATAAATTATAAACATTAATAAAAAATTCTAAAAAAAATCTAAAAAATTGTGAACATTTTATAAATAAAAAAGATTAAATTATATATTTATAAAACCGTTATTATTTATATAAAAAAAGAGGTTATAAAATGTTTGAACAAGTATTTTTTTTAGCATCCATTAACGACAAAAAGATTATTAGATGATTATATGAACGTTATCATAAAATTTTTTTAAAATATATTAATGAGCAATTGAATTTTAAATTTTATACTTTAGAGATTGAAGC
>Results/Genome4_122
ACAAGGCGCAAGTGCCGGTCGGCGAGCGCGAAGGGGGCTTGGTCGCGGGCTTTTACAAAGAACGGAGCCATGAGATTATCGATATGGATGCCTGTCTCATTCAACAAGAGAAAAACGATGACGTCGTCCAAGCGGTGAAACGGATCGTCGAGCGCTACGGCATCCCGTCATACGATGAACTCGCCCATCGCGGCGTGCTCCGCCATATTGTCGCCCGCTACGGCGCGGCAACAGGCGAGGTGATGGTCGTGCTTGTCACTCGCACGAACCATTTGCCGCATGAACAAGAGATCGTTCGCTCCATCGTCCGTGAAATCCCGGACGTGAAATCGATCGTGCAAAACGTCAACCCCGAGCGGACGAACGTCATTTTCGGCGCCAAAACGCGGGTGTTATGGGGAAGCGAGTTCATCACCGACCGCATCGGCGGCATTCAATTCGCCATCTCGGCCCGCTCGTTTTACCAAGTCAACCCCGAACAGACGAA
>Results/Genome1_128
AACTAGGAATAAAGATATTTGCGCCAGCTTTGGCCAACGCCATGGCAAATGCCTGGCCTAAACCGCTATTCCCACCGGTAACAATTGCGGTTTTACCTTTCAGGGAGAAAAAATCCATTGAGAACGCATTGAGAGATTCGATTGACATAGTTAGCTCCAATTTCCGTAAGGCAAAAAAAAAGAAAGGTAACTTCCCCCGCGAGAGGGAAGTTACCTTTCTCATTATCTCTGGTAACTGGAGATAATTTTTAGCATAAGGGCATAACTGCTAATGTGATCGTAATCACAGTGTGATATTCGTATTGTCAAATAATTTTAAAAAGCAGAAGCGTGATTACTCTCACACAACACCTCTGCTTTCCATGTTATTTATTATTTCAATTACTAGAGACCTGAGAAAAGTAATCCACCTGAAAGGGCGGCTTACTTTTCTCTTTTTTTTGTCTATTACAAATGGGAATACGATATGCAACACAACTCATATCGC
>Results/Genome2_137
CAGGGGAAGATAGACAAATAGTCTTGAGTAATCCCTTATTTGCTGAATATTCAGCCCTGCGAACTGATTTACTCGCTGGCTTAATTGACGCTTTCCAATACAACCTAGAACAAGGGAATGGTTCCCTAAATGGTTTTGAAATTGGGCGCATTTTCTGGCAAGAAGAAGATGGGTTACAAGAAAAAGATGCGATCGCTGGCATCATAGGAGGAGATACAAGCCTGGGCAAATGGTCGAAGGGTAGTAAAGAGCAACCCCTGGCTTGGTTTGAAGCTAAGGGCATCCTAGAAAGCGTATTTCAGCAACTCGGCATCTTGGTAGAATATCAACCCGACTGTCGTGACGAACGCTTACACCCAGGACGCACTGCCTCATTATGGATTGGTGGTAATAGATTAGGCATCTTTGGACAACTCCACCCCCAACTACGGCGTGACAAAGACTTACCAGAGTCAGTCTATGTGTTCCAACTGGATTTGGATGTGTTT
>Results/Genome2_138
ATTATTTCCATCACAAACTTCCTCAAAGCAAGCTGGTGCTTTTACTGCGCGATATTCTCGACTCACCAGAAGTAACCATCGCTGATTGGCGCAAAAACGGCTACTATACAGCTATAGAAAGATTTTACCATCAAGTTTTAATAGTTGGAACACCAGAAGTTTTTGATCCGGTAACAGAATATCAGTTCTGTCATGTCATCAACCGCAAAACTCGTTATTGCGGCTATATGGGACGTAAACCAGGACTAAAATCACCTAAACAGATTCGAGACGAATTGCAAGTATCACCAGAGGAGAAGTTGATTTTAGTAACTCCCGGTGGCGGTGAAGATGGCTATGAATTAGTTGCTACTTATCTTGCTGCTATTAACTTATTAGCAGAAGCAAATCGCTACAAAAGTTTGATTATTTCTGGCCCCGAAATGCCTATCACTCAAAAACAACAGATTCTTGATGTAGCAGAAAAGAATCCTCAAGTGCAGGTGAGA
>Results/Genome2_139
TCGATTTCTACTGAATTGTCTACTATATCAGTAATAGTTCCTTTAATATACTCAATTAATTCGGAGTTTAAAGTTTCAGACTGATTCTCAATTTCTGCTAATATTTCCTTACCTAATTCCGCAGAAATAGCTGCAAAATTATTGACAAAATTAAGCGGATTCCTAATTTCGTGGGCAACTCCAGCAGTCAGCAACCCTAGTGAAGCTAGTTTTTCTTGAGCAATAATTTTATTTTGAGCGGCTTTTAATTGACTGGTTCTTTCCTCAACTTTAATTTCTAGATTTCGGGAATAGTATTCTAACTGTTCATATAGTAAAGCATTCTCTAAAGAAATGGCAGCTTGCGAACATAATAGTTGCAAAATTTCTAGGCGATCGCTTGTAAAAAAATCTATAGTTAGGTTATTCTCTAAATAGAGAATGCCTATCAATTTTCCTTGATTAATAATTGCTGTTGCTAAAACTGATTTTGGTTTGTGAGATTGAAT
>Results/Genome3_148
GCCTGTTCAACCATGCGGCGCTGGGGCTGCGTCTGAGCCTGCCACCAGGGGTGGTCGAGGCGGTTGTGGCTGTCGAGGGCTTCCCACCAGCGTTCTTGCTGGACCAGTTGATCCAGCCGCTCGGCCTCGAGGCGGTTGCGGTTCCAGGTTTCCCGAAGGCTGTCACTGAAGCGGTTGCTGCTGGAGCTGGGTGCGCGGTCCAGCGGTTGCAGCAGCGTGATGGCTGTCTCGAGTTCACCGGCTCGAAAGCGCTGCATCGCCAGCTCCCGCAGCTCCCGTCGCCAAACCTGCAGCTGCTCCAGATCCTTGGCGTCAGCTCGGCGGGATTGCACCAACTGTCGCTGCAGCACCAGAGCAGAAGCCTGATCACCGTTGTTCCAGAACTGGGCAGCCCGCTGGCGCCGGCAATGGGCCTGCTCCTGCGGTGCGCCCTCCCCTAGCCAGCGCAGGGCGGCCATTTGCTCGGTGACCTCGAGGCATTGGCTCCAG
>Results/Genome4_123
CTTGGCGGGCGTTGACATAGACGTTGACGTTCCGCACTTCGTTTCGCCATAGCAACGGCAAGGAGAAGAACAGGCTTTGCATGCCCGCCCCAGCGTCCCATCGGTTTAGCAGTTGCTGACCAGTCAGATTCGTTAACGCTTGTTCCGCTTGCCGGGCGATGGGCTCATTTCCACTTTGTGCAAGCTGCAGAAGCGTCGCCTTCATATTCTGCGGTGTTCCTTCCCCGTCAGCGCCTTTTTGCACGAGCGATTCAGCCGCCTCATAATCGTGCATGAAGCCAAATCGGCGGAGCGCTTCAAACAATTGACGCGCCGACGGTCCGTCAACGAACGGCTGCACCGCTTCGTTCATTTGCTGGAGAAATGCTTTTGACAAATCTGCCTGCGGTTCACCCAATCCAGCTACAAAATGCTTCACTTTTGTTTCGGACGGTTTCAACACCATATTCGCCAGAACGTTTTTCACTTCATTCACAATCTTCCGCGC
>Results/Genome2_140
CTTTAATAACTATTATTGCTAAAAATATCTGCCTTCCTGAATTGAAAGGGGTATAGGGGAATGGCACTAAGATAAGCGCAAATCTTTAAGGTATAAGCCTTTTAGGGTGTAAGGGTGTAAGGGTGTAGGGGGGTAAAGTAAACATCTAAATAATTAAATCAAGATACCTCATAAATACTGTTCTTCTCATCACCCCTACACCCAGTCATAGCAAGAGTTTCATGTTTTCTTAGTGCCATTCGGGTATGGGGAAAAGACATCTTTCATATTTGACTGCGAAACTTGCTTCATCGGGACTGCCTTTTTCAATTAGCGTTTTGCCTGCTTTTCAAAATACTGTTGATGTTCCTCTGTTGCTAAGTAATATTCACTCTTGTGCTTAATCTCGGTTACAATATCGAGTTCAAACCTGCCTGATACCTGAACCTTGGCTTTTGACTGCTGCGCCGCTTCTGCTTGCTGCTCATTGTGAAAAAAGATCACAGACCT
>Results/Genome1_129
TACACAACGTATAAGCGTACTCTTACCCGCGCCTGAGGCACCGATAACGCCATAAATTTGTCCAGCTGGCACATGCAGGCTGACGTTGTTCAACGCCTGGATGGTGCGGGTGCCCTGGTGGAACACTTTGGTGATATTCGAAAGTTTTATCATTGATTATTTATTATCGTCATTAAGTTAGTCGTGGCATCTCGAATGCCTGAAACGGGCAACGCCGTCAATGAAATGGATGTTAAGGCATCCAGACGTCTAAATCAATCAGGTTTATGCGAAGAGCACTTTCTTGCAGGTCGAAACATGCGATACTAGCGTCACATGCCTTATTAAGGAGCTATAAAAGGTGGCGAAGAGCGTACCCGCAATTTTTCTTGACCGTGATGGCACCATTAATGTCGATCACGGCTATGTCCATGAGATCGACAACTTTGAATTTATCGACGGTGTTATTGACGCCATGCGCGAGCTAAAAAAAATGGGCTTTGCGCTG
>Results/Genome5_140
CGAGTTACAGCTAAGCTGTTGCATCTATTAAATATTTATGATTACAAAAAATTAATTAGTTATCATAATTTTAATGAAATTCAAAAATTGAATGAAGCGATTAATTATATTAAAAAATATCCAACAGCTTTAGTTAGTGATGCAGGCTATCCAACAATTTCAGATCCTGGTTATAAATTAATTAATGAATGTCATCAACAAAATATTGGAATTCAAGTTATTAATGGTCCCTCAAGTTTGATGCATGCTCTAGTTGCTAGTGGAATGTGTTCGCAAGATTTTATGTTTTTAGGTTTTTTAGGTAAAACGCAAAAACAACGTGTTGAAAAACTAAAATTATATAAAAACTTGCAAACAACTTTTGTTATTTATGAAGCTGTGCACCGAATAGAAAAGACTTTAATGGATATATATGAAATATGAGGAGATATTTTAATTTTTATCGGGCGCGAACTAACAAAAAAAAATGAAAGTCATTATTATGGTTAT
>Results/Genome2_141
TATTCACTACTTGATTGTTAGAAGTGTAGTAAACTTTCCCGCCTGTATCGGGGACAAAATGGCAACTCACGCAAGAACGCCACAATGACTTCCAAATAGGTTCTTCTGACTTGCGGTAATACTCACCCATGACTGGTTTAATTGCCTCGGTAGCCTTCAGCAAATTATAGTGAGGAATATTCAAGAAAATGTGGTGTGCTACATGAGTACCAATATCATGATGGATGTGATTGACTAAACCATAATTGCGGTCAATACTGGAAATTGCACCTTTTAGGAAAGTCCAATCTTCGCCACGATACCAGGGAAGATCAGCTTCAGTGTGGTGTAGGAATGTGACTAAATCAAGCCAAATTACAAACACTATGTATGGTGCAGCATAGTATTTTAACAACCACATCCAGCCCCATTGATAAGTTAGGAAACCTAACAAACCAACCATACAACTCCACAGTACGGTACTGGTGATAACATCCCATTTTTCTGATG
>Results/Genome1_130
TACAGCTCTTCGCTACCACCTTTCGCCAGGATCAGGCCGCCGCGCGGACCCGCCAGGGTTTTGTGAGTGGTGGTAGTAACAACGTGAGCATGAGGAACCGGGTTCGGGTAGACGCCAGCAGCAACCAGGCCCGCAACGTGCGCCATATCAACGAACAGGTAAGCACCGATGCTGTCAGCGATTTCACGCATTTTCGCCCAGTCCACCACGCCGGAATATGCAGAGAAACCACCGATAATCATTTTCGGCTTGTGTTCTTTGGCTTGTTTTTCCAGATCGGCGTAGTCGATATGACCGGTAGCATCGATACCGTAAGGAACGATGTTGTACAGTTTACCGGAGAAGTTAACCGGAGAACCGTGAGTCAGGTGACCGCCATGCGCCAGGTTCATACCCAGAACGGTATCACCTGGTTCCAGCAGCGCGGTGTAGACCGCAAAGTTAGCCTGGGAGCCGGAGTGCGGCTGGACGTTAGCGTAGTCAGCGCC
>Results/Genome4_124
TATGATAGGGGATTTCACCAAAGCTTGCAAACATCGGCGCTTGCTCGCCTCACACCCAGCCGCGGAACCGGCACGCTTCCGCCATTTTGCGGACGCCGACCATGTAGGCGGCAAGGCGCATGTCGACGCGGCGCGTCTGCGCCATTTCATACACGTTGTTGAACGCTTTGACCATCACTTTTTCAAGCCGCTGTTCCACTTCTTCTTCCGTCCAATAGTAACCTTGGTTGTTTTGCACCCATTCGAAGTACGACACAGTCACGCCCCCAGCGCTTGCAAGCACGTCCGGAACGAGCAAAATGCCGCGCTGCGTCAAAATTTCCGTCGCCTCAAGCGTCGTCGGCCCGTTCGCCGCCTCGACGACGATGCTCGCCTTAATGCGCGGAGCGTTTTCGGCCGTAATTTGGTTTTCGATGGCCGCCGGCACCAAAATATCGCAATCGAGCTCAAGCAGCTCTTGATTCGAAATCGTATTTTTAAACAGCTT
>Results/Genome1_131
AAGTTTTGGGCTTTATTAGCAACGAAGTGATCAGCAAATACAGTCATATTCTGGGTTTCAGAATAGGTAGTGGCCAGGTAAATGTTGTTAGCGTCATATTTCAGACCTGCGGCCCAAACTTCTGCATTTTTACCGGAAGCAAATACTTCAGGAAGAACTTTCCCTGCATTAACTTGAGTGTCGGTACGATCAGATTTCGCATAAGTTGCACCGATACCGAATCCTTCGTATTCATAGGTAGCAGAGAAACCGAAGCCATCACCGTTACCTTCAGTGTAGTTATCGAAATCGCTACGATCGTTTTTGCCTTGGTACTGAGCAGCAAAGTTCAGACCATCAACCAGACCAAAGAAGTCGTTGTTACGATAGGTTGCAACACCAGTTGCACGTTGAGTCATGAACACGTCGGTTTGAGTCCAAGTGTCACCACCGAATTCTGGCAGGACGTCAGTCCACGCACCGATGTCGTATGCTACACCGTAGTTACG
>Results/Genome5_141
GAAAAAAAAGTTGACTTATCTTTTGCTAATGCTAAAGATGAATTAGATATTATATATGAAGATAAAAATATTTTAGTTGTTCACAAACCGATTGGTTTAATTGTTCATGAAGATAATAGATATAAAAATGACACTTTACAAAATAGAATTAAGAAATATTTAGTTAAAAAGGATGAATATCATCCTTTTGATGAAAGTGCTTTTGTTCCTAGCTTATGTCATCGTTTAGATTTAAATACAAGTGGATTAATTGTTGCAGCTAAAACTGCAAATGCTTTAAGAGTAATTACTGAAATGTTTAAAAATAATGATGTGATTCGAATTTATAAATGTTTAACATACAATCAATTACCTAAAAATAATGATGTTATTTATAATTTCATGTATAAAGCTGATGATAACACAATGATTGTACAAAATTTTAAAACAAAATTTAATAAAACAGCAATTACCAAATATACATATATAGATAAGTATAAAAAATATTTT
>Results/Genome5_142
CTTTTAACTCTCTAATTAATTCCATAAATTCTTTTGGCATATTGATTTTAAATTCTACTTTTTTATTAGTGGATGGATGATTAAAACTAATATAAAAACTATGCAAGTATTGCTCGTATTCTGTGGTATGTTTACTAATCCCATATAAAGGATCATTATAAACAGGGTGATTAATATAACGCATATGAACCCGTATTTGATGAGTTCTACCAGTAATAATACTTACTTCAACAAGGGCGGTATTTTTATATTGCTCAAGTACTTTAACGATACTGATAGCCTCTTTAGTATTTTTAGAATTGCCTGTTTTCATTCTTAATTTATCTTGATAACTATGGCCAATAGGCTCATTGATCATAAAATGCAAATGCTGCATATCAAAACGATTATGAACAATAGCATAATAACTTTTTCTTATGGTTTTTTGCATAAATTGTTGTTGCAAAGAATTAAGCGCTATTTGATTTTTACAAATTATAATTAATCCAG
>Results/Genome2_142
ACTGACGATATCGCCGTTAGCATCAATGGAACCTTGATATAGTTCAACTTGGACATCATCATTGTTTAATGTTGTCAAGTCTACTTTGGCTTTGACAGCAACGGTTTGATTAACTTCAATATCTGCACCTGCGGATACATCGATATCTTTGATTTTGATATTAAACCAATGGTCAGTAAGTTTAGCTTTCCAATCTGCTAATTCCTTAGCTGGGGCATAATTATCAGATGTTAAAGTGTGATAGCGATCGCTTGCTGGGAAGTAAGCTCGTTGTGCATATTCCCTGACCATCCGCGCTGTATTAAAGAAGGGACAGTTTAACCGGATAGCGTCTTTCATTTTGGCAACCCAGGGACGGGGTAAACCATCGACATCACGGTGGTCGTAAAATAAGGGTACGACTTCTTTTTCCAGTAAATCATAGAGAGCATTGGCTTCTACTTCGTCCTGGTAGTTGGGATCATCGTAATTTTCCCCATGTCCAATCGC
>Results/Genome1_132
TGAGCGAAAAAAAGGATCTAGTCACTTATTGTAACTAAATACTTCTTAAATAATTAAATGCCGAAAAAATAAACACACTTTATCGATACACACAAAAATAATAATAAGTACAGTTATCATCGCAAAAGAGATTACTGTCACTTTCACATATTTGTGAGTTACCGTATTCTCATGGTTTCTTTTTATTTATAAGGAATATCCCTGTGCGACAACGGACTATTGTATGCCCTTTGATTCAAAATGATGGTGCTTATTTGCTGTGTAAAATGGCCGACGATCGCGGCGTTTTCCCCGGTCAATGGGCGATTTCGGGTGGCGGCGTGGAGCCTGGCGAACGAATTGAAGAGGCACTACGCCGCGAAATTCGCGAAGAACTGGGAGAACAGCTGCTTTTGACAGAAATCACGCCGTGGACCTTCAGCGATGATATTCGCACCAAGACGTATGCAGATGGTCGCAAGGAAGAGATTTATATGATTTACCTGATT
>Results/Genome5_143
AGAAGTAACTTATTTTTCAAAACTTGTATCACGAGAAGAAGTTAAAAATAAAAACTATAATTTATCAGTTAACACATATGTGGAAAAAGAAGACACGTCAGAAAAAATTGATATTAAATTATTAAATATGCAAATTAAAGAAATTGTGGCTAAAATCGAAAAGTTAAGAAAAGAAATTGATGAAATTGTTTTAGAATTAGAAGAATAAATTATGAATAAAATTGAAAAATTAATTAATGAGTTCTGCCCTAATGGAGTGGAGTTTAAAAAATTAAAAAATATAATTACAGTGGCTCCTAAATCACCTTTTGGAGTTACAAAACTTTTAAAAATGGAAAAGGGAAATTATTTAACAATAACATCAGGGAAGAAATCATTTTATGTTGACAATTTTTTAGTTGATGGAGAATATATATTTGTTAATGATGGCGGTCAAGCAGATATAAAATATAATTTTGGAAAAACAATGTATTCTGATCATATATTCGC
>Results/Genome4_125
CGCCGCGTTAATGAAAATCGCGGACTTCTTCATTTGCCGGAACGCCTCGCGGTTGAACAAATGGCGCGTCTCGGAGGTGAGCGGCGTCAAGCAGACGACAAAATCGCTCTCTGAAAGCAAGTCGGCGAACGGACGATAGACGGCGCCAAGCTTCTCTTCCGCCTCCGGACGGCGGGAGCGGTTGTAATACAGAATGTTCATGTCAAACCCCTTCGCCCGTTTCGCCACTGCCTGGCCGATGTTCCCCATGCCGACGATGCCGATCGTTTTATGATGGACATCGGCGCCCGCAAGCAAAAACGGACTCCAGCTTTTCCATTTCCCTTCTTTCAAAAACATAGCCGCTTCGACAAGGCGGCGGGCTGTGGCCAATAAAAGCGCAAACGTCAAATCGGCCGTCGTATCGGTCAATACATCGGGTGTATTGCAAACGAGAATGCCTCGATGGGCCGCCGCCGCTACATCAATGTTATCGTAGCCGACGCCC
>Results/Genome4_126
CACTTATTATATTCAAATAATCATTACGATAGACCTTTTTGACTTGAACGTTCATGAGAGAAAAACTCCTTCACTTTCCTTGTGTGTCAAGGATTCATTCGACATCGGAACGAAAAAATCCTCCCGATTTTCGTTGGGAGGGTGCGAAATGTGAGGTATTAAGTGTTGACGATAGGGAAAAAGAAAGTAAAAGTAAAGGGGAACACGGGAAAAGAAGATATTGGAATGTAATTCTAGCTAAACCAGGTACAGATGATCAAATGTTATATACAATTCATAATCAAAAAATAGTAGAAAAATTAGCATTGACTGAACCTGTAAACAATGAAAATATAGTAGATTTAAACAAGATTCATTTTGATAGCGATAAAATTGTTGATAAAGCAAAAAAGGAATATAACCTATTACCAGGAAAAGGTTGGGCCGAAGGATACCATTTTGTTTTGCGAAAGTTAAACAGTGACCCGACTGTTGAAGTGGTTGGTAG
>Results/Genome1_133
GTGGCAAATGTAACAGTCGCGGTGATTTATCCCTGCAGTATGCATTTTACGCACCATAGTTGCTACACGTGCGATCAGCATACGCTTAACACGTATATCAGGCGGGTTGACTGCCCAATCGGCACAATAATCTTCAAGGCTAATTGTGGGAGTGAGATCTTCGGTAATAATAAATGATGCGCGAGTTAATGGATTTAACCCTTTTTCGCCAAACCCAATGCCCTTCATTGTATCAACGCCAACATCACTCAGGCGATGAATAGCGTGCCACTCTCTGTCTGCGCCCAAAACGGGCATCCGCAATGAGAGTAGATTTTTTATAATCTCTTTTAATGTCGTCCCCTTGTGCCATTTAAGAAAATAGCTTTTCCCGGACAGTTCAAAGCGTAATGTACGACGAGTCTCCAGTTCACGAAAGACCTCGCCGTTCAGTTTTTTGACCTCTGCAAAAGCATCTTTACCACGCCAAAGTGTGGCAAGCGGCTCTT
>Results/Genome1_134
AGAAGAGTTGCTCTATTTGCTGGGAATTTTAATGAACCCGGCCAACAAAGATCAGGTTTTACCATTGATCCTCACCGGCCCGAAAGAGAGCGCCGACTACTTCCGCGTACTGGACGAGTTTGTCGTGCATACGCTGGGTGAAAACGCGCGCCGCCATTACCGCATCATCATTGATGACGCCGCTGAAGTCGCTCGTCAGATGAAAAAATCGATGCCGCTGGTGAAAGAAAATCGCCGTGATACAGGCGATGCCTACAGCTTTAACTGGTCAATGCGCATTGCGCCAGATTTGCAAATGCCGTTTGAGCCGTCTCACGAGAATATGGCTAATCTGAAGCTTTACCCGGATCAACCTGTTGAAGTGCTGGCTGCCGACCTGCGCCGTGCGTTCTCCGGTATTGTGGCGGGTAACGTAAAAGAAGTCGGTATTCGCGCCATTGAAGAGTTTGGTCCTTACAAAATCAACGGCGATAAAGAGATTATGCGTC
>Results/Genome2_143
TTGAAGAGTGTCTAACTGTCAACAATCAAGAAACTTGGTGGTTAACTAAAATTAATCCCCTCAAGAATAGCTCAGGTAGAATTTATTGCTTGGTTGGGACAACTTTGGATATTACACAGCGTAAACAGGTAGAAATTCAGTTGCAACAACAAGCCGAAAATTTAGAAAACACTCTGCGTGAATTACAGCTTACTCAAACTCAACTTATCCATAGTGAGAAAATGTCTTCCATTGGAAATATGGTTGCAGGTGTAGCTCATGAAATCAATAATCCAGTTAACTTTATTCATGGTAATTTGATTCCAGCCAGTGAATATGCTCAAGACTTGTTACAGCTAGTAGAACTCTATAGACTCCACTTTCCCTACCCGCCAGAAGAAATTCAGGAACTCATTATAGATATTGACTTTGATTTCCTCAAGGAGGACTTGGTTAAGCTGCTGCAATCTATGCGTATAGGAACCCAACGCATTCGAGAAATTGTCTTAT
>Results/Genome4_127
CCGGGATGGACGCACCGCTGGTGTACCAGTTGTCCCGCCAGGGGCACCGCTGGGTAGCTATGTGCGGACGGGATAAGCGCTGAAAGCATCTAAGCGTGAAGCCCCCCTCAAGATGAGATTTCCCACCGCGCAAAGCGGGTAAGATCCCTCGAAGATGACGAGGTCGATAGGTCCGAGGTGGAAGCGTGGCGACACGTGGAGCTGACGGATACTAATCGATCGAGGGCTTAACCAAGAAAAGCGCAGGCGAGCGGCTTCTTCCTGAGCACGGTTATCTAGTTTTGAGGGAATGAAAAAGTCTTGACAACAGGTCAACTTTCCTTATAATAAGACTTGTCCATTGTTGCCTAGTGGCTATGGCGGAGGGGAAACACCCGTTCCCATCCCGAACACGGAAGTTAAGCCCTCCAGCGCCGATGGTAGTTGGGGCCAGCGCCCCTGCAAGAGTAGGTCGCTGCTAGGCAATTTCGTGGAGGATTAGCTCAGC
>Results/Genome4_128
ACAGCTCGCCGCCGGAAGCGACTTTGACGAGCGGTTTTAACGGCTCGCCGACGTTCGTCGAAATGTAAAACTCGACGACATCGATGCCATCTTCTTGGAACCTAACCGGCACGCCGTCGACCAAGGGAGCGTCAAGCGATCCTTCGCGCTTGGCAAATACGATGTCAAATTTCGTTTTGTCCATGTACAAGTCTTTCAGTTCTTGATGAATGCGCTCAATCAGGCGCCGGGCATATGTTTGCCGAACAGCGGTGACGTTTTTCGCCTCCGTGAGCAACTCGTCCGTCACCAGAGCGAGCTGCTGCTTAAGCTCATGCACATGCGTTTCGCGATTTTCGATTGTCTCGATTTCCTCGGCGATCGTCTCGGCATAGTGCAAAATATCGGCGATCGTCGCCCCGTATTTTCGTTTGAGCTGCCCGATTTCCGCGAGACGGCTTTCAATGGCATCGAGCCGCTCTGGGTCGTATTCCATCTCCTCAATTTG
>Results/Genome4_129
TCGTTTGCGAAATTGCGCAACGTCGACATTTCGCTCGGCCCGGAAATGAAATCGACCGGCGAAGTGATCGGCAAGGACGTGACGTTTGAAAAAGCGCTCTATAAGGGGCTTGTCGCCTCGGGCATCCATATCCAGCCGCATGGAGCAGTGCTGTTGACGGTGGCCGACAAAGACAAAGAAGAAGCGGTCGACCTGGCGCGCCGCTTTGCCGACATCGGCTACCAGCTGTTGGCGACGAACGGCACGGCGGAAACATTGAAAGCGGCCGGCATTCCGGTGACGGTCGTCAATAAAATCCACTCGGCGTCGCCGAACATTTTGGATGTCATCCGCCAAGGGAAGGCGCAAGTCGTCATCAATACGCTGACGAAAGGAAAGCAGCCGGAAAGCGACGGCTTCCGCATCCGCCGCGAAGCGGTCGAAAACGGCATCCCGTGCTTGACGTCGCTCGATACGGCCCGGGCGATGCTGCAAGTGCTCGAATCGA
>Results/Genome2_144
TTGGATGAATCAGAACGTAAACGCCTCAAGCTAGGACATACAGAATTTTTAACCAAAGGCCGTGTCACAACCAAAGAGTTTGAACAACGGGTAATCGAACTACTTCAGCGAATTACACCGACTAATGTTAGGGATTAGGGATTAGGGATTGGGGATTGGGGACTGGGGATTGGGGATTGGGGATGAAGGGGAAATCACTAATGACTAATGACTAATGACTAATGACTAATAACTAATAACTAACTTAACTATGAACAACAAACGAATTTTAGTTGTCGATAACGAGCAGTATATTCAAGAAGTTGCCAAAATTTGCTTGGAAACAGTTGCGGGTTGGGAAGTTGTCACAGCCAGTTCAGGACAAGAAGGCATAAATAAAGCCGAGACTTACCAACCAGATGCAATTTTACTAGATGTGATGATGCCGGACATGGATGGAATCGCTACATTTGAGAAACTGCAAGCCAATTCCGTCACCAAAGAAATACC
>Results/Genome3_149
CCGGGGGCCCAGGTGTCGTAGACGCCACCGAAGAACATGGCCTTGAAGACCAGCAGCAGGCAGCCGACGCCCAGAAGGATCAAGTGATAACCGATGATGTTGGTCATCTGGTTCTTGTCGCGCCAGTCCTGGGAGAAGAAGGAAGAGTAGTTCTCCAGAATCTCAGGACCGCGCAGAGCATGGTACAGACCGCCCAGGCCGAGAACGGCAGAGCTGATCAGGTGCAGAACACCGACCACGAAGAAGGGGAAGAGATCAGTGACCTCACCGCCGGGGCCCACGCCGTAGCCAAGGGTGGCGACGTGGGGCATGCAGATGAAGCCCTGTTCGTACATGGGTTTGTCGAAGGTGAAGTGACTCACCTCGAACAGCATCATGGCGCCGGCCCAGAACACCATCAGGCCAGCGTGCGCCACGTGGGCGCCGAGCAGACGGCCAGACAGGTTGATCAGACGAGCGTTGCCAGACCACCAGGCGTAGCCGGTGGAG
>Results/Genome1_135
ACTAAAAATGCTGAATATGATAAGGAGCGAAGTGATTATCAGTATGCTGTTCATATAGCCTCGAATTAGTAATGTGTTATATATGATATAGTTGACAATTTTTATCCTGGGTGTTCTTAAAGTTCGTAGATAAACATTGTCGTTTCAGGTATACAGGAATGCTAACAGGTGGCGGCAAAAATCAGGCGGTTTATGGCGCAAGCTGAAGTGGCAACTGCAAACTATCTTATGCAGAGACTCTACACGGATTGGGTTTAAAAGTATACATAGATAACAGTTTTTATCTGAAGAAGAAAAATATCAAGGTGATATAGCCTATATGCCTTTGATGCGGAGGAATGAATGTGATGGGAGTGATGTATCTGAATAGTTGAAAAACCGCAGTCACGTCGTATGCAAGAACGTGCTGCGGTTGGTTTGACTTTGATTGAGACGTTTTGGAATTTTTTTCGGTGGCAAAAATGGGGCAAAACGCTGCAAAAGGGGCA
>Results/Genome2_145
TAGATAGGGGTGTAGGGGTATAAGGGTGTAAGGGTGTAGGGGAAACAACTAATAATTAAATCAAGATACCTCATAAATACGGTTTTTCTCCTAACCCCTATACCTAGTCACAGCAAGAGTTTCACCTTTACAAGCGAGGCATTCCCTTTATACTCCTATACCCCCCTATTCACCATTGGATAATCGCTCAAAAGCCGGACAGTGACCTTCTAAAGTCACTCTAAAGTTATATAGGGGAGAGGAAGGGTTCCAGCAGCGCTGTCCTCTTTGATGGCGACAAGTGCCGCAGCAATCAATTTCGGGGGGGATGTTGCGATCGCTATTTTGATTGAGTAGTTCTCTTTGGGTTAATCCCCGTAATACCAGTTCTTCCCCTTGCCAACGGGCTTCGATTAAACCAGTGTCGGCGAACTGTCGCCACCGGGGATCGGCGGTAATGGCTTCGGGGATGCTGATGGTGATGACTGTCCCTAACTCTGTCAGTTCGCC
>Results/Genome5_144
ATTTATTTTAAGCATATAATCACAAAAATTTAGATTCTATAATTTTTTATTTAATTTTGATAGTTTCAGAGAAGTCAGCAACTTTCTTACTAATAAACATATTTTTTTAATATGAATTAAATAGGCAAATGATATATCTAATAAGCTGATTAATATGCTATTAACTATTATAATATATTTTGTGATTTAAAAAATACAAAATTATTTGATTATAATTTAATATACACCATCTATAAAGGAATTTGTTAATGTCTTTAATTTATCTTCTAATAGGTTTTATTTTATTATTTTTACTTATTTACTCTACTTTTGCATTATTGGACATTTGAACACTTAGAAAATATAACACATTCCGTCAAAATTTTTTTAATTTTGATCAATTAGTCAATACAAAATTTAATGATATTTATACTCATACAGATAATATCTATGCACGTACAAGTAAACAAAAAATAACAATTATTAATAAATACCTAATTGCAATTAATA
>Results/Genome4_130
CATGCCGGCCATCTCGTGTTCTACTATTTGTTGGCCTTCTTGCAACTGGATAATGTCTTTTTGAATTTGGGAAACCGTCGTTTCCAATGTCCGTTGGCCTTCTTGGAGCTGGACGATCTCACGCTGCAATGCATTCTGGCCTTCTTGCAACTGGATAATGTCTTTTTGAATTTGGGAAACCGTCGTTTCCAATGTCCGTTGGCCTTCTTGCAGTTGGGCGACATCACGCTGCAACGCATTCTGGCCTTCTTGGAGCTGGGCAACGTCCTTTTGAATTTGGGAAACCGTGGTTTCTAATGTCCGTTGACCTTCTTGCAGTTGGGTGACTTCCTTCTGAAGCTGGGATACATCTTGCTGCAGCTGCGATACGTCTTGACGAATGTGCCCGACTGCGCCTTCCAACCGTTCGAGCCTGTCGTGGACTGGTTTCAGTTCTTCTTGCAAGACGGAACGAAGCAATTCTTTCAGCTCTTGGCTCATGGCTTCAC
>Results/Genome2_146
AAAATTTGGTAAGTAAATTGGGCATACACTATTAGATAATTAAGGGTAATCGATTGTCGAAGTCTGCATCGATAATCTGATTTCCCTTAAAACAGAGTCAAATTTATGAAAAGCTTATTGTTAGGGTTAATAGCTGTATTGGCATTTGCTCCCAACGCATACGCAGCAAACATCGTATATAGTGAAAGCTCCCAGGGGGACTTCTCTGGCAATAACTTGAACCCGACAAAACTCAACCTCTCCCAGGGTTCCAATATCATTGTTGGCTCCACAACCGGTAACCCCAATCTTGACCAAGATTTCTTTTCCATTACTATTCCCTCTGGTTATACACTCAAAAAAATCATTTTGGCTGGATACAAGGGACTAGATGACGATGTGATAAATCAAGGATTTTTAGCAGTACAAGCAGGTTCCCTGATTGAAGATGGCACTATTACTGGCAATAATCCTCAATTACTTGGTGCAGCCACGATTGGTGCAGAACCA
>Results/Genome4_131
CTAGCCGTCCGGCGTTCAGGCTGGCGCTCAGAGGTGAGTTCATCAAGCGGCAACATCACCGGTTCGCAGCTCCCCCGGCTCTCTGTGGATGTTGACCCCGCTGACTACTTATCCTCGTCAACGCTTTTTCGCTATCCACTTGTCATGGACGATCAACCGACATTGGCGTTCGTCGGATACACCTTTACTCCTTCGACGACCACGCGGCGGCGAAATTCTTCAAGCAACCGCTTGGTATGCGGTCCCGGCGTCCCGTCGCCGATCGTCCGGCCATCGACTTTAATGACCGAAATGACTTCGGCCGCCGTCCCCGTCAAAAACACTTCATCCGCGACATAGACATCATGGCGGGTAAACGGCTCCTCTTTCACCGTATAGCCGAGATCCTCCGCGATTTCGATGATCGCTTGACGCGTAATGCCTTCAAGCGCCCCGACATACCCAGGCGGTGTGTAAATGACGCCGTTTTTGATGATGAAAACATTGTC
>Results/Genome5_145
TATATTTGTATTTAATATTAGGGTATAGCTCAAAACAGTATTCTTGTAGATCATTATGTATGTTAACTACAATATTTTCTTTTAAATTTTTAATAATTGTTTTAAAATTATTTTTAATAACATGTCATGAATTATCATCAAATTTTTCAAAAACAATTTTTGTATTTACATTAACATTCATTAAATAAACTTCATAATTTAATTTAAATTGACCAGTCAAATCCTCTAAAACACTTCCGTAATCACTTATATAAGCTGTTTTATAGCCTGATAAAAAAAAGGGAATATCAGCACCTAATTTATTAACAACATCTTTATAATTAATTTCTTTAATACCCTCAAATTCTAGAATATATTTCATAATGGCTGCAGCGTTTGATGAACCACCACCTAAGCCTGCACCAATTGGAATTCTTTTTTTAATATTAATTCGATAATGATTTTTAATATGATAAGTATGACGAATCCATTCTAATGTCTTATGAACTA
>Results/Genome2_147
TTTTACTGACGATGGGTGTTTGTATTGCTGCTTTTGCGGGAGAACTATTTTGGGGTTATGCTTCTCGGCGCAAAATTGGTTTGCAATGGGTACAAATGTTAGCCCATACATTAATGCTGGTATTCGGCATTTATGCAGGCGCAGTGTTGTTATTTTACGCTTTGCCTTTAGCAGTATTTTTGTTGCAGGAATTGGTGAAATTTGAATGGGTAATTCCATTATGGAATATCTTATATCACACAGCCTTTGTGGGTGGTTTGTTCATAATTTCTATGTGGTTAATTGTTCTTGCTTTTAGCGCTACATTATTTATTTTAATGCCATCGGCATTAACAGCAATGTATGTACACTCAGGAGCAAAAATTTTAAAAGCTTTTGCTTCGGAGCATGGAAATAAAAAGGCATTTGCTGGCGCTAGTGCAGTTATTGTGGCGTTTGCTGTTACTTTTTTATCCTTGCAACAACAGCCCCAAGTAATGGCTTTTTCAC
>Results/Genome3_150
ATCATCGACCTCAATAAATAAGCTGTGCCCGTAATTAGTCAGATTCAGTTAATCACTTCCAGGGCGTTGGCAGTGGGTTTGTCTATTGCTCATTTGTATTGAGAGGCTCATAACTTCTGATAAACTCACCATTGCTGTTTTTAATTTTGCCTGCATCCCACGACTGAGGGATTGATTTGGATAGGGGTCTCCCTCAAATGGGTGAACTCGTCATGCAGCCAAAGCAAAACAGGACAGATTCAGCGGTCAATGCACAAACAATGATGTGGAGCCGCCGATTAAGACTCGATCAACTAAAAATTGATAGGTCCTGCCGCCAACTGGACAGGCTTCATTCTGTTTTAACGGAGAGGGTGGGATTCGAACCCACGGTACCCGTGAAGACACGCTGGTTTTCAAGACCAGACTTTTTCATCACTAAACCATTGTAAATACTGGATTCTTGCGTGCCCTAAATCGTGAGTGCTCTAAAACGTGCCCTAAATCCAGC
>Results/Genome2_148
TACTTTACCACATTTCTCGACTGCAACAGGGTGAAGCTGATAATTGCCAACAGACTCACAAAGATTGTGAGCAGGGGATCATGTACTAATAGTCCCCAAACGACGTTGGTTGTCCCCGCCCCTCTGCCCATAAAGTACCTGCCGAGTACCAAAGCTATCAAGGAAAGCAATTCCCAAAATGACCCCTCAGGGAAAAAAGCACGAGCAAGATAAATTGCGGCGACTCCTTTGAGGGCTTCGGATACAACCGCTAAAATCCCTGCAATGGTGCCACCGTGGTAAAAAGCTGCGGAGACACTGACATTTTTTGTACCTATGTGAGCTAAACGTCTCTTCTTGAGCGCGTAAGTAATCCAAGCAATTACAGGTAACGCGCCCAAGAAGGGACAGACAATTAATATAACTAAGGCACCCCAAAGTTCTCTCATTTATGAATTTTTGATTTGAGATTAATCTTGCACTTAAAACCTCAAATCTTCAATATCTAAA
>Results/Genome5_146
TGAATTTAATGTTTTTTTGTTGTTGGTTAATTTCATGATCAATTTTATCTAAGTAAAATTGATCAAAGCCGTAATCTAAAGTTTTAAAAGTCTTATTATTGATATTTTTTAAATTAATCTGTTGCTTATCAATAAAAAGTTCACTAATTTCATAATCAGTATTAATGTTTAAGTTATCTAATTTAGTTGAGATTTGGTGTGTTTTTTTATCAAAATAAAAATCTGTTTTAAATAAATACAACAGCTTGTTTGTTTTTTTATTTTTTAAAATAACATCAACTCTTTTTGGCATATTTATAACTGCTTGGTTTAGTGTTAATTTTAAAGTACTATTTGTATTTTTAATATCATTAAATTCTAAATTTAATAATAAATGTGGAGATGATTCATTAAGTGTTTTAACTGTAATATTATTAGTTAAATAATTGTCATCATCTATTTCAAAAGAAATAAGTTTAAATGTTTGATTTTTATCTAAAGCAAAAAGAT
>Results/Genome1_136
AGAAGGCAAGAAGTAGACAACTGACTGATATCCAGAGATTTCTTCGAGCAATATGTTTTCCTTTATTTTCCCAGAAGGCCGGATTTTCTGGTTTCCAGTCGCGCAAAAGATAACGACTATTTTTCTCATTTTGCAGTGCCATATTGTTCCTCACATGCACACATTGGTAATGAAAAAAAGACAAAACACGAGGTAAGGCGCAATAGCCAGTTATTAGAATTAAGGATGAATTGGGTGAAGTGCTGATTGAAAGAATAGATAAGAAAGCGTAACCGCGGGGGCAGAATGGGGATTAAGTAGCCAGATATGTGTTACTAAATGTAACTAACAAGCTAACCTTCAAACGGGGTTAATCTTTGAACGTATGTCATGTTTCAACCCTTCAGATCGTGAATCTAAAGGGTTACATATTAACTATATTATCAACAAGACCAGACACTTATAGAATTAGTGATGATTTATTCACTAAAAAGGCCATGAACTGGAGG
>Results/Genome3_151
CTGTAGACGTCGGCGGCGGCAGCAACCGCTTCGACAAGGCCGCCGGGGTTGTCACCGTCAGCCGTCGCGGCTTTCGCAAGCCGGTTCTGGTGGAGATCCCTCTCAAGGATGTGAAGGCCGTGAAGGTGGAGGTGCGCGATGGCTTCAATGCGCGGCGCCGGGTGGCCTTACGCATCCAGGGCCGGCGTGACATGCCCCTCACCCGTGTGGGTGAGCCACTGCCCCTGGCGCAGCTGGAGCAGGACGGTGCTGAACTGGCGCGCTTTCTCGGCGTCAACCTCGAAGGTCTTTGAACCCATGCGTCGTTTCGTTCTCTGGTCCCTGCTGTTGCTCTTGCCCCTGATGGTGAGCTGCAGCCCCTCCCCCCGCGCTGAGGTGGCTCGCGGTTGTGCAGATGCGGAAGCCGCCTGCCTGCAAGGGAAGGCCACCGTGTTCATGAGCACCAGTCGTGGTGACATCACCATCGAAGTGGATGGCGATGCCGCACCTC
>Results/Genome2_149
ATTTGGACATTGAAATTTTCTGCGGGGAGCATTCCCACTAACCCTTGGACGTTCTGGGAAATAATTTGTTTAATTTCCGGGCTGACAGATTGGGCTACACGGGCTAGAACTTCGGGAGACTGATGTTGTAGATACTTTAGTAACTGATTTGGGTGTTCCCCAAAATGGTCAGAAAGAATTTGGTTGGTGTGTTCTTCGGAGTTGTCGTTTAAGAAGTCAGGATCAAACACCATTGGCAATTTTTTTTAGCTTAGTTGCTAATTCTACTCTAAACCATAGTACAAGAGTAGTGCTTTAGTCAGTTGTTAGTTGTCAGTTGTCCGTTGTCCGTTGTTTCCCCTGCTCCCTGCTCCCTGCTCTCTACTCCCCTACTCTCCACAGCTAAGTCTAGTTCTAACTGCTGTTCTTTCTGGTCATTGTCGAAGGGTTGAGGAAGTTGCTCTATTTGGAAATATTGATGAAATTTTGGTGTGACTTGGAGTGAATAGG
>Results/Genome2_150
ATAATGTCAGCCTTGTATTCCAAAGCCTCTTTTACCTGCTCAATAGTTTCCGCTTCTACTTCTATGGTTAATGTATAAGGAATCTGAGAACGAATACGCGTAATAGCTTTACCAATTCCCCCAGCAGCCGCAATATGATTATCCTTAATCATCACCGCATCATCCAACCCCATACGGTGATTAATCGCCCCACCCATAGCAGTCGCGTACTTTTCCAAAAGTCTTAGTCCTGGGGTCGTTTTGCGCGTATCGACTAAGCAAGCAGGTAAATCTGCAATTTTTTCTACATATATTTTAGTTAACGTTGCAATGCCACTCAATCCCATAGCCAAGTTAAGAGCCACCCGTTCCCCCATCAACAAAGCATCCAGCGAACCATGAATTTCTGCCACGACCTGTCCCGGTTCACAGAAAGCACCTTCATCAACAGTAGTCACAAAGCTAACTTTTTCATTTAAAAGCTGAAATACCCTTGCTGCAACTGGTAAGC
>Results/Genome2_151
CGCAGGGTAAAAATGCCAATTGTTGTCCCGGTGATGACTAGCCAAGTTTCTTGAGATACAGCGATCGCAGTTGTCACGCTATCCAATGAAAAGGCTAAGTCGGTAAATGCAATCACGGGTATCGCTTGCCATAGGTTAGCAAAACGCGGGCCGTGATGATGCTCGTCTTCAGTTTCTTCTGAGGTAAAGTGTTGGAATACCAGCCATAGCAGGTAAGCCGCACCCAGGAGTTCAAATTGCCAGAATTTTTGTACCTCAGTGGCGGTTAACAATAAGGTTATTCGCAACACATAGGCGACAACTAAACCAATGTTGAGGGCTTGGCGTTCTAGGTTTTTGTCTTCTAGCCCTTGGGCGATCGCAGCGAGGGCGATCGCGTTATCTGCTGATAGTACCGCCTCTAGTAATACTAATATCAGCAGGACTATAGAGGCTTCAACGCTGAAATGAAAGTGCAGGTAGTCAAAAATTCGGTCTAGCATTCCAGATT
>Results/Genome4_132
AGTTGCGTCTTTATTCTCCATATTCTATGATGAAAAGAAAGGAGAAATGACCGTTTGTGTGAAGGGGTATACGATGAACACCGACGAGTACTACATGCGATTGGCAATGGAAGAAGCAAAAAAAGCGGAGCAGATCGGCGAAGTGCCGATCGGCGCTGTCATCGTTCAAGACGGCCGCGTCATCGCCCGCGCTCATAATTTGCGGGAAACCGAACAACGCGCCATCGCTCATGCAGAAATTTTGGCAATCGATGAAGCATGCCGGGCAACCGGTTCATGGCGGCTTGAGCGGGCGACGTTGTACGTAACGCTTGAGCCGTGCGCCATGTGCGCAGGCGCCATTGTTCTTTCCCGCATCGAACGGGTTGTATTTGGCGCGTTTGACCCAAAGGGAGGGTGCGCTGGGACATTGATGAACTTATTGCAGGAAAGCCGATTTAACCATCAGGTTAAGGTGGTAAGCGGGGTGCTTGCTGACGAGTGCGGTT
>Results/Genome3_152
CGGCTCTGTACGCGACAAACCTGTGGTGCGTTGCGTTTACCAGACCGACATCAGCGAAAACAAGTTCCTCACCCGTGGTATCGCTGATGACGCAGCCGGCGTCACGCCGGAAGCCGATCAGTTCTGACCATTCAGGCCTGCAGCGGTTGGGGCTGGGACGGCTTGGCTTGGCGCAACGGGCTGTCTGCACTGGCGAACACCGGCAGCACGTCCTGCCGGAAAGCCGCTGAAGCGCGGGAGCTGTAACGGGCGGGGTGGGTGATCAGCTTCAGCTGTCGACGCACCTGGAGATCCGCCACGACCGGGCGGTGAATTGTTCCGGCCGCCAGCTCCCGCTCGATTGACACCACCGGTACGAATGCAGCGCCGAGGCCTGCCTGAACAGCGTTTTTGATCGCCTCCAGCGAATTCAATTCCATTTCGATGCGCAGCCGCTGAACGTCCAACCCGGATCGAGCCAGCAACTGGTCCACCATCTTGCGGGTGGTGG
>Results/Genome5_147
TTCATTTGCTTTATTACGCTTTTTTAATTCTAAACGTTTTTTGTTAAATTCATTATAATATTGTTCTGAATCTTTAAGTTCATTGTATAGATCTGCAGCATATGTCTCAAAATGTTTTGAGCGATTCATAATAGCATTTGTAATTTTTGTCATGATAAAAATTGGTAAAATAAAAGCAACTACTAAAATTAAAAATCGTACTAAATATCCTCAAATTTGACTAGGAATAAATCCAGAAATAATTAAAATAAACATTCCAAATCAACATGAAACTACTGGCGTAAGAATGTCTCAACGAATCTTTGGCGTACTAAAAGCAAATATAATACATACAATAACTGCTAATCCTAAAGTTGAAAACATTGCAACTCAAACTGGATATGAACTAATTATATTTGTACCAAATTCAACACCATGATTGTATTGATTAGTAATTTCATTAACTAATTTTTGCATTCTTTCAATCATAAGAGGACCCGGTTTTGGTTT
>Results/Genome2_152
CAGATGGGATAGAACCTGCAATTATGGGGATGGCTGAAGGTTCAGCAGGTCACAAATTTCGGAGTTTTGGCTACCGCCGACTACAAAATTACCAAGGACTACCAGCTCATGGTGAAATAGTAGACTTTGCCGAATCACCAGAGACGCTGATTTTGCATAGCGACCCTGTAATGTTGAATAGCCAGCATATCGACAGTGGTATGAGTGGTTCCGCCGTTCTGGATATCGAACGCAACTTAGTAGTGGGTGTAATTGCGGAAACTTGGGACTCTGGGGAAAGTGAAAAAGACCGGGACACAAGTTTTGCAGTTGATTGTCGAGTCCTCACTTTTGACCCCATGTGTTTACCATTAGCAGATGCACCACCTACACCCCAGCCTACAATTAACTCAAACCCTACAGGAGAGCAACCAGTGTCTCAACCAGGGATAATCTCGAACCTGAATAATGCACCAGCACCTTTAGAAGAATGGGTGGGTAGAGTAGATTT
>Results/Genome3_153
GGTCCTGGAACTTCATCCAATTCTAGAATCTTATTGTTGTAAGCCGAGACCAGTCGATCGAAAGGGTTGCGCACGAAGCTGAAGCTGAAGTGCGTGCCGCGACGCATACGTGCGGAGTATTTATCCGTCATGGATGTTTCTCCATGGGTGCCTTTGCTCCAGAAAGCATCTGAGGTTGTACGTGACCCTTGCTCTGGTGAAGTCGTCAGTAACCGACAGAGGCAGGCTTTGATCGAGCTGTTGGCAACTTTTGGGACTCGGCCATACAGCAAAGGCAGGTCACGAAACTGAATGTAATGACGCTCGTTCACAGCTCCCAGTAGTCGCTGGGTTTACCCATGTAAGCCAGCATCTGCTGAGCATCTGGCTCGACGTGACGCAACACTCGGCGTCTTAATCCGTTGTTCCATTCTGGTTTCTCAACGTAGCCACGTCCTTTTTCGCCAGCCTGGTTCTCCTTGGGTAAAGCGCCATTGGAATCCAGCAGTTT
>Results/Genome4_133
GGCCGCGTTTGTGAGGGCGTCCCGCACCGCCCGGCCGTTCACTCGGGCGGCGCCGCTCACATATAGGGCATGATGCTCACCGCCAAGCGGCGGAAACAGCTCCTTCGCCTCATGGGGATGAAGCCGCACGATCTCTCCCATTTCCGGCGCGTCTTCGCGCCGTTTGCGAGCGCGCTCCTCCATTTGTTCCAGTTTCTGTTCGTCTGTATGCAGGCAAAGCGCCCCGACGCGCGCATAACCGGTGTCCGTTTCCCCGAGCGCTTGCAGTTCTTCGATGAGGGAGGGGTAAAACTTCGCTCCGTTTTTGGCCAATCGGTACCATTTTTGGTTGCGGCGCTGCGACAGCCAAGGGCAGACAATCCCCGCCGCCGCACCGGTCGCCTGCCCTTTGTCGCCGCGGTCGATGATGATCACGTTTGCGCCTTCCTTGGCCAAATGGTAAGCGGTCGAGGCCCCTAAAATGCCGGCTCCGACGATGATGTACTTCA
>Results/Genome5_148
AATAGGAGTAAAATAAAACGATGACAAATGATGAGCGTAAAGAATTTATTAGAAAAAATAAAATTATTTATTTTAATCGAATTCGTTACTTTTTTTATGAATGAACAGATATGAAAGCATATCAACGCATGTTAGTGCCTGAAACTTTTTTCTCATTTTTTTATCAATTATTCGTCTTAATGATTGCTTTTTGTTCCGTTACAATTATTATTTATAATCAAATTGAATTAAAACAAGCTAATGAAGAGCACATAGACTTTATTGCTAAATATTTTGAAGTTTATTATGCTTTTAATATTTTTTTTATTATTGATTATTTAATTCGTATTTCATACGCTGATTACACATACAATTCAATTTCAAGACTAAAGGCTTTTTTAATAGCACCATTTCGTTTTGTTAATTTATTGGATCTAGTATCTTTTGTAGCAATTGTTATCATTTATAATACAGGATTATTAGATTTTGTAGCAAAAATGAATGAAACAA
>Results/Genome3_154
CAACGCTGCCACGTAGACGTCTGCAGCCGTGGGCAGGAAAAAGGCCCGCTCAGCCGCAGCGCTGCCCCCGGCCGCTTCCAGGGTGCGTTCCTGCCAGTGAAGGAAAACCTGATCGTCTTCCAGCACCTTGTGGTTGCCGATGTGCTGCAGCCAGCGGGGTCGCAGGCCGATCAGCAGCCGTGGCAAGGCTGACTGGAACTGGAACGGGAAGCGTGCAAACAGGCGGCATTCGCCGCGACGGATCGGCACCGCGTAAACCACGGTGAGGATGCGACCGAAACCCTTGGCGGTGAGGTCATGCCACATCAGCTGCGGTGCCAGGAACGTGGTGGACTGGGCGCCGAGCTTGCCCCGCCGTGGCCCCTCCTCCCAATAGGCCTTGAAGCCACTGGCGTCTTCTGCCGTGATTGTGGCTTCCACCGGGGCTGCGTTCTCCCGCTTGCCCACGGTTTTGTGGTGCGTGAACGGCACGTGGCTCACATCCAGCACG
>Results/Genome2_153
AGGAGCATCACCATCAAGGCGCATAAGTTCCCCACAAACAAAACATTACACAAAGAAATAGGATTGCGTCCATCAATAAAGTGACGAGCGCCAATTTCTGTGAGTTTCCGGGTAACTGCACTAGATGCACCAAAAATGAAGATGGCTAGCCAAAGATATACTTGTCCAGAAACTCTGCGGATTAGGCGATGTCGTCCTCTAAATTTAATCACAATCACATTACAGCAATAAAAGCATCATTCGATATATTAAGTTACTTCAATCTAGTTAAAAATGAGATTTTGCTGAGAGTGTCCTTAAATAAGGATGTGATTTTGAAAATGATGTGATTTTCTGAAAAAATGCTGAGAATTAACTTAATCGAATTAATAGATAAACTCAGGAAAAACATGAATTGGTTTCAATAATCTCTCAGTCCTCAGTGCGATAGTTTGGATGTTCGAGATAAGTCAAACATCCAGGAGTCAGCAATGAAGATCGCGCCATTAAT
>Results/Genome5_149
ACCTAGACCTTGAACATTATCTAATAAAGAATTAAAAATAGATTTTGTGTGTTTATCTCTTAAAAACGAAATTGCATAATTGTGAACATCATTTTGCATATTTGCTAAGAATTTATATAAAATACTTTTACGATCTAAAACAATTTCATCGCCATTAGTTAAAACAATGGCATCAGTTTTGTGTTTTTGATCTTTTTTTAGTCCTATTAATGGAATGTTTATTTGTAACTGTGCTAACGCATATAAAGCTGCATTAACTTGTAACTTTCCCCCATCTACTACAATTAGATTAGGTAATTTTTGATGTTGTGAAACTAATCGTTGATAACGTCGTGTGATAACTTCAATCATAAAATGATAATCAGAAGCATTTTTAGTTGTCATTAAATTATATTTACGATTTAATTTGTTATTTAATTTACCGTTTTGATAAACAATCATCCCAGCAATTGGTAAACTTAAATTAATATTAGAATTATCAAAACACTC
>Results/Genome3_155
TTCCCATTAAGAGAAACATGCAACTGCGTGATGAAGCCACCGGTTACTTCCTCGGTGCTGCTGGTGGCACCCTCAGCCCCCGCTATCTGGCTGGTGCGACTGCTCTGGCTGGAGCCATTGATAAGCCTGGCACTAATGAGTACTCCGGCAGCTGGGATGTCACTGGCATGGTGACCCGTAAGGACGATGGCAGCTTCTATTCCAAAGAAGAGCTGTCTGGCAGTGGCATGCAGGATGTGGCCGATCTGGTCCACATCGAGGATCACACCTACATCGGTGTTGTTCAGGCCCGCCCTGAGTCCGGCGGTCAGGTTGAGGAGATCAGCGGCGATGCTGGTGGCCAGGTGTTCATGTTCGAGATGAACGGCTTCTTCTGATCCCCACTTCCGGATCATGCTCAGCCCCCTCATTCGAGGGGGCTTTTTTGCCTTGCTCAGAATCGCTGGATAATCGCTTCAGCGAAGCCGCTGCAGCTCACAGGGTCCACCTG
>Results/Genome4_134
CCCATTCATTGTCATACCAAGCGAGCACTTTCACTTTTCGCCCTTCCATCACCATCGTCGACAGGCCGTCGATAATCGCAGAATGCGGATTCGTATTGAAATCGATCGAGACAAGCGGCTCCATCGTGAAATCCAAGATGCCTTTCAATGGGCCGTTGGCAGCGCGGATCAGCGCCTCGTTCACCTCATCAACCGTCACATCGCGCTTCAAGTCGACGACCAAGTCGACGAGCGAGACGTTCGGCGTCGGGACGCGGAGCGCCATGCCATGAAGCTTCCCTTTTAAATGCGGCAGCACTAGGCCAAGCGCTTTCGCCGCTCCCGTTGTCGTCGGGATGATCGACTGCGCGCATGAGCGGGCGCGGCGCAAATCTTTATGCGGGTTGTCGATGTTTTTTTGGTCGTTCGTATACGCGTGAACCGTCGTCATCAGGCCGTTTTCAATCCCAAACGCTTCATCGAGCACTTTGACGACCGGAGCCAAACAG
>Results/Genome1_137
CCTCAGCCGCTGGGGCGGTGATGAACCCGCGACGCAGATCGTCCTGCTGTTCCTGCTGCCATTCGCTTCTTATCTGATTGCCGAACATATTGGCGTTTCCGGCATCCTCGCTGCGGTTGCCGCCGGGATGACCATCACCCGCTCCGGTGTGATGCGCCGTGCGCCGCTGGCAATGCGCCTGCGTGCAAACAGCACCTGGGCGATGCTGGAATTTGTCTTTAACGGCATGGTGTTCCTGCTGTTAGGTCTGCAGCTGCCGGGTATTCTGGAGACGTCGCTGATGGCAGCAGAAATCGACCCTAACGTCGAAATCTGGATGCTGTTTACCAATATTATTCTGATATATGCGGCGCTGATGCTGGTCCGTTTCGGCTGGCTGTGGACGATGAAAAAGTTCAGCAACCGCTTCCTGAAGAAGAAGCCGATGGAGTTTGGTTCGTGGACCACACGAGAAATCCTGATCGCGTCTTTCGCCGGGGTGCGTGGGG
>Results/Genome2_154
CGTCACTGGTGGAGTAGACAGTATGAGTATCTGCTTGACCTGGGCATTACTGGATTTTGGCATGATATGAATGAACCAGGTGTGTTTGTACTTTGGGGCGACCCTTCACTACCACCCCATGCAACTTGGCATTCAATGGAAGGTAGAGGTGGCGACCACCGCGAAGCGCATAATTTTTATGGATTACTTCAAGCTGAGGCTGGATACCAAGCCTTATGTGAGTACCAACCTCAACGACGACCTTTCATTGTTTCGCGCTCTGGTTGGGCAGGTTTACAACGTTATGCCTGGACTTGGACGGGAGATATTATCACCAGTTGGGAAGGATTACGCCAAACTATTCCCACAGTTTTAAACCTGGGATTATCGGGAATTGCTTACAGTGGTTCTGATATTGGTGGATTCAAGGGTCATCCGAGTGCAGAATTATACTTACGCTGGTTTCAGGTATCCTGCTTCATGCCATTTTGCCGCACCCATTCTGCCAATA
>Results/Genome5_150
TCCTAATAACCAAACTATTTTAACTTTTAAAAATATCCCACGTAAAATAAAAAAATTATATGATTTTAATGAGCGAATTCAACAATTAGAAGATTTAGGATTTAAAAGGATTTTTATTTATGATATTGATCAAAACAATTTAAGTGGGGAAGAATTTATTGATCAAATTTTAAAGCCACTAACTCCAAAAAAAATTATTGTTGGTGCTAATTTTACTTATGGCAATAATTTTTGTAATGCATCTAGTCTAAAACAATATTTTAATGTTGAAATTAAAATTATTACTAATGATGTTAGTACAACTAAAATTAAAGAATTAATTATAAATAAACAGGTTGAAATAGCTAATAAATTATTAATTAAACCATATTATCGTGTGGGAAATGTTGTACGTGGCGATCAAATAGCTCGTAATATTGGTTTTAATACTGCTAATATTTTATGTGATAATAATTTAATTGATATTGCTGAAGGTGTTTACAAAGCACAA
>Results/Genome3_156
GGAGACCCGAGCAGTGTTGCCCATGGATCCGGCGATCACCATCACCGATGCGACCCTGGGGGCCGGACTGCTGACCCTCCAGGGGCACGCAATCGTAACGCCTGAGTGACAATTTCTTCACTAAATCGTGCTAGCCGGTGCTGATCAGCGGCTTCGCCAGGGTCAGCAGCGCGTACAGCACGGCCGGGGTGAACAGGTAGCTGTCAATGCGATCAAGGATTCCTCCATGGCCTGGCAGCACGTCACCGGAGTCCTTCAGTCCGGCATCGCGTTTCATCATCGATTCAGTCAGATCTCCCACCAGGGCAATCAGGGCCACCAGTGCGCCGACGGCCACCCCTGGCAATCCACCGAGCGGCCATCCCATCACCCGCGCGCAGAGCAGGCCGACGGCCATGGCGCATCCGAATCCCCCGAGGGCACCCTCCACTGTTTTGGACGGCGAGATCGGGGACAAAGGCGTCCTGCCGTAGCGCTTGCCGAATGCCCA
>Results/Genome3_157
CTGCGCGCCCTTGAAGGCCGGCAAAAAGGAGTGGTGGATGTTGATCACATCCGGGAAACGCTGCAGAAAATCACCACTGAGCACCTGCATGTACTTGGCGAGCACCGCGAGTTCGATCCGGTTCTCTGCCAACAGCTCCAGCATCCTCTGCTCAGCCTCCGGTTTGGTCGCCTTGGCGACTGGAACACAGACAAAACAAACCCCGAACCCGGCACAAAGGGGCTCGAGATCCGGGTGGTTGGCGATGACCAGCGGCACCTGCATCGGCAATTCACCGCTCTGCACCCGCCACAGCAGATCCTGAAGGCAGTGGGCCTGCTTGCTGGCGAAGATCGCCACCCGAGGCATTGCATCGGAAAAGTGCAGCTGAGCCTGACCGTTCAGACGCTGCTCCAATGCTGCAGCTGCCTCGGGCAAGGCAGCCCGCGACAGACCGAAGCCATCGAGATCCCACTCGATCCGACTGAGAAACAACCCTGCCCCCGCATCC
>Results/Genome1_138
TTCAACGGTTTGACCGGACATGGTGGTTAACACATCGCCCGGACGATAGGCTCGTCCGCCAGGCATGTTTTCGCAGCCTGCCAACACGCCGATAACGTTAATCGGCAGTTGTAGCTCCGCGACCATCCGCATCACGCCGTAAACCGCTGCCGCACCGCACATATCGTACTTCATCTCATCCATGCCTTCTGAAGGCTTGATCGAGATACCGCCGGAGTCGAAGGTTAAACCTTTACCCACCAGCACGATTGGGCGTGCATCTTCCGACGCGTTGCCTTTGTACTCAATCACCGACATCAGCGATTCGTTTTGCGAACCCTGACCGACCGCCAGATAGGAATGCATCCCCAGCTCTTTCATCTGCTGTTCGCCGATAACGCGGGTGATGACATTCTTGCTGTAGCTGTCAGCCAGCTGGCGCGCTTGTGAAGCGAGGTAAGCGGCGTTACAGATATTCGGCGGCATATTGCCGAGATCTTTTGCTGCTT
>Results/Genome5_151
TTAGGAATACTCTTATGCGATGTTGCTGCATTAGAAAACATTTTGGTTTTTGTATTAAGTGCAGTATGCACTTCAATACCAATAATAACTTCAAAATTTTGCATTATTATTTTTCCTCATTTCCTAGTAAATTATTGATTAAATAAGCGCCATTTAATAATTTATTATCATTTAAGTAATCTGCTCACAAATTTAAACCTAAATTTCCTAATTTAGTTGTTAAAAAGGGGATTACAATTGATGGAAAACCACCAAAATTAGCAATTTGCATTACATCTTCAACTAAATTAGTTGTGGGCTTTTGGTTGTTAACATCATCAATTGTTTCACTTATATCATGAACTGCTAAATTTAAAATTAAATCACAATTTTTAAATAAATTTTTAGCTTGATCAACTATTAATGTACGCATTTTTTTAGCAGCAACTAATAAAGTTTCAAACTGGCTTTCTTGAGTAACATAAGCACCTATCATAAAACGTTGTTTTAA
>Results/Genome1_139
TGGCGACGCTTGGCAGCATTGATTCAACAACCTTTATGGGATTGCTGGCTAATCATGCTGGATTAAACGGGCTGTTACAGGCGTTACGCGAAATGGTGGCCTCTCCGCATGTTGAGCTGGCAGTGCATTTATTTGCTGATTTAGCCCTCGCCACGTCATTTCTCGGCGTTGCGTTAGGCTTATTTGATTATCTGGCTGATTTATTTCAGCGTTCAAATACCGTTGGTGGACGGTTGCAAACTGGTGCAATTACGTTTCTGCCGCCGTTGGCGTTTGCACTGTTTTATCCACGAGGATTTGTGATGGCGCTGGGTTACGCCGGTGTGGCGCTGGCGGTACTGGCATTGATTATCCCTTCGCTGTTGACCTGGCAAAGCAGAAAGCACAATCCTCAGGCGGGTTACCGGGTCAAAGGTGGTCGTCCGGCGCTGGTGGTGGTGTTTCTCTGTGGTATTGCTGTGATTGGCGTGCAATTTTTGATTGCGGCA
>Results/Genome5_152
AGAGTTAATAAAATATATAAACACAATATGTTTATTTTGCTAGCTACTTTAAATTTAGTGTGAGCAGGCGTTATCACAGGAATTGTTTTAAGACTAAAAAGTAAAGATTACTCAAAGCATACTATCTTAAAAAAATATTATTCATTTGATAAAAACGGCAATTTAATTCTTAAAGGTTATTTAAAACCACATGATAATACTAATTATGTTTTTGGGATTTTTAGCGATGAAAGCAATCAAGAACATAAAATTCAAGCACTTGTTAATGATAAAAAAGGATTTGAATTTAACACTAAATCATTACCACTAAACCATAGTTACAAACTTAAAAAAGTTACAAGTATTAATGACTATAACCATGTTTTATTAACAAATGATGATTTAGTTAGTCAGCAAAAAATTTGTTTTAGTAAGCCAGTTGATGCAAAAGTTAACTTTATTAATAATAAAAAAGTTTATCAAGTTAAACTAAACACGTTATTAAAAAACA
>Results/Genome5_153
AAATAAAATGCGTGTTGCTAATGATGAATTAGCAAAAGTGTCATTAGAAAATGTTAGTGGAGTAAAAGTTATTCGTTCTTTCTTATTAGATGCATTTTTTTTAACAAAATTAGATTTTAAATGAAAAGATAATGTTTCTAAATCTATTATTGCCAATCGAATTAGTAAAGTAAGCATAGCTATTGTTACTTTTATCATTTATGTTATTACTCCGGTTATTTTAATTATTGGAATTTGTACTAATTCTATGAAAGCAACAAACATTTTATCAATCATGCAATCAACTAATTTATTAGTTTTAGGAATTGCGTTAATTGGTTTTGGAAGCGAACAGTATTTTAGATCTATAGTAAGTATTAAAAGAATTAATGATTTAATTTTTTATAAAAATCAAATTGTTTATAATGGTACAAAAGAAATTAATAACAATAATATTGAATTCAAAAATGTAAGTTTTAGGTATCATAATTCAAAAAAATGAGCAGTAAAA
>Results/Genome2_155
AGGAGCAGTTAAAGTAACTCGCGTAGCCAAGGAGCGGTTTGGTGTCTGTTGTGAAGAAAAAGGTACATTAACGGATGTTAAACGACCAAAACTATTATTAGAAACTTCTGCTTTAGAGATAAAAGTTTTACCCTCATTCCAAGTACGCTTTCCATCAATTAATTGAACTGCTCGCTGATGATTACCAGTCCGAATTTGCCATAAACTCGAACTATTAGGTGTGATAGTGCTAGGAAAAGTCAGTTTTCCAGAAACTTGCTCTAAACCACTAGTACGGTTACTTAAAAATAAGCTTCTATTCAGTACTTGGTTAATTTTTCTTCTTTGTCCTGGGGTGGATTTTGAGTCTAAATTTGCAAAACCCTCTTGCCTAGATAATCTCTCGCGGGCTTCTTGTAAACTTGCATTTAGATGGGGAAAATTAATCCAGTTAAAAACACCACCGATTAACATTCCTAATGTAGAGTTAGCTGTTTGCAATTCGTCTATT
>Results/Genome2_156
ATATCTAAACCGCCAGCTTCGGGAAAGGTATTTTTATCAACATTTAAGGGAATCTTGATTTGTTTTTGGCTGACACCAGTCTCAACTATTTGTTCAGTAATTTCCAATGGCTTGACTTGCAAAGGTAATTCAAAAGCATCGGCTGTACCATTTAGTTGAGTGGTGAAGCGAACTTTACCAACTCCCACACTATCCGCCACCATTGGGAAGCGATAGGCTTGAGTTGCAGATTCAGCTTGGGTTTGCAACGTAGTAGTTGTCGGATTTTTACTGTTAAACTTCACAGCCCCGCTAATTTCACCGTTAATTGAGAGATTTCCTGTATTTCCGGTGTTATTAGTTACGGATAAACCAGCGAGGATGCGATCGCCTGGACGGACAAATTGTGGCAAGATGGCATTACTTAGTAGTGGTTTGGTGGTGATAAATGTCGCGTCTCCATTGCCAAAACGCAGGTTTCCATCTGTAGCCACAGCCATCACACGCCAAG
>Results/Genome1_140
TGATGATCTGGTGATCGCCAGCTTTGTTTCCGGGCCGGGAGCCACCACGTTACCGATGCTGGTCTTTTCCAGCGTGCGGATGGGGGTGAATCCGGAAATCAACGCCCTGGCAACATTGATCCTCGGCGCGGTCGGAATTGTCGGATTTATCGCCTGGTATCTGATGGCTCGCGCAGAAAAACAGCGGATACGCGACATCCAGCGTGCAAGACGTGGCTGAAGACACTAAAATTTGCCAACCTGGCTACATAATGCCGCGCATGTCGCGGCATTGTTTTCATGGAAGACGAAACGTTGGGATTTTTTAAGAAAACATCTTCATCTCATGCTCGCCTGAATGTGCCTGCGCTGGTGCAGGTGGCGGCGCTCGCCATTATTATGATCCGTGGCCTCGACGTGCTGATGATTTTCAATACGCTGGGCGTGCGCGGTATTGGCGAGTTCATTCATCGCAGCGTACAAACCTGGAGTTTAACGCTGGTCTTTTTA
>Results/Genome3_158
TCGGTTCAGCGGCAGGACCTGCTCAGGTCGTATCAGGACAAGTTGCTGAGTTCGGTGGGGGATCGGCGGCTCAATGGTGTCCCGATCGTTCTTGATCTCTGCTGGGGTTCAGCGACGGCCTGTGCCGCTGAGGTGTTTCAAACCCTCGGCGCAGACCTGACGGTGCTGCATGGCCAGCCGGATGGGGAACGGATCAATGTGGCTTGTGGTTCAACTCAGCTGGATCCCCTGCGCCAGGCCGTGGTGGCCCAAGGGGCGGTGATGGGCTTCGCCTTTGACGGTGACGCCGATCGGATGCTGGCGGTCGATGCCCGCGGTCGGGTGGTTGATGGAGACCATGTGTTGTACCTCTGGGGATCGGTGCTCCAGGACCAGAAGGCGCTTCCCGGCGATCGACTGGTTGCCACGGTGATGTCCAACCTGGGATTTGAGCGGGCCTGGGAGCGTCGCGGCGGTGAACTTGAGCGCACGCCCGTCGGCGACCAGCATG
>Results/Genome1_141
GGTAAGCCTTCCTGTTCCAGCCCGTTGCCTTCGACTTCTTCCTGCAACGGCAGCTCGTTATCAAGGCCATGCAAAATACCGGCAAAAATCGCTGCCATCACCAGATATGGGTTGGCATCGGCACCCGCCACGCGATATTCCACGCGGTGATTATGACGGTCGCCGCACGGAATACGCAGGGCGACGGTGCGGTTGTTATGGCCCCACGACGCCTGCGTCGGCACATACATTCCCGGCTGGAAGCGGCGATACGAGTTCACGTTTGGTGCCAGCAACGCCATCGACGACGGCATCAGGTCAATCATCCCGGCGAGCATCTTTTTCAGCAGCGGCGAATCTTCGCCTTCCGCGTCAGAAAGCACGTTCTCGCCACGATTATTTTGCATACTGATATGGATATGCATTCCGCTGCCCGCGTGCTCTTCATACGGCTTCGCCATAAAAGTGGCGTGCATCTTATGCTTTTCTGCCATCAGACGCACCAGGCGT
>Results/Genome1_142
TTTTTGTGCCGTACTGTACAATATCTCTCTGTTATTTATGAGCAGGTATAGCGTGTCCACTTGGTATATTAGTCGCACTATTGAAGTAGTCAGTAAGTTAACCGTTATGGTAATATTTATGTGCCATATATTCAGTGCGCTACGAGTAACAAAGAACATTGCACATCGCGATCCCTTAACCAATATATTTAACAGAAATTATTTTTTTAATGAACTGACAGTTCAATCAGCATCAGCCCAAAAAACGCCTTATTGCGTCATGATTATGGATATCGACCACTTCAAAAAAGTCAACGACACCTGGGGGCATCCGGTTGGCGATCAGGTGATAAAAACAGTGGTGAATATCATTGGGAAAAGCATACGACCAGATGACCTTTTAGCGCGCGTCGGCGGCGAAGAGTTTGGCGTCTTGCTGACGGACATCGATACTGAACGTGCGAAAGCTTTAGCGGAAAGGATTCGGGAAAATGTTGAGCGTTTAACTGG
>Results/Genome5_154
ATTTATGAGGTATTAACAATTTTAAAAGACTTCAACAAGCAGCTAAAATAGGTTTGAACGCTCTATTAACAGAGTTAAAAAATGATTTTTTATACAATGGTGCACTATACTTAAATTCACGCAAATCAAATAGTGTTAAAAAACAAGGCTATGATATTAAAGCTAAAATTAAAGATTACTTTAATAACAATAAAGAGCGCTTATTAGCACTATATATTGCTACACATCAAAACGATAGTGATTTTTTGTTTAAATCAAACTTAAAAAATGATTCAAAAGTTTTTGCATTTGATCAAAGAACAATTAATATTATTAAAGAAAACAATGAAATTCATTTATTAAATTACTATGATAATTTAATTGATAAGTTAAATGATAAATTAATTAAATTTAATAAAAAAACATTTATTATTCCTAGTGTTGATAGTTTATATGATAATGGAATTAATACACCAATTTACTTAATTAAAGACCAAAATCAACAAATTAG
>Results/Genome2_157
CTTCCATATCAACGACATCAGCACCTAAGGTTTTGCCAAGATATTGTTTTTCTGAAGCAGAGCAAATAACGCGATCGCTTGTCAATGACTTAACTAACTTCAGTGTTGGATAATGAGTTTTTAGTGCTGAGTGTATTTCTATAGTGAAAGCAAAATCGCAGATTTGCAATTGTTCCTGATAAATACAACTTTCATACAACACCACATTCCCAATACAATCTTGCGGGGTTAAGCTGCCACATAGACCCACAACCAAGACTTTTGGTTGTAAATAACCGGTAGAGTATTCCTGCTTTGGCAATTGTTGGAGGTATTTTGTTAACGGCTTTTTACCTACTGGCACTGGTATAATTTTAGGCGTTTTACCAGTGACTCGACTTAAGCCGCGACACACAGCCATGTATTCAGAACCTTGTGGCACAAGAATTGTGTTGATAGTCAAGTCGCTTCGCTCCAATTCAAAATTCAAAATTCAAAATTCAAAATTAAA
>Results/Genome1_143
TCTCTCTGTATCCCGGCATTATCCATCATATAACGCCAAAAAGTAAGCAATGACAAACACATTACATCTAAGCAGTCATGGCATTACATTCTGTTAAACCTAAGTTTAGCCGATATACACAACTTCAACCTGACTTTATCGTTGTCGATAGCGTTAATGCGAATGCCGTGAAGCGAGTCCACGGCATTGCCTGACGCTTATATTATTGCAATTTCGCGCTGACCCAGCCTTTCACACTGGCTAACGCTGCAGGTAAGGCCGCAGCATCCGTACCACCGGCTTGCGCCATGTCAGGACGTCCACCACCCTTGCCGCCCACCTGCTGAGCGACCATACCAATCAGTTCCCCTGCTTTCACACGATCTGTGACGTCCTTAGATACGCCTGCAATCAGAGAAACCTTACCTTCGACTACCGTTGCCAGCACGATAATTGTCGACCCCAGCTGATTTTTTAAATCGTCAACCATGGTACGCAACATTTTCGGCT
>Results/Genome5_155
TGCTGATTTGCGAAACGTAATACAATTCCTGTAATTACACCAGCTCAAATTAAAGAACTAATTGTAAGTCCAGTAGCTATTTTGGCATTACGTTTTTTATTTTTATTATTCATAAATAATCATCTCTTTTTTATAAAATTTTCCTGTTTTTCAGTCTAAAAAAAAAAAAAAAAAACTAATTTATTTTGTGTAAACTGTTAAACTACACAAATTATACCATTTATCCGCTTGCTCTCTTGTTACAAAATACACAAATAATGTAAGTTTTTACTATATTGAAAATATCTTTGGTTATAATTTAATTTGATAATAAATTTAAATTTTATGATAGGTTAAAAATATGAAAAAAAACACACATAAGAAACTTTTGCCTTTAATTTCTATTTTTGTTTTAATCCCTTTGAGTTCACTTGTTGTAATGTGTTCAAAAACTAAAACAAAAATAGTAAAAGAACAAAAGCAAATTACTGCTTCATCGTTAAGATCTACT
>Results/Genome5_156
TGAATTTTGATAAATAGATGAATAGTTGTTTTTATCATTATTATTGATGTTTTCACCCATTCTAGCTGGTTTTGTTAACAACATTAGTTCACAAACTTTATAATCTTGATTTAGATCAATTCCACTAATATGAAATTTAACTATTTTTTTATTTTCTTTAATTTCAACATGTGCACTAGCTGAAACGCTTTGTTTTAGATTATTTAACATTGCGTATTTAATACTAAATTGATCTTGATTAGTTAATATATTACTTGGATCATTCAACTCAAAACATAAGTCTAAAGCCCCTAATGCTTTTTTAACTTTATTTCCATTTTCATTAACTTCTTGTGTTAATAGTGAATAATTAGTTGGAGTTTGCATTTGATTAATACTAATACGTTGAGCATTTGGTGTTTTAATATTTCCTTTAGCAGTTTTTTCTAATGCTAATCATGTTCATTTACTATCATCAGTGGCTTTATTATCATCCCCATATCCAATACGT
>Results/Genome4_135
TCGGCAAGACAGCGACGCGGTAGCTCGGAACGTTTAACACGCGCGTCACCGCCTCGACGATCCATTTTTTGATTTGCAAATTATCCGCCCCTTTGGCGACAACGAGAACGCCGCGGATGTCCGGCTTTTTCGTGGCGACGACAAGCGGCGTTTCTTCTTCGCCGTTATGAATAATGATGACTTCTTCATTGGTCGACTCGTTTTCGATCGTCCGCTTCCCGCCTTCCTTGTCGCTCTCTTCCGTTGTCTGCTGCTGAGTCGAACGCTTTTTCTCATACAGTTTCAACTCCGTGGAATCGAGATTGACGACGACCGTGACATCATCCACCCCTTCGATCGCCTCAAGAGCGGCTTTCAGTTCTTTTTCGTACCGCTCCTCATAGGCGGCGATCACTTTCTCTTTCGTCTCCTTGCTTGCCAGGAATGCCGGCTCGGCTGGAGCGGACGGCTGCCCGGCGGAAGGCTTCGCTTCGGCTTCCTCTCCACTG
>Results/Genome4_136
CCAGAACCGGGGCTGCCGCGCGAAGAAGTGTTGAAAAACGCGCCAGATCAGCAAGACGGCCAGTTCCGTGTGCCGGCCATTTTAGAGTAAGGAGGGGGATTTATGTCGCTTTTTGACCATTCCGTGTCAGAATTACATACGTTGCTGAAGAAAAAAGAAGTGTCGATTTCCGATTTAGTCGACGAATCGTACCGCCGCATCGATGAAGTGGAAGAGAAAGTGCAAGCGTTTTTAACATTAAATGAAGAACAGGCGCGGGCGAAAGCGAAAGAGTTGGATAACCAGCTCGCCAAAGGCGAAGAAACGAACCCGCTGTTCGGCTTGCCGATCGGCATTAAAGACAACATCGTCACAAAAGGGCTGCGTACGACATGCGCCAGCAAAATTTTGTACAACTTTGACCCGATTTACGACGCCACTGTCATGGAGCGGTTGAATGCCGCAGGGACGATCACGATCGGGAAGTTGAACATGGACGAGTTCGCCAT
>Results/Genome1_144
ACACCTTCAGGATTACTAAAATCACCGCAATAATCAGTAGAGTGAACATCAAAAGCAATCAAATTACCCAAAGGTGCCAGAGCACGCTGTAGTTCCCAACCTACCTGCCCTGTTTTGCCAAAAAGGAGGATATTCATTACTGGCGGCCCTCATAGTTCTGTTCAATCCACGATTGATAGGCACCACTTTTCACATTATCAACCCATTTTGTATTGGACAGGTACCATTCCACCGTTTTACGAATCCCGCTCTCAAACGTTTCCTGTGGTTTCCATCCCAATGCGCGACCAATCTTCTCAGCATCAATAGCATAGCGGCGATCGTGTCCCGGACGATCAGCAACATAAGTGATTTGCTCACGATAAGATTTCTCTTTCGGTACAATCTCATCCAGCAAATCACAAATAGTGAGCACTACATCGATGTTTTTCTTTTCGTTGTGCCCACCAATGTTATAAGTTTCACCCGCTTTACCTTCGGTTACGACGG
>Results/Genome5_157
AAAAAAACAAAGACGCGGGTTATTGGCTGAAATCAAAAAAATGGATCTTAAATACCAAAAGAATAAGAACATTTTTGAAATAAAAGAAATGCGAAAAAACCAATATCTTGGCACACTTGATGAACTTTATCAAAAACAAGGTATTAATAAAAATGGAAAACCAGGTTTTTTAAATTATTTTAAAAGTTGATTTAGTCATGAAAAATTGAATTTAAACGATCCAATTGATAGAGAAATTTTTAATTTAAAAAAAGCATATAAAGAAAAAAGTGGATTAGATAAACGATATGATAAGATTACTTACAAATATAATGATCTTGATTATTGAGAATCATATTGAGCAACTTATCCACAATTAAAAAAAGAACAATTTGAAAATAAAAATATTACACGATTATTAACTAAAGAAGAAGTCGAAAAAGAAGCAAATCGTGTAATTAATTTAGTTGGTTTAAGTGCACGTAAGGATTCGTATCCAAGTGATTTATCG
>Results/Genome1_145
CCGGGCCGTTGATCCCGCTTTCGCAAAGTCTATTGCTGAATAACTACCCGCCAGCCAAACGCTCGATCGCGCTGGCGTTGTGGTCGATGACGGTGATTGTCGCGCCAATTTGCGGCCCGATCCTCGGCGGTTATATCAGCGATAATTACCACTGGGGCTGGATATTCTTCATCAACGTGCCGATTGGCGTGGCGGTGGTGTTGATGACACTGCAAACTCTGCGCGGACGTGAAACCCGCACCGAACGGCGGCGGATTGATGCCGTGGGGCTGGCACTGCTGGTTATTGGTATCGGCAGCCTGCAGATTATGCTCGACCGCGGTAAAGAGCTGGACTGGTTTTCATCACAGGAAATTATCATCCTTACCGTGGTGGCGGTGGTGGCTATCTGCTTCCTGATTGTCTGGGAGCTGACCGACGATAACCCGATAGTCGATCTGTCGTTGTTTAAGTCGCGCAACTTCACCATCGGCTGCTTGTGTATCAGCC
>Results/Genome1_146
CTTCCAGAATAAATGGCTCGGTGTCGGGGATTTCGCTGTCTTCAGTACGGAAGTTCACCTGCAAACGCATCTGGAAAAATGCCCGCACCGGATGTGCCCAGAATCGTTGTAGCGTTTCCAGCGGCACGGTTTCCGGTAAGGTAAACGGCAGCGGCTGAACAAATTCAGAATGTGCTTTACCAGCCTGGCTGGCCGCAGGTAGCCATTCACGAGCATAGCTTTGTCGTTCGCCTGGCTGGTAGTTTTGTGGATCAAACGGCATCCGGGTATGGAGGCAAGTAAGATGCGCTTTTACCCTTGCCTCGCTTTCATCACAGTTGAGCGCTTCATCGCCCGGTAGATAATGACTTTGCCCGATGTAGTCGATCAGTTCCTGCACCAGTACCGACGGGAAACGCTCACTGTTATCCTGAATGGAACGACCGATATAGCTGATATAGAGTTTTTGCTGCGCGGAAATTAACGCTTCCAGGAACAGATAGCGGTCGT
>Results/Genome5_158
GGAATTATTAAAAAAGAAATTAAGTATGTAATGTATATTAAAGAATTTGATTTCTCAAATAAATTTAATTTAGACTTTGTTGTTTATAAAAAAGATCATCATTTTTATTCAAAACCAATTTATGATAGTAGTTTAGAATTGCAAACAATTTCTTCACTAACTTCCAAATCTAATTTTATGAAAGTTAAATTAGCAAACATCTTTTTTAATTATTTAAGTAAAAGTGCTGTTTTTAGTATAAAAAAACTATCAATAAAACAAAGTGAAAAATTCTTAAAATTTTATAAAACACAGACTAATAAAAGAAAGGTTATTAAAGTTTTAAATTTAAATCTTAAAAAAGAAATTAAACCTGAGAATTTTGTCATAAAAGCTCAAATAATTTGTGAAATACTTTTTAAAAACCCAATAATTCATCATTTTGTACATGAATATTTAAAAATTTTTCAAAATATATTTTCTCAAGAAGAAAAAGATAATTAAAACTAAG
>Results/Genome4_137
CGGCCGCGTCATCGCCCGCGCTCATAATTTGCGGGAAACCGAACAACGCGCCATCGCTCATGCAGAAATTTTGGCAATCGATGAAGCATGCCGGGCAACCGGTTCATGGCGGCTTGAGCGGGCGACGTTGTACGTAACGCTTGAGCCGTGCGCCATGTGCGCAGGCGCCATTGTTCTTTCCCGCATCGAACGGGTTGTATTTGGCGCGTTTGACCCAAAGGGAGGGTGCGCTGGGACATTGATGAACTTATTGCAGGAAAGCCGATTTAACCATCAGGTTAAGGTGGTAAGCGGGGTGCTTGCTGACGAGTGCGGTTCGCTGTTGAGCCAATTTTTTCGACGATTGCGCGAACAAAAGAGAAATGTTGGCGGGAGTGCCAACGAAAATTCCGTCGATTGACATTGCATTTTTTCCGCTAACGAGCTATACTGATAGTGCCGTGCTAAGCGGGGAGGTAGCGGTGCCCTGTACTCGCAATCCGCTCTAG
>Results/Genome5_159
TTGCTTTTTGCTTTGTATAATAACCAATGTAATCATATTTAGTAATGTATTTCCCTGTGCGCATTGATAACCTCACTTTATAACATTAATTATATATAAAAAAATAATGTTCAATAAACGAACATTATTTAAAAAAACTTTATTTATTTTCATTTAAAACATATTCTAATTCTCAAACAACACCATTTTCTACGTTTGTGTGTTTAGTAATGTGACGTGCTAGTAATTTAGCGGGACGTGTACCATTTTTCATGGCAAAGCCATATCCAGCATGGTTTAGCATTGTCAAATCATTTTCACCATCGCCGAAAGCTATACAACGATCTAATGGAATTCCATAATATGAGGATAAATAGCGCATAGCCATTGCTTTATCAGCAAATGATGAATTAATTTCAATAACTTCAAATTGGTCATCAACCCTCGCTGATCAGCTACGAACCGCTAAAGTGGGAGCAATTTGTTTAATATGATAAACCATAGAATCAAA
>Results/Genome5_160
TTTAATCTTAGCATTAGTATTTTCAATTAATGGTTTTAATGTTTTAAATAAATTATAATCACTAGCATCATCAATAATAATTAATTCAATATTTTTTTGATTTTGATTTAATAAATCTAAAAAATAATTAAAATTTTTTTTTAGATAATGAGTTGTCTTTGATAAATAAAAAGCAATTGTTAATAACATGATTTGACCTCATATCTTATTATTATACTATTATATAAAAATAAAACTAGAAGCAAAATAAAATGCTCTAGTTTTATTTTAATTAATGGCGCACCCAAAGAGACTCGAACTCCTAACCCTATGCTTCGAAGGCATATATTCTAACCAATTGAACTATGGGTGCATTATTTTATATATTTTATATTATTTTAATAACAAAAAAAAAAAAATCTGCAACCATGCAGATTTTAGTGTATCAATGGCGCACCTGAAGGGATTCGAACCCCAGACCGTACGCTTAGAAGGCGTATGCTCTATCCAAC
>Results/Genome4_138
AACGGTTTCCAAAGCAAGTATGTAAAGGAAGCGGCAAACACTCCGTGCAGCAAGCGCGCGATGAAAAACGGCTGAAAGCGGATGTTCGCTTCGGCGAGAATGCTGGCGACTTGCGCTTGGACGGAAAAACCGCCAAAAGCGAGGACGAAGCTTGTTGCCACTGCTTTTTCCATCAGCATCGCCTCATCGGTCTGACTGATCATTTGGCTGCCGAGTGTAATTTCAAACAAGCCGGAAAACACTGGGATGTCAAGCTGCTCCGGCAGCTGGGCAAGGCGGAGCAGATGGCGCAGCAATGGGGCAAGCTGTTCGGTCAAATGCATCATATACAGAAGTTTATTCATAACCGAAAAGAGAATAATAAAACCGCCGATCATTAACAGTGTTTGGACAGAAGAGCGCACGGCGTCGCCAAGAAGTTTGCCAAGCGGCTGTTCGTTTTTCAGTCGCGTGCGGTGCAGTGTGCGCAGCGCATACGGGAGCGAAAA
>Results/Genome1_147
CCGGAACATTGTGGTATCGGTATTAAGCCGTGTTCGGAAGAAGGCACCAAACGTCTGGTTCGTGCAGCGATCGAATACGCAATTGCTAACGATCGTGACTCTGTGACTCTGGTGCACAAAGGCAACATCATGAAGTTCACCGAAGGAGCGTTTAAAGACTGGGGCTACCAGCTGGCGCGTGAAGAGTTTGGCGGTGAACTGATCGACGGTGGCCCGTGGCTGAAAGTTAAAAACCCGAACACTGGCAAAGAGATCGTCATTAAAGACGTGATTGCTGATGCATTCCTGCAACAGATCCTGCTGCGTCCGGCTGAATATGATGTTATCGCCTGTATGAACCTGAACGGTGACTACATTTCTGACGCCCTGGCAGCGCAGGTTGGCGGTATCGGTATCGCCCCTGGTGCAAACATCGGTGACGAATGCGCCCTGTTTGAAGCCACCCACGGTACTGCGCCGAAATATGCCGGTCAGGACAAAGTAAATCCT
>Results/Genome4_139
ATGCGGGCGGCGTGGGGTTGCTTCTTCAGCATTGCCCGAATGCGATGGTTGTCGTCCATCCGAAAGGGAAGCGGCATTTGGCTGATCCATCGCGCCTCATCGCTGGAGCGAAGGCGGTGTACGGCGCGCAGTTTGAGTCGCTCTTTGATCCGATTCTTCCGGTGCCAGAAGAGCGATTGATCGTGAAAGAGGACGGGGAAACGTTGGAGTTGAGTGCGGAGCGGACGCTTGTGTTTTATGATACGCCGGGGCATGCGAACCATCACGTTTCGATTTATGATTCGTACAGCCGCGGCGTGTTCACCGGCGATACGATCGGCGTTTTTTATCCGCAGCTGCAAGAAGCGGGGCTTACGTTTTGCCTGCCTTCAACATCTCCGAACCAATTTGATCCCGAGGCCATGAAGCAGTCGGCGGCAAGACTTGAGGAGCTGAGACCGGAACGCATTTATTTTGGCCATTTTGGCATGCTGGATGACCCGCAGGAG
>Results/Genome3_159
GTTGGTACGTCCGCAACAATCGCGGTCGAATCCGTTTGGAGGTCCGTGATGCTGGGACCGTTTCACTTCCGTTCGAGTGGACTGCGCGTGGATCAGCGCTTGCCTTGCCCCGCATTCAACAGATCTTCAAGCGTTGGAACGGTGGACAGATCACCCTTGCCGCTGCAGCACAAAACGCTGACACCAGCAGCGCCCATCAGAAGCTGGATTTCAGCCAGTTGATCGAGAAATATCGGGCCTTCGTTCCTAACGCTGGCGACACCACCTGGCAGACCTTCTATCTGCCAGTCCTGCGCAACTGCGCCAAGGCATTCGACGGCCGACCACCAGTGGACGGTGAAGCGCTGGCAATGGCTTGCCTCTCCCAGTGGGAACAGGGCTCACGGATGCGTCAGACCTCCCGTCAGAAGCTCTACGGCTTCTTGAACTGGGCGGTGCAACGTGGACACCTCAAGCCCATCTACAGCCCCCCTGCGGCGCTTCCTGAAGT
>Results/Genome5_161
TCATTAATTTTAATTTTATTAATTTCATCCATTTTAACGTCGATTTTAGGATTAAATTTTTTATCTTTTGGAATTAACCCTTTAACAAATTGTAATTCGTTTAAATATGCTTGTACTTTTTGTTTTGCTTGTTGTTCGTTTTGAGCATAAAAAAGATAATTTAATGTTCGATCACTTGCTTTAAGATTTTTTAAATTAGGAAAATTTAGTGGATCTTTTGTTAAATCAAAGTACTTATCAGCATTAAATAAATAAGTATTTTTTGCGTTTTTTAGGACATCAATTAATTTAACACCACCAAAACTATGGCTATTATATGCTGAAATCATTAAAGGAATTTTTTGATGATATTCTTCTAATTCTTCTAATGTCATAGCATCTTTATTAACTTGTCGTGCTAATGAATCATAAGCATTGCCGGGGCCAGCATTAATATTATAAATTGGTAATGAACCAAAAAAAGCATCTGGGAAGAATTCAATTACTGTTCT
>Results/Genome5_162
AATGTAAAATATATAGAATAAAAAAATGTGTTATTCTTATTGGAGAATTAATAAAAACAAAAATAATAAATGCTTTAATGATGAAATTAAAAATAATTTGCATTTATTTTTTTATGGGAATACAAGATAAACTTCTTGTAGATAAAATGAAATTCTAACTTATAATTTAATTTTTTAGTTTTGGGAGTAAATATGAGTTTTTTTAAAAAAAAGAATGATTTACAAAAAGAAGAACACAAACACGTTAGTGTTGTAGATATGAATGAAATTTTAAGCTATGAAGATAGTGAAGAATTTAAAAACGATGAAATTGATTCTAATGAGCCAATTTTTAAACTTAATAATGTTTCATTAGGTTACGGAAAAAAAATGATTATTAAAAACCTAACGGCAACAATTCATCGCAACGATTTTGTTGTTGTATTAGGGCCTAATGGTTCTGGTAAATCCACATTAATCAAAGGATTGTGTCGTATCAATAATCCTTCAAG
>Results/Genome2_158
GGGAGCTAATAAAGCCGTAGCCTTTGATTTAACCGCCGCCTGTTCCGGCTTTGTCTTCGGTCTAGTCACAGCAGCTCAATTTATCAGAACTGGCGTATATCAGAATGTACTGTTGATCGGGGCTGATATTCTCTCCCGTTGGGTAGATTGGCAAGACAGACGTACTTGCGTGTTGTTTGGTGATGGTGCTGGGGCAGTTGTCTTGCAGGCGAACTCAAGCGATCGCTTATTGGGATTTGCCCTCAAAAGTGATGGGACACAAAACCATTATCTCAACCTAGCTTATCAAGGCACTGCCAAAGAAATTCTCCCCAATGTCAAGATTACTCAAGGCACATATCAACCCGTAACCATGAACGGCAAAGAAGTTTACCGCTTTGCCGCTCAAAAAGTCCCAGAAATCATTGATAAAGCTCTATTTGAGGCTCAACTAACTGTTGACCAAATCGATTGGCTACTACTACATCAAGCAAATCAACGCATTCTTGAT
>Results/Genome3_160
TCGTTGGACACCCGTGTAGGCCGGGACCAGGACACCCAACTGGGAGACCTGATCGAAGACGGTAAGGCCACGCCGGAACAGACCCTCACCCACGACGAACTGCATAACGACCTCGAGCATCTGCTTGATGAGCTCACCAGCCGAGAAGCGGCGGTGCTGCGGCGGCGCTTCGGACTGGAGGACGACACACCCCAGACCCTGGCGCAGATCGGCGAAGCTTTGAAATTATCCCGCGAAAGGGTGCGTCAGATCGAAACCCGGGCCCTGCTGAAACTGCGTCAACCGCAACGGAGGAGCAAGGTGCGGGACTACATCCAGGGGTTGGATTCCTGAACTTGATTCGCAAGAGCCGATTCACCGTGTGGTGACTCTGGAGCTTGGGCGTTGCGCCAGGTAGTTTGAAGAGTCACCCGGGAGGCCATGGCCAAGTTCGTCTTCATCACCGGTGGTGTGGTCTCCAGCATCGGCAAAGGAATCGTGGCCGCAAGCCT
>Results/Genome1_148
TGCTCCAGCACCCCGCTGCGCACGGCATTTTTTACCGTTTCGGCAAACTTAATATAAAGCGGCGTGTTATCCGCCGCTAAAATACGCTCGTTCAGTTGGGCAATCAGCTGGGTATGCGCTTGTTCCATTTGTCTTTTTCCTGCCGGGGAGTCTGGTGGGAGTATATCACTGCTTCTTATTTAAGGCGTTTCTTTAATCCCATCAACGAATGCCTGCAACTCCTCCACCGTGCCATTAAATACATTAAAATCCACCGGACCATTGATGCCATCTACCTGTCCACGGTCGGAATGCTGCCAGAAGCGCCAGGCCATTCCGTCATTGTCCGGACGACGTTGATAGTAGTGAGCCACCCACCACGGATATTCATTGAAATAGCCCGCCAGATTGGTGTGATAAAAAACGGCTCCTGAGTAAATAATCGGCTTTTTCCCCGTACTTTTTTCGACCATTTTTAGCCACTGACTTACCCGCTTGCGTAATTCTTTT
>Results/Genome2_159
GCAGCGACGCGGACAGATACACCATTGCGGGACATTCCCCAGTCGATTCAGGTTGTACCGCAACAGGTACTCAAAGATCAGCAAGTTAATACCCTAAACGAAGCACTCCAAAATGTTAGCGGTGTGATTCAAACAGCTTCTAATTACTCTCAGTTTGCCAGTTTCACAATTCGAGGATTTAATTCTTTTGACCAAGGAGGTAATAATTTTACTAGAAATGGATTGGGCTATCGTTTTGGAAGTCAAGGCACAAATTTTTCTAATATTGAACGCATAGAAGTTCTCAGAGGCCCTGGTTCAGTTTTATTTGGTAGTGGTAATCCTGGTGGTACTATCAATATTGTGACAAAACAACCACTAAGTGAACCTTTCTACTCTGTGGAAGCTGCAATTGGTAGCTATGATTTTTATCGAGGTGCAATTGATTTATCTGGCCCGTTAGATGATTCTAAAACAGCACTGTATAGACTGAATGCGTCCTACGAGAAAG
>Results/Genome5_163
AAAAAAAATTGCTTATGTAGTAATGCCAGTAGGTGTTAAAGTAGCTGTAAGTAAAGAAGAAGTTGAAGCAGCAAACGCAAAGTAGTTTAAAACAAAATTAAAAATAACAGTCGAAAAGCAAATTAGAAAGAGGCAATTATGGCAGTTAAACGTATTAAAAACCATAGTAGTGGTAAAAGACAAACTGTTGTTGTTGATTACAAATCGATTTTAACAACAAGTAAACCAGAAAAATCATTGCTTGTTACTTTACCTAAAAAAGCAGGTAGAAACAATCAAGGGAAAATTACAATTAGACACCATGGTGGTGGTCATAAACGTAAATATCGTATTATTGACTTTAAAAGAAATAAAGATAATATTTATGGAACTATTAAATCAATTGAATACGATCCAAACAGAACATCATTTATTTCATTAGTTGTTTACGCTGATGGAGAAAAACGTTATATTATTGCTCCTAAAGGAATTAAAGTGGGCGATAAAATTAT
>Results/Genome2_160
TTCACCCTGCATCAACAAGCTTTGCTTTTCTTGACTCCAAGTCATATTTGTACCTGCAATAACTGGGTCTGAAATATAAGATGCAGACATAATTTAGATTTCACTCCTCAACTTATCCACCTTTTGGGTTGAATCAAAAACCATTCTCTGGCATCAAATTCAACATACCCAATTTTAGTTCCAGTTCAACACACAAGTTTTCCGGAACTAAATATTTTTAGGTTATTTTTCAGAAAATTTACGTAAAAAACCGTATATCTAACTACTATATGAATTTTGTTTAAAGTTACTTTGTCAAACTATTCAGGGCTTAATGACACAATAGGAGAAATAGAAACCAGATCGCCCACTTCTTGAAGAAGTCAAGGATATGAACACCTCGAATTATGAAAATCCCTGCTACCTTGACAATATAGAGCAAACTTGAAAATCAAAGGAAAAAGTAGTGAGCCAATCTTCCTTAAACCGCAGATTAATCCAGCTTCTAGGCG
>Results/Genome4_140
TCCTTTGTGAAATTCGTCAACACATGCGCACATAGGCGTTGCAGCCTTGTCCAGGTGTATCGCTTCGTTTTGACGGCGGCAATGAAGGCGGCAAACGTTTCGGCGTGGGCGATGTGTTGCTTCAGCCGGTGTTCGATCCCTTCCTCCACGCCGGCGATGCGGCGCAAGTCGGCCTCTGTGGCGGTCAACAGCCGATATTTTAGGAGCGGAAAATACACTTCCCAATCGTGAAAGCGCCCGTATGTCTCCCGGTATTGGCGGAGTTGTTCGAGCGTAGCGGGCGGAACGTACGCCGCGATCGACTCGAGACGACCGGTTTGTCGCAATGTTTTCCGCAGGCTGGTGGCGCTCGCAATCGACGGGTGGGAAAATGATTCGTCATGATAGCCGGCGGCCAGCCGCGGAATCGTGCGTGGCATCATCGCCAGCTTGTTTTGCCAAATGGCTTTCACATACGCAAAACCAAGCACGTTGTTTGGCTTGGACAAA
>Results/Genome1_149
CCTAAATATCCGCACACGCGGCGAGTTACCGACACACGGGAGGCGTCATGGTTACCACATTTCGGGCAAGTGAAGCCTTTGCTGGTGCACTCGAACTCACCGGTAAAGCCACACTCGTAGCACTCATCAATCGGTGTATTGGTGCCGTAATACGGTACATGCTGATAGCTGTAATCCCAGACATCTTCCAGCGCCTTCAGGTTGTGCTGAATGTTTGGATACTCGCCGTAGCAAATGAAACCACCGTTCGCCAGCGGCGGGTAAGGCGCTTCAAAGTCGATCTTGTCGTACGGGTTCACCTTCTTCTCCACATCGAGGTGGAAACTGTTGGTGTAGTAACCTTTATCGGTCACGCCCGGCACCACGCCAAACTCAGCAGTATCGAGACGGCAGAAGCGATCGCACAGGTTTTCACTCGGCGTGCTGTAGAGACTGAAACCATAACCCGTTTCTTCTTTCCACTGATCCACTGCCTGACGCAGACGTTCA
>Results/Genome3_161
GGCCGTAGCTCAGCGGCATCAGCATCAGCACCAACCTCGGCAGGTTGTTCAGCCAATGGACCACACCCTCCAGGTAGGCCAGCCGTTGGCCCAGGCTGAGGCCACGGGCCTGCAGCGGCCCCTGTGGTAGCCGCAGGCTTTGCAGGGTGCCGTTGGCCCAGCGTTGCCGCTGCCGCACGAAGTCCGCCATGGATTCCGCAGCAAGTCCTGCGCTGAGTTTCTGCTGCAAGTACAGCAACCTCCAACCCTGCTCGCGCAGGGCAATGCCGGTGACGTAGTCCTCCGACAAGGCCGCTTCGACAAAGCCGCTTACCTGATCCAGGGCCTGGCGGCGCACCACAAAAGCAGTGCCGGCGCAGACCACGGCCCCCCATCCGTCCCGCACCGGCTCGATCCAGCGGTAGAAACTTTCTTCATCCGGCAGCAGCCAGGATTCCAGCCGCAGGTTGCGCATCACCGGATCGGCGTTAATGAACGACTGCGGGGTCTGC
>Results/Genome3_162
CAACGCCGTCTCCCCCACCTACGCCGAGGAAATCCGTACGGCGGAGTACGGCGAAAAGCTGGATGGTTTGCTCAATTTCGTCTCCGGCAAGCTGCGCGGCATCCTCAATGGCATTGACCTCGAGGCCTGGAACCCCCAGACCGATGGGGCTCTGCCGGCCACCTTCAGCGCCGACGACCTCTCCGGTAAAGCGGTCTGCAAGCGGGTGTTGCAGGAGCGCATGGGTCTTGAGGTGCGTGACGACGCCTTTGTCCTCGGCATGGTCAGCCGACTCGTCGATCAGAAGGGCGTCGATCTGCTTCTGCAGGTGGCGGACCGTTTGCTCGCCTACACCGACACGCAGATCGTGGTGCTCGGCACCGGTGACCGTGGCCTGGAATCCGGCCTGTGGCAGCTGGCCTCCCGCCATGCCGGCCGTTGCGCCGTCTTCCTCACCTACGACGACGACCTCTCCCGACTGATCTATGCCGGCAGTGACGCCTTCCTGATGC
>Results/Genome4_141
GGCGACGCACCGGCTCGGCGGAAAAGTGCAGACGGTCGTCCGCGACGGTTTTGTCATTGAACGCGGTCCAGACTCGTTTTTGGCGCGGAAAACGAGCGCGTTTCGCCTTGTGAAGGAAGTCGGCCTTGAACATGAGATCGTTCATAACGCGACCGGAACATCGTACATTTTGGTCAACGGCAAACTCTATCCAATTCCGGGCGGAGCGGTGATGGGCATTCCGACGCGCATCGCCCCGTTTTTAACGACCGGACTGTTTTCCCCGGCCGGCAAGCTGCGGGCGGCGCTTGACTTTGTGCTGCCGCCGGTGAAAGTCGATGGTGATATGCCGCTTGGCCGCTTCTTCCGCCGCCGCCTCGGCGATGAGGTGGTGGACAATCTCATTGAACCGCTGCTTTCCGGCATTTACGCCGGCGACATTGATGAGATGAGCCTAATGGCGACGTTTCCACAGTTTTTTCAGCTTGAGCAAAAATACGGAAGCCTTGT
>Results/Genome4_142
TGACTACGGCGTCATTGAAGGGCTGAAATTGCCGTCCAAAGGGCTCATCCATGGCGAACAGCGCTTCCATTATGAGCGTCCGCTGTTTGTCGGTGAAGAGCTGTATTGCTATGCGGAAGTGAAAGATTATTACGAAAAACAAAGCAGCATGGGCCTGCTCGGCTTTTTGGTCATCGCCAACAACGGCGAGGACGCTGACGGAAATCTCATTTTCACTTCCACCTCGACGATCATGATCAACGAGGCGGTTAGAAAGGCGATGAGCGTATGACGACGATCCGCGATTGGCAAGTAGGGCAGTCGCTTCCCGACGTGACGCTTCCCCCGGTGTCCCGGCTCGATTTAATCAAATACGCCGGCGCATCAGGCGACTACAACCCGATTCATACGATCGATGAAGAGGCGAAAAAAGCCGGCCTGCCGGGCATTATCGCCCACGGCATGTGGACGATGGGCAATCTCGCGAAGCTGTTTACGCCGTACTACGAA
>Results/Genome3_163
GGCCTGGAAGCAGTTCATGGTGCAAATCGAGGACGAGTTTCCTCAGCAGCCATTCCCGGCGAAACCCATTTTGAAACGCCCATTCCAGCCCCCAGGCAAGGCCAAACCCAAGAAAACAGACAAAAAAGTCCCCTACCGCGGCTACGACTACGAGACCAAGCCCGTCTACACGGCCCCACGCTGGAAGCCCGACCCATCGATGGCTCCTGCGCCTGTCCCTCTCCCTGACCCGGTCCCTGTCACCCAGCCACTTTTTGACCAAAGTCCAGGCCCTTCAGCTTCACCGGAAGCACCAGGTGAGCCTCCGGCGGAGGTGAACGGCCGCCGCAACTGGCTCAAACCGCAGATTCAACGGCGCTGAAGCACGGCGGCATAGAAACCATCACCACCACTTTCAGCATCAGGCCAGCGCTGGGTTTCATCGAGCAATTTGAGCGCAGGGTGAAGCTCCAGCAGCCAACGAACCTGGGCTGTGTTCTCCGCTGGGTGGA
>Results/Genome3_164
CATCGGTGGCCACCTCCTGAAGGGATGAACGAAACCTCGTCATCTTCATCAGGGGACCCTGCCCCAGGCGAGGTGTGGTTCCCGAACAGGCAGGCTGGGCGGGCATTCCGACGAGGCCATGATCAACGGCAGCACTGGTTTGGTGGGGCTGCTCGGCAACCCGGTGCAGCACTCGCTCTCTCCTGCGATGCAGAACGCGGCACTGCAGGCGCTGGGACTGAACTGGCGTTACCTGGCACTGCCCTGTGAGGAGAACGCTCTCCCTCAAGTGATGGAGGGGCTCAGGGCGGTGGGCTGCCATGGCCTGAATGTGACCATCCCCCACAAACAGGCGGTGACCAGCCTCTGCAGCCAACTCAGCACAGCTGCCCGTCGGCTTCAGGCGGTCAACACGCTGATCCCCGATGGTGAGAATGGCTGGTGCGGCACCAACACAGATGTGGAGGGGTTTTTGGCACCCCTCGGCGGCAGCGAACGCTGGAGAGATCAAC
>Results/Genome3_165
TCGCCATGGTGGTGCAGGGAGGACTGATCGGCCCGCTGGTGAAGCGATTCGGCGAACTCCGTCTCACCCTGGCGGGTCTGGGACTGCTCAGCGTGGGTTGCCTGATGGTGCCGCTCGCAACGGAAGAGACGTCGATGCCGGTCATTTACAGCGCCGTCGCCCTGCTGGCGCTGGGCACCGGCCTGGTCACGCCTTGTCTGCGGGCGCTGGTCTCGAAACGACTGACGCGGGATGGTCAGGGAGCAGCCCTGGGAGGACTGCAGGGACTCCAGAGTCTCGGCACCTTTCTGGGGGCATCCGCTGCAGGATTCAGCTACGACCATCTGGGACAGACGAGTCCCTTCTGGATCGGTGCTCTGGTGCTGTTCGGCGTGGCAGGTCTTGTGGCTGGAGCCCCGCGTTCAGCCAGGGTTGAGACACGAATCTGATTGCTACGTTTCGGCTGACCCCGCAGATCCAGCTCCAAACTTCCCATGAGCTCCGCTGTTCTG
>Results/Genome1_150
TGCCCCTGGTTCTTTATCTGAAATTGCATTCAACTGACGGATTAATCGTCAATTTAAGAGAAAGAGTTACACCGTCACCACTTCCGTGCACTGTATAAAAATCCTATACTGTACGTATCGACAGTTTAGTGAGTTTTATCATGACGGCGGAAGGTCACCTTCTCTTTTCTATTGCTTGTGCGGTATTTGCCAAAAATGCCGAGCTGACGCCCGTGCTGGCACAGGGTGACTGGTGGCATATTGTCCCTTCCGCAATCCTGACGTGTTTGTTACCGGACATCGATCACCCAAAGTCGTTTCTTGGGCAGCGATTAAAATGGATATCAAAACCGATCGCCCGCGCTTTTGGGCATCGTGGTTTTACCCACAGTCTGCTGGCGGTATTTGCGCTGCTGGCAACCTTTTACCTTAAGGTTCCGGAAGGCTGGTTCATTCCGGCTGATGCGCTACAAGGAATGGTGCTGGGTTATTTGAGCCACATACTTGCCGA
>Results/Genome5_164
GTGAAAAACATATTAAAAATGTGGAAAAAATCATCGATATCACTAAAAAAGTTTTTGGTAATCAAGAATTAAAATCTATTAGTATTACAAAACAAAATAGTAGCAGTGCCAATATAACATTAAGTTTAAAATTAAATGGTAATTCAATTATTGTTGGTGCTAACAAATTAATTAATAAAAAAGACAAAGCAATAAAATTTAGCTTCTTTGTTAAAAATAAAGCAACAAATACAGTTAAAGAATTTAATTTCAATGAAAAATCAAAACCTATTGGAAGCTATCAATTCACATTAAATGGATTAGATGCTAATAGTGATTTTGTAATTGAAGATATTAGATATGATGATAAATCAATCAAAATTACAGAAGAGCTTTTAGCTAGCTTAAGTTTTTCAACAAAATAAATTAAATACATAATTTATTGTATAAAACACAAAAAATATAGTTTAGGAAATGAAATATGAAAAAATGACAAAAAATTTTAACAATTG
>Results/Genome4_143
CCGCTTGATGGCACGGTGGGCGAGCATCCGATCGAGCGTCGCACCGGCAAGCGGGTGTTTGGCAAATAAAATCGCTCCCGACGTGTCGCGGTCAAGTCGGTGAATGTGGCGCACTTTTGTTAAAATTGCCTGCGACTGCAAATAAAACGCGACCGCATTGGCGAGCGTGCCGGTTTGCCCCGGTTCGGACGGATGAATGTCGATGCCGGCTTCTTTGTTCAAGACGAGCAGATGGTCGTCCTCCCATAAAATCGAAAGCTCCCGATATTCTGGAACGATGAACGACGGCTCCGGCTCATATGCGTAAAGCTGAAGCCGGTCGCGTTCGTTGAGCACCGTCTTCCAGGGAACAGCCTGGCCGTTCAGTTTGACGCCGTGTTCCATCCGCCAACGGTGGGCGAGCTTTTTCGAGGCGGCCCATACGTCTTTCAGGAGCTGTTCAATCGTCAAACCGCTCCACCAGCTAGGGATGATGCATTCCAGCCAATC
>Results/Genome3_166
TTAACTGCAGACCTAACAACCAAAGAGCCCTTCGTCTCATTGAAATTTAATCGTTCAAAAAATGTGGGCAATTGATCCGCCGTCAGAGTTGGATGATGCTGGACAACGTGGGACGACCGTGCATGCCGCGATCCCTGAGCAGGGTTTGGTTCTGACATCCAGCCCTGATCAATGGCATAACCAAAGACCTGCCTAAGGACCATCAAGGCTTTATCCGCCTGGACTGGAGCACGCTTTTCCAGATCCTTCTTCATATCCAGCACGATCCGCCGTCCTGTGCGTCCATCCCGTTGCACATCAGAGAAGGCAAAGCAACTAAGCGGCGTCTCAGCTCCCAAGACCGGCAACACCTGGTTATTCAGGCAGTTGGCGTAGTCCTTGCGTGTCGACTCGCGATGACGAGACGTGGCCAGATATTCCCTAACCGCCAATCCCAAGGTTGGTGAGTCTTGAGGCTAGGCCGGGAGCACCGACTGCTTGTAGACATGTAG
>Results/Genome3_167
ACCGAAGGCTGTGGTAGCCGGCTCAATCGGATGGGAGATGAACTGCTCTTTTGTCTTGAGCTGACCGGCAACAGCCCCAGGAAGATCCGTGTCCGGACGCCGATCAATCCCAAGACGATTCATCCAGTCCCAGTAGGTGTTGTGATCCAGGCGTTGCATCGCCTGCACCATGCCGACGTTGCTGGACACCTGCAGGACCTTGGCGAAATCCACCAGACCGTGGGCTTCCTTGTCGTGGTTGTTGATCGGCCAACCGCCGATGGTGAGCTGACCGACGTCATTCACACGGTCTTTGGGACGGATCGCTTTCTCTTGAAGCGCCAGAGCCAGATTGATCGGCTTGAAGGTGGACCCGGGTTCGTAGAGATCCTGCACGGACCACTCACGGAATCGTGCCGGTGAAAAGCGCCAGTAGCGATTGGGGTCGTAGGTCGGTGTTGACGCCAGCACCAGCAGTTCACCATTGGTGGCATCCATGACGATGGCGGCCG
>Results/Genome5_165
ATTCTGAACGATAAATGTTTATAGTTCTTAAAATTTCGCCAAAGTTATCAAAATTTTGATAATCAATATTTTTTAGATCTTCATTTTTAACTAAATAGATATCATAATTGTCATTTTTAAAATATGTTAGTTTTTTATATTCGTTGTATACACTATTATAATCATGTTTTTTTGAAAAACTATTTGATGTTGGCTTAAATAATCATGATAAAGCAAAATTGAAATTAGTTTGATCATTATCAATACTTATATCCATTTCTTTAACTAGTTGTTTATCTTTGTGTTTCGTTAAAATTTTTGTTTGTTTTGCGTTTTTATATGCTTCTATTGCTCTTTTAAAATCTAAATGACCAGCACCATATAAATGACTAAAACTATTTTTATAAAAATCATAATTTTCATTATTTTTTAAAGGAATTGATGAAGCAGCTAAAATTGAGCGAATATGTGTTAGTGGAATTGTTTTATTAGCGTTATTAACCATATAATAA
>Results/Genome5_166
ACTTATTTTTAATAATGGAGTAATTATGAATGAATTAGTTAAAAAAAAATTAGATGATTTATATGATTTTCTTAAACAAAAAAAATATTCAAGCCAAACCATCGAATTAGTCCATAAATCATTTGATTTTGCAAACTATTATCATGGTGATCAAACAAGAAAGTCGGGAGAACCATATATCATTCATCCAATTGCAACTGTACGAATTTTAGCTTCATGAGATATGGATGAAAGTACATTAGTAGCAGGTATGTTACACGATGTTTTAGAAGACACAAATTGTCCAGAAGAAGTTATGGAAAAAACTTTTGGTAAAGAAGTGACGCAACTTGTTTGTTTTGTAACAAAAGTATCTCTTTATTCAAAAAATCGACGTAATAAAGTTTCACACACCAATCTTGAAGAAAAGTATTCAATTCAAGTGTTTATGTCAATGACACAAGACATTCGTGCTATGATTATTAAAATTGCTGATCGTTATCATAATATGC
>Results/Genome3_168
GGCCTCTGGCTGTAGCACAACGTCCCCCTATCCGGAGGGAACCATTGCCATGCAGCGACCGTTGTTTGCCCAGCTTGGGCTCGATCTCTCTGACTGCTGGCCTGGAACGTTGAATCTCAGCGTTGCGCCACTGGAAGTGCAACTTCGCGATCCCGACCACACGTTTCCCCATCTCCACTGGACAGACCTGCACCCACCGGAAACCTTCTCTTTCTGGCGCATCACCGTCCAATCAGCTGCTGATGACGAGGTTCCAGCCTGGATCTATTACCCCCATCCGGAAACGAAGGAGCGACACCAGCAGCCCCGATCCGTGATGGAGGTGCTAGCACCAAGGCTGAACTCGGCTTGGCCTGGTACCGAGCTGCTGCTTTGCGACTCCATGCAGCGCATAGATTGCGTCGATGGTCTGCGGCTGCGGGCTCAGTTGCTTGAGTTTTTGAAATTCCGCGTGCTCGCCGCCCAGGATGGATTTTTCGTGGAGTCCAGCG
>Results/Genome3_169
GGATACCCTAGATTTTTGCTTTATACCAACATTGCCGACTCCCGACTGCTTGAAGGATTACTTCCATCTTATAGTTTGACCTTGAGTGCACCATGCATGGAGTTTTTATATGAATATAATAATATTACAACCAGAGTTCAGGAAAAATCAAAGTCTAACTCTCTTTCTATACTTTTCCTTTCTCAATACTTAAAACGAGGCAGTGAACTTGCTCATCCACTGCCAAAAGAAATGCTTTTATCTCTCAAATCTATTGATATACCAGTCATACTCAAAATTAGGCTTCACCCAAAACTTATAGTTAATCAAGAAACGGTGCAAAAATTAGAGCATTCTTTTAATAAACAGATAAACTTTTGCTGCGCTAATGTCACAGCAGAATTTTCTTGCGCAAAAAGATCTTCAATATTTGAAGACTTGCTTGATTCAAGTGGCTTGATAACACTTGCTAGTTCAGGTTATCGTTACGCGCAACTATTGTCAATACCTAT
>Results/Genome3_170
[truncated: 903,690 more chars]
